# Supplementary material for: Comparative analysis of the silk gland transcriptomes between the domestic and wild silkworms
Source: BMC Genomics. 2015 Feb 6;16(1):60. doi: 10.1186/s12864-015-1287-9 (PMC4328555; doi:10.1186/s12864-015-1287-9)
Supplement: Additional file 2: Table S2. — Gene structure predictions and sequences of the novel transcripts. The 1288 novel transcripts were detected by BLASTN searches against the silkworm transcriptome database (SilkTransDB, http://124.17.27.136/gbrowse2/). For novel genes that shared identity ≥ 99% with transcripts in SilkTransDB with E value ≤ 1e-30, the corresponding SilkTransDB transcript is shown. For the other novel gene, there is a slash in the corresponding row. [file 12864_2015_1287_MOESM2_ESM.xlsx]

## Sheet: Novel gene structure
Scaffold	Region	Start	End	Chain	Gene information
nscaf100	exon	1611	1845	+	gene_id "Novel00001"; transcript_id "Novel00001.1"; exon_number "1";
nscaf100	exon	2337	2562	+	gene_id "Novel00001"; transcript_id "Novel00001.1"; exon_number "2";
nscaf100	exon	2783	2888	+	gene_id "Novel00001"; transcript_id "Novel00001.1"; exon_number "3";
nscaf100	exon	3378	3469	+	gene_id "Novel00001"; transcript_id "Novel00001.1"; exon_number "4";
nscaf1022	exon	103	298	+	gene_id "Novel00002"; transcript_id "Novel00002.1"; exon_number "1";
nscaf1022	exon	2952	3049	+	gene_id "Novel00002"; transcript_id "Novel00002.1"; exon_number "2";
nscaf1022	exon	4189	4290	+	gene_id "Novel00002"; transcript_id "Novel00002.1"; exon_number "3";
nscaf1022	exon	4889	5314	+	gene_id "Novel00002"; transcript_id "Novel00002.1"; exon_number "4";
nscaf1035	exon	148	2104	-	gene_id "Novel00003"; transcript_id "Novel00003.1"; exon_number "1";
nscaf1035	exon	2434	2483	-	gene_id "Novel00003"; transcript_id "Novel00003.1"; exon_number "2";
nscaf1052	exon	37	164	+	gene_id "Novel00004"; transcript_id "Novel00004.1"; exon_number "1";
nscaf1052	exon	695	818	+	gene_id "Novel00004"; transcript_id "Novel00004.1"; exon_number "2";
nscaf1052	exon	1642	2960	+	gene_id "Novel00004"; transcript_id "Novel00004.1"; exon_number "3";
nscaf1071	exon	1277533	1281690	+	gene_id "Novel00005"; transcript_id "Novel00005.1"; exon_number "1";
nscaf1071	exon	1278129	1280441	-	gene_id "Novel00006"; transcript_id "Novel00006.1"; exon_number "1";
nscaf1071	exon	1283773	1283877	-	gene_id "Novel00006"; transcript_id "Novel00006.1"; exon_number "2";
nscaf1071	exon	1284298	1284784	-	gene_id "Novel00006"; transcript_id "Novel00006.1"; exon_number "3";
nscaf1071	exon	1278129	1280441	-	gene_id "Novel00006"; transcript_id "Novel00006.2"; exon_number "1";
nscaf1071	exon	1283773	1283877	-	gene_id "Novel00006"; transcript_id "Novel00006.2"; exon_number "2";
nscaf1071	exon	1284030	1284114	-	gene_id "Novel00006"; transcript_id "Novel00006.2"; exon_number "3";
nscaf1071	exon	1284298	1284456	-	gene_id "Novel00006"; transcript_id "Novel00006.2"; exon_number "4";
nscaf1071	exon	1284696	1284796	-	gene_id "Novel00006"; transcript_id "Novel00006.2"; exon_number "5";
nscaf1071	exon	1278129	1280441	-	gene_id "Novel00006"; transcript_id "Novel00006.3"; exon_number "1";
nscaf1071	exon	1283773	1284468	-	gene_id "Novel00006"; transcript_id "Novel00006.3"; exon_number "2";
nscaf1071	exon	1284696	1284893	-	gene_id "Novel00006"; transcript_id "Novel00006.3"; exon_number "3";
nscaf1071	exon	1278129	1280441	-	gene_id "Novel00006"; transcript_id "Novel00006.4"; exon_number "1";
nscaf1071	exon	1283773	1283877	-	gene_id "Novel00006"; transcript_id "Novel00006.4"; exon_number "2";
nscaf1071	exon	1284298	1284456	-	gene_id "Novel00006"; transcript_id "Novel00006.4"; exon_number "3";
nscaf1071	exon	1284696	1284893	-	gene_id "Novel00006"; transcript_id "Novel00006.4"; exon_number "4";
nscaf1071	exon	1278129	1280441	-	gene_id "Novel00006"; transcript_id "Novel00006.5"; exon_number "1";
nscaf1071	exon	1283773	1283877	-	gene_id "Novel00006"; transcript_id "Novel00006.5"; exon_number "2";
nscaf1071	exon	1284266	1284456	-	gene_id "Novel00006"; transcript_id "Novel00006.5"; exon_number "3";
nscaf1071	exon	1284696	1284908	-	gene_id "Novel00006"; transcript_id "Novel00006.5"; exon_number "4";
nscaf1071	exon	1278129	1280441	-	gene_id "Novel00006"; transcript_id "Novel00006.6"; exon_number "1";
nscaf1071	exon	1283773	1283877	-	gene_id "Novel00006"; transcript_id "Novel00006.6"; exon_number "2";
nscaf1071	exon	1284331	1284456	-	gene_id "Novel00006"; transcript_id "Novel00006.6"; exon_number "3";
nscaf1071	exon	1284696	1284908	-	gene_id "Novel00006"; transcript_id "Novel00006.6"; exon_number "4";
nscaf1071	exon	1281749	1284114	-	gene_id "Novel00006"; transcript_id "Novel00006.7"; exon_number "1";
nscaf1071	exon	1284298	1284468	-	gene_id "Novel00006"; transcript_id "Novel00006.7"; exon_number "2";
nscaf1071	exon	1284696	1284784	-	gene_id "Novel00006"; transcript_id "Novel00006.7"; exon_number "3";
nscaf1071	exon	1281749	1284114	-	gene_id "Novel00006"; transcript_id "Novel00006.8"; exon_number "1";
nscaf1071	exon	1284298	1284893	-	gene_id "Novel00006"; transcript_id "Novel00006.8"; exon_number "2";
nscaf1108	exon	2673841	2673899	+	gene_id "Novel00007"; transcript_id "Novel00007.1"; exon_number "1";
nscaf1108	exon	2678300	2678863	+	gene_id "Novel00007"; transcript_id "Novel00007.1"; exon_number "2";
nscaf1108	exon	2712374	2715410	+	gene_id "Novel00008"; transcript_id "Novel00008.1"; exon_number "1";
nscaf1108	exon	2712374	2712744	+	gene_id "Novel00008"; transcript_id "Novel00008.2"; exon_number "1";
nscaf1108	exon	2712991	2715410	+	gene_id "Novel00008"; transcript_id "Novel00008.2"; exon_number "2";
nscaf1108	exon	654171	655034	-	gene_id "Novel00009"; transcript_id "Novel00009.1"; exon_number "1";
nscaf1108	exon	1425350	1426876	-	gene_id "Novel00010"; transcript_id "Novel00010.1"; exon_number "1";
nscaf1108	exon	1425361	1425571	-	gene_id "Novel00010"; transcript_id "Novel00010.2"; exon_number "1";
nscaf1108	exon	1427915	1427971	-	gene_id "Novel00010"; transcript_id "Novel00010.2"; exon_number "2";
nscaf1108	exon	1428045	1428112	-	gene_id "Novel00010"; transcript_id "Novel00010.2"; exon_number "3";
nscaf1108	exon	1425361	1425571	-	gene_id "Novel00010"; transcript_id "Novel00010.3"; exon_number "1";
nscaf1108	exon	1427915	1427971	-	gene_id "Novel00010"; transcript_id "Novel00010.3"; exon_number "2";
nscaf1108	exon	1428561	1428911	-	gene_id "Novel00010"; transcript_id "Novel00010.3"; exon_number "3";
nscaf1108	exon	1427286	1427971	-	gene_id "Novel00010"; transcript_id "Novel00010.4"; exon_number "1";
nscaf1108	exon	1428561	1428918	-	gene_id "Novel00010"; transcript_id "Novel00010.4"; exon_number "2";
nscaf1108	exon	2706688	2706739	-	gene_id "Novel00011"; transcript_id "Novel00011.1"; exon_number "1";
nscaf1108	exon	2707083	2707203	-	gene_id "Novel00011"; transcript_id "Novel00011.1"; exon_number "2";
nscaf1108	exon	2708532	2708584	-	gene_id "Novel00011"; transcript_id "Novel00011.1"; exon_number "3";
nscaf1108	exon	3000392	3000866	-	gene_id "Novel00012"; transcript_id "Novel00012.1"; exon_number "1";
nscaf1108	exon	3000948	3001424	-	gene_id "Novel00012"; transcript_id "Novel00012.1"; exon_number "2";
nscaf1133	exon	863	1035	+	gene_id "Novel00013"; transcript_id "Novel00013.1"; exon_number "1";
nscaf1133	exon	1916	2055	+	gene_id "Novel00013"; transcript_id "Novel00013.1"; exon_number "2";
nscaf1133	exon	2588	2722	+	gene_id "Novel00013"; transcript_id "Novel00013.1"; exon_number "3";
nscaf1133	exon	3460	3664	+	gene_id "Novel00013"; transcript_id "Novel00013.1"; exon_number "4";
nscaf1133	exon	4542	5851	+	gene_id "Novel00013"; transcript_id "Novel00013.1"; exon_number "5";
nscaf1136	exon	144	298	+	gene_id "Novel00014"; transcript_id "Novel00014.1"; exon_number "1";
nscaf1136	exon	376	679	+	gene_id "Novel00014"; transcript_id "Novel00014.1"; exon_number "2";
nscaf1136	exon	1488	1674	+	gene_id "Novel00014"; transcript_id "Novel00014.1"; exon_number "3";
nscaf1186	exon	15	593	+	gene_id "Novel00015"; transcript_id "Novel00015.1"; exon_number "1";
nscaf1186	exon	1305	1466	+	gene_id "Novel00015"; transcript_id "Novel00015.1"; exon_number "2";
nscaf1270	exon	1428	1603	-	gene_id "Novel00016"; transcript_id "Novel00016.1"; exon_number "1";
nscaf1270	exon	2258	2346	-	gene_id "Novel00016"; transcript_id "Novel00016.1"; exon_number "2";
nscaf1299	exon	6202	10499	-	gene_id "Novel00017"; transcript_id "Novel00017.1"; exon_number "1";
nscaf1299	exon	10608	11030	-	gene_id "Novel00017"; transcript_id "Novel00017.1"; exon_number "2";
nscaf1306	exon	15031	15275	-	gene_id "Novel00018"; transcript_id "Novel00018.1"; exon_number "1";
nscaf1306	exon	16098	16208	-	gene_id "Novel00018"; transcript_id "Novel00018.1"; exon_number "2";
nscaf1306	exon	16994	17145	-	gene_id "Novel00018"; transcript_id "Novel00018.1"; exon_number "3";
nscaf1306	exon	17526	17741	-	gene_id "Novel00018"; transcript_id "Novel00018.1"; exon_number "4";
nscaf1306	exon	18103	18596	-	gene_id "Novel00018"; transcript_id "Novel00018.1"; exon_number "5";
nscaf1368	exon	4	101	-	gene_id "Novel00019"; transcript_id "Novel00019.1"; exon_number "1";
nscaf1368	exon	875	1120	-	gene_id "Novel00019"; transcript_id "Novel00019.1"; exon_number "2";
nscaf1371	exon	19844	19930	+	gene_id "Novel00020"; transcript_id "Novel00020.1"; exon_number "1";
nscaf1371	exon	20450	20560	+	gene_id "Novel00020"; transcript_id "Novel00020.1"; exon_number "2";
nscaf1371	exon	21889	21991	+	gene_id "Novel00020"; transcript_id "Novel00020.1"; exon_number "3";
nscaf1513	exon	5952	6891	+	gene_id "Novel00021"; transcript_id "Novel00021.1"; exon_number "1";
nscaf1513	exon	7748	7961	+	gene_id "Novel00021"; transcript_id "Novel00021.1"; exon_number "2";
nscaf1513	exon	8251	8361	+	gene_id "Novel00021"; transcript_id "Novel00021.1"; exon_number "3";
nscaf1513	exon	9146	10234	+	gene_id "Novel00021"; transcript_id "Novel00021.1"; exon_number "4";
nscaf1513	exon	5952	6891	+	gene_id "Novel00021"; transcript_id "Novel00021.2"; exon_number "1";
nscaf1513	exon	7748	7961	+	gene_id "Novel00021"; transcript_id "Novel00021.2"; exon_number "2";
nscaf1513	exon	8251	8361	+	gene_id "Novel00021"; transcript_id "Novel00021.2"; exon_number "3";
nscaf1513	exon	9146	9301	+	gene_id "Novel00021"; transcript_id "Novel00021.2"; exon_number "4";
nscaf1513	exon	9524	10234	+	gene_id "Novel00021"; transcript_id "Novel00021.2"; exon_number "5";
nscaf1513	exon	10310	11667	+	gene_id "Novel00022"; transcript_id "Novel00022.1"; exon_number "1";
nscaf1513	exon	11842	11987	+	gene_id "Novel00022"; transcript_id "Novel00022.1"; exon_number "2";
nscaf1513	exon	572	676	-	gene_id "Novel00023"; transcript_id "Novel00023.1"; exon_number "1";
nscaf1513	exon	1286	1434	-	gene_id "Novel00023"; transcript_id "Novel00023.1"; exon_number "2";
nscaf1513	exon	1726	1855	-	gene_id "Novel00023"; transcript_id "Novel00023.1"; exon_number "3";
nscaf1632	exon	692	962	-	gene_id "Novel00024"; transcript_id "Novel00024.1"; exon_number "1";
nscaf1632	exon	3453	3876	-	gene_id "Novel00024"; transcript_id "Novel00024.1"; exon_number "2";
nscaf1632	exon	692	962	-	gene_id "Novel00024"; transcript_id "Novel00024.2"; exon_number "1";
nscaf1632	exon	3950	3992	-	gene_id "Novel00024"; transcript_id "Novel00024.2"; exon_number "2";
nscaf1681	exon	158460	159090	+	gene_id "Novel00025"; transcript_id "Novel00025.1"; exon_number "1";
nscaf1681	exon	159327	160568	+	gene_id "Novel00025"; transcript_id "Novel00025.1"; exon_number "2";
nscaf1681	exon	1203157	1203299	+	gene_id "Novel00026"; transcript_id "Novel00026.1"; exon_number "1";
nscaf1681	exon	1219811	1219913	+	gene_id "Novel00026"; transcript_id "Novel00026.1"; exon_number "2";
nscaf1681	exon	1548170	1548391	+	gene_id "Novel00027"; transcript_id "Novel00027.1"; exon_number "1";
nscaf1681	exon	1592668	1592793	+	gene_id "Novel00027"; transcript_id "Novel00027.1"; exon_number "2";
nscaf1681	exon	1593010	1593092	+	gene_id "Novel00027"; transcript_id "Novel00027.1"; exon_number "3";
nscaf1681	exon	1593989	1594097	+	gene_id "Novel00027"; transcript_id "Novel00027.1"; exon_number "4";
nscaf1681	exon	1595460	1595581	+	gene_id "Novel00027"; transcript_id "Novel00027.1"; exon_number "5";
nscaf1681	exon	1596546	1596664	+	gene_id "Novel00027"; transcript_id "Novel00027.1"; exon_number "6";
nscaf1681	exon	1597131	1597442	+	gene_id "Novel00027"; transcript_id "Novel00027.1"; exon_number "7";
nscaf1681	exon	3054462	3054727	+	gene_id "Novel00028"; transcript_id "Novel00028.1"; exon_number "1";
nscaf1681	exon	3054794	3055095	+	gene_id "Novel00028"; transcript_id "Novel00028.1"; exon_number "2";
nscaf1681	exon	3055377	3055609	+	gene_id "Novel00028"; transcript_id "Novel00028.1"; exon_number "3";
nscaf1681	exon	3056168	3056294	+	gene_id "Novel00028"; transcript_id "Novel00028.1"; exon_number "4";
nscaf1681	exon	3054558	3054727	+	gene_id "Novel00028"; transcript_id "Novel00028.2"; exon_number "1";
nscaf1681	exon	3054794	3055095	+	gene_id "Novel00028"; transcript_id "Novel00028.2"; exon_number "2";
nscaf1681	exon	3055377	3056294	+	gene_id "Novel00028"; transcript_id "Novel00028.2"; exon_number "3";
nscaf1681	exon	3079707	3080139	+	gene_id "Novel00029"; transcript_id "Novel00029.1"; exon_number "1";
nscaf1681	exon	3080207	3080428	+	gene_id "Novel00029"; transcript_id "Novel00029.1"; exon_number "2";
nscaf1681	exon	3080727	3080908	+	gene_id "Novel00029"; transcript_id "Novel00029.1"; exon_number "3";
nscaf1681	exon	4218742	4218918	+	gene_id "Novel00030"; transcript_id "Novel00030.1"; exon_number "1";
nscaf1681	exon	4219126	4219188	+	gene_id "Novel00030"; transcript_id "Novel00030.1"; exon_number "2";
nscaf1681	exon	4219595	4221011	+	gene_id "Novel00030"; transcript_id "Novel00030.1"; exon_number "3";
nscaf1681	exon	4218742	4219188	+	gene_id "Novel00030"; transcript_id "Novel00030.2"; exon_number "1";
nscaf1681	exon	4219595	4221011	+	gene_id "Novel00030"; transcript_id "Novel00030.2"; exon_number "2";
nscaf1681	exon	4218748	4219188	+	gene_id "Novel00030"; transcript_id "Novel00030.3"; exon_number "1";
nscaf1681	exon	4219595	4219829	+	gene_id "Novel00030"; transcript_id "Novel00030.3"; exon_number "2";
nscaf1681	exon	4221743	4221947	+	gene_id "Novel00030"; transcript_id "Novel00030.3"; exon_number "3";
nscaf1681	exon	4218748	4218918	+	gene_id "Novel00030"; transcript_id "Novel00030.4"; exon_number "1";
nscaf1681	exon	4219126	4219188	+	gene_id "Novel00030"; transcript_id "Novel00030.4"; exon_number "2";
nscaf1681	exon	4219595	4219829	+	gene_id "Novel00030"; transcript_id "Novel00030.4"; exon_number "3";
nscaf1681	exon	4221743	4221947	+	gene_id "Novel00030"; transcript_id "Novel00030.4"; exon_number "4";
nscaf1681	exon	4675357	4675635	+	gene_id "Novel00031"; transcript_id "Novel00031.1"; exon_number "1";
nscaf1681	exon	5593709	5593731	+	gene_id "Novel00032"; transcript_id "Novel00032.1"; exon_number "1";
nscaf1681	exon	5594856	5595248	+	gene_id "Novel00032"; transcript_id "Novel00032.1"; exon_number "2";
nscaf1681	exon	193858	194168	-	gene_id "Novel00033"; transcript_id "Novel00033.1"; exon_number "1";
nscaf1681	exon	194525	194822	-	gene_id "Novel00033"; transcript_id "Novel00033.1"; exon_number "2";
nscaf1681	exon	207891	207998	-	gene_id "Novel00033"; transcript_id "Novel00033.1"; exon_number "3";
nscaf1681	exon	209256	209452	-	gene_id "Novel00033"; transcript_id "Novel00033.1"; exon_number "4";
nscaf1681	exon	211784	212962	-	gene_id "Novel00034"; transcript_id "Novel00034.1"; exon_number "1";
nscaf1681	exon	213543	213838	-	gene_id "Novel00034"; transcript_id "Novel00034.1"; exon_number "2";
nscaf1681	exon	290528	290696	-	gene_id "Novel00035"; transcript_id "Novel00035.1"; exon_number "1";
nscaf1681	exon	320756	320807	-	gene_id "Novel00035"; transcript_id "Novel00035.1"; exon_number "2";
nscaf1681	exon	327307	327603	-	gene_id "Novel00035"; transcript_id "Novel00035.1"; exon_number "3";
nscaf1681	exon	2365380	2366622	-	gene_id "Novel00036"; transcript_id "Novel00036.1"; exon_number "1";
nscaf1681	exon	2367293	2368523	-	gene_id "Novel00036"; transcript_id "Novel00036.1"; exon_number "2";
nscaf1681	exon	2610420	2611408	-	gene_id "Novel00037"; transcript_id "Novel00037.1"; exon_number "1";
nscaf1681	exon	2611483	2611721	-	gene_id "Novel00037"; transcript_id "Novel00037.1"; exon_number "2";
nscaf1681	exon	2611854	2612450	-	gene_id "Novel00037"; transcript_id "Novel00037.1"; exon_number "3";
nscaf1681	exon	2610420	2611408	-	gene_id "Novel00037"; transcript_id "Novel00037.2"; exon_number "1";
nscaf1681	exon	2611483	2611721	-	gene_id "Novel00037"; transcript_id "Novel00037.2"; exon_number "2";
nscaf1681	exon	2611854	2612116	-	gene_id "Novel00037"; transcript_id "Novel00037.2"; exon_number "3";
nscaf1681	exon	2612403	2612451	-	gene_id "Novel00037"; transcript_id "Novel00037.2"; exon_number "4";
nscaf1681	exon	3601165	3602247	-	gene_id "Novel00038"; transcript_id "Novel00038.1"; exon_number "1";
nscaf1681	exon	3603112	3603233	-	gene_id "Novel00038"; transcript_id "Novel00038.1"; exon_number "2";
nscaf1681	exon	3604092	3604549	-	gene_id "Novel00038"; transcript_id "Novel00038.1"; exon_number "3";
nscaf1681	exon	3605027	3605182	-	gene_id "Novel00038"; transcript_id "Novel00038.1"; exon_number "4";
nscaf1681	exon	3605437	3605927	-	gene_id "Novel00038"; transcript_id "Novel00038.1"; exon_number "5";
nscaf1681	exon	3603680	3604549	-	gene_id "Novel00038"; transcript_id "Novel00038.2"; exon_number "1";
nscaf1681	exon	3605027	3605182	-	gene_id "Novel00038"; transcript_id "Novel00038.2"; exon_number "2";
nscaf1681	exon	3605671	3605733	-	gene_id "Novel00038"; transcript_id "Novel00038.2"; exon_number "3";
nscaf1681	exon	3603680	3604549	-	gene_id "Novel00038"; transcript_id "Novel00038.3"; exon_number "1";
nscaf1681	exon	3605027	3605182	-	gene_id "Novel00038"; transcript_id "Novel00038.3"; exon_number "2";
nscaf1681	exon	3605437	3605892	-	gene_id "Novel00038"; transcript_id "Novel00038.3"; exon_number "3";
nscaf1681	exon	3851576	3851699	-	gene_id "Novel00039"; transcript_id "Novel00039.1"; exon_number "1";
nscaf1681	exon	3851809	3851926	-	gene_id "Novel00039"; transcript_id "Novel00039.1"; exon_number "2";
nscaf1681	exon	3852058	3852175	-	gene_id "Novel00039"; transcript_id "Novel00039.1"; exon_number "3";
nscaf1681	exon	5719998	5720175	-	gene_id "Novel00040"; transcript_id "Novel00040.1"; exon_number "1";
nscaf1681	exon	5721744	5723754	-	gene_id "Novel00040"; transcript_id "Novel00040.1"; exon_number "2";
nscaf1681	exon	5798246	5798384	-	gene_id "Novel00041"; transcript_id "Novel00041.1"; exon_number "1";
nscaf1681	exon	5799389	5799413	-	gene_id "Novel00041"; transcript_id "Novel00041.1"; exon_number "2";
nscaf1681	exon	5800366	5800612	-	gene_id "Novel00041"; transcript_id "Novel00041.1"; exon_number "3";
nscaf1681	exon	5884055	5886393	-	gene_id "Novel00042"; transcript_id "Novel00042.1"; exon_number "1";
nscaf1681	exon	5886567	5888100	-	gene_id "Novel00042"; transcript_id "Novel00042.1"; exon_number "2";
nscaf1681	exon	5884055	5885811	-	gene_id "Novel00042"; transcript_id "Novel00042.2"; exon_number "1";
nscaf1681	exon	5886208	5888100	-	gene_id "Novel00042"; transcript_id "Novel00042.2"; exon_number "2";
nscaf1690	exon	3141497	3141644	+	gene_id "Novel00043"; transcript_id "Novel00043.1"; exon_number "1";
nscaf1690	exon	3143139	3143749	+	gene_id "Novel00043"; transcript_id "Novel00043.1"; exon_number "2";
nscaf1690	exon	4527908	4527922	+	gene_id "Novel00044"; transcript_id "Novel00044.1"; exon_number "1";
nscaf1690	exon	4533189	4533931	+	gene_id "Novel00044"; transcript_id "Novel00044.1"; exon_number "2";
nscaf1690	exon	5510307	5510581	+	gene_id "Novel00045"; transcript_id "Novel00045.1"; exon_number "1";
nscaf1690	exon	5510856	5510960	+	gene_id "Novel00045"; transcript_id "Novel00045.1"; exon_number "2";
nscaf1690	exon	1054272	1055583	-	gene_id "Novel00046"; transcript_id "Novel00046.1"; exon_number "1";
nscaf1690	exon	1055749	1055922	-	gene_id "Novel00047"; transcript_id "Novel00047.1"; exon_number "1";
nscaf1690	exon	1057705	1058112	-	gene_id "Novel00047"; transcript_id "Novel00047.1"; exon_number "2";
nscaf1690	exon	3558218	3558519	-	gene_id "Novel00048"; transcript_id "Novel00048.1"; exon_number "1";
nscaf1690	exon	3561000	3561141	-	gene_id "Novel00048"; transcript_id "Novel00048.1"; exon_number "2";
nscaf1690	exon	3563775	3563959	-	gene_id "Novel00048"; transcript_id "Novel00048.1"; exon_number "3";
nscaf1690	exon	3564089	3564295	-	gene_id "Novel00048"; transcript_id "Novel00048.1"; exon_number "4";
nscaf1690	exon	3567107	3567296	-	gene_id "Novel00048"; transcript_id "Novel00048.1"; exon_number "5";
nscaf1690	exon	6224329	6225001	-	gene_id "Novel00049"; transcript_id "Novel00049.1"; exon_number "1";
nscaf1690	exon	6233118	6233359	-	gene_id "Novel00049"; transcript_id "Novel00049.1"; exon_number "2";
nscaf1690	exon	7706994	7707036	-	gene_id "Novel00050"; transcript_id "Novel00050.1"; exon_number "1";
nscaf1690	exon	7707821	7707907	-	gene_id "Novel00050"; transcript_id "Novel00050.1"; exon_number "2";
nscaf1690	exon	7708150	7708218	-	gene_id "Novel00050"; transcript_id "Novel00050.1"; exon_number "3";
nscaf1690	exon	7715657	7715739	-	gene_id "Novel00050"; transcript_id "Novel00050.1"; exon_number "4";
nscaf1690	exon	7722218	7722916	-	gene_id "Novel00050"; transcript_id "Novel00050.1"; exon_number "5";
nscaf1705	exon	648797	649116	-	gene_id "Novel00051"; transcript_id "Novel00051.1"; exon_number "1";
nscaf1705	exon	650012	650139	-	gene_id "Novel00051"; transcript_id "Novel00051.1"; exon_number "2";
nscaf172	exon	4980	5196	-	gene_id "Novel00052"; transcript_id "Novel00052.1"; exon_number "1";
nscaf172	exon	5798	6086	-	gene_id "Novel00052"; transcript_id "Novel00052.1"; exon_number "2";
nscaf172	exon	7815	7970	-	gene_id "Novel00052"; transcript_id "Novel00052.1"; exon_number "3";
nscaf172	exon	9612	9791	-	gene_id "Novel00052"; transcript_id "Novel00052.1"; exon_number "4";
nscaf172	exon	10226	10419	-	gene_id "Novel00052"; transcript_id "Novel00052.1"; exon_number "5";
nscaf172	exon	11218	11342	-	gene_id "Novel00052"; transcript_id "Novel00052.1"; exon_number "6";
nscaf172	exon	12090	12385	-	gene_id "Novel00052"; transcript_id "Novel00052.1"; exon_number "7";
nscaf172	exon	13510	13641	-	gene_id "Novel00052"; transcript_id "Novel00052.1"; exon_number "8";
nscaf172	exon	15384	15517	-	gene_id "Novel00052"; transcript_id "Novel00052.1"; exon_number "9";
nscaf172	exon	15860	15916	-	gene_id "Novel00052"; transcript_id "Novel00052.1"; exon_number "10";
nscaf172	exon	16789	16975	-	gene_id "Novel00052"; transcript_id "Novel00052.1"; exon_number "11";
nscaf172	exon	17376	17546	-	gene_id "Novel00052"; transcript_id "Novel00052.1"; exon_number "12";
nscaf172	exon	19131	19348	-	gene_id "Novel00052"; transcript_id "Novel00052.1"; exon_number "13";
nscaf172	exon	19822	19950	-	gene_id "Novel00052"; transcript_id "Novel00052.1"; exon_number "14";
nscaf172	exon	20250	20621	-	gene_id "Novel00052"; transcript_id "Novel00052.1"; exon_number "15";
nscaf172	exon	4980	5196	-	gene_id "Novel00052"; transcript_id "Novel00052.2"; exon_number "1";
nscaf172	exon	5798	6086	-	gene_id "Novel00052"; transcript_id "Novel00052.2"; exon_number "2";
nscaf172	exon	7815	7970	-	gene_id "Novel00052"; transcript_id "Novel00052.2"; exon_number "3";
nscaf172	exon	9612	9791	-	gene_id "Novel00052"; transcript_id "Novel00052.2"; exon_number "4";
nscaf172	exon	10226	10419	-	gene_id "Novel00052"; transcript_id "Novel00052.2"; exon_number "5";
nscaf172	exon	11218	11342	-	gene_id "Novel00052"; transcript_id "Novel00052.2"; exon_number "6";
nscaf172	exon	12090	12385	-	gene_id "Novel00052"; transcript_id "Novel00052.2"; exon_number "7";
nscaf172	exon	13510	13641	-	gene_id "Novel00052"; transcript_id "Novel00052.2"; exon_number "8";
nscaf172	exon	15384	15517	-	gene_id "Novel00052"; transcript_id "Novel00052.2"; exon_number "9";
nscaf172	exon	15860	15916	-	gene_id "Novel00052"; transcript_id "Novel00052.2"; exon_number "10";
nscaf172	exon	16426	16623	-	gene_id "Novel00052"; transcript_id "Novel00052.2"; exon_number "11";
nscaf172	exon	16789	16975	-	gene_id "Novel00052"; transcript_id "Novel00052.2"; exon_number "12";
nscaf172	exon	17376	17546	-	gene_id "Novel00052"; transcript_id "Novel00052.2"; exon_number "13";
nscaf172	exon	19131	19348	-	gene_id "Novel00052"; transcript_id "Novel00052.2"; exon_number "14";
nscaf172	exon	19822	19950	-	gene_id "Novel00052"; transcript_id "Novel00052.2"; exon_number "15";
nscaf172	exon	20250	20621	-	gene_id "Novel00052"; transcript_id "Novel00052.2"; exon_number "16";
nscaf1743	exon	107	283	+	gene_id "Novel00053"; transcript_id "Novel00053.1"; exon_number "1";
nscaf1743	exon	1128	1398	+	gene_id "Novel00053"; transcript_id "Novel00053.1"; exon_number "2";
nscaf1743	exon	1669	1825	+	gene_id "Novel00053"; transcript_id "Novel00053.1"; exon_number "3";
nscaf1743	exon	1952	2035	+	gene_id "Novel00053"; transcript_id "Novel00053.1"; exon_number "4";
nscaf1743	exon	3113	3794	+	gene_id "Novel00053"; transcript_id "Novel00053.1"; exon_number "5";
nscaf1743	exon	4853	4995	+	gene_id "Novel00053"; transcript_id "Novel00053.1"; exon_number "6";
nscaf1743	exon	5111	5236	+	gene_id "Novel00053"; transcript_id "Novel00053.1"; exon_number "7";
nscaf1743	exon	5666	6032	+	gene_id "Novel00053"; transcript_id "Novel00053.1"; exon_number "8";
nscaf1743	exon	20762	20947	+	gene_id "Novel00054"; transcript_id "Novel00054.1"; exon_number "1";
nscaf1743	exon	21029	21140	+	gene_id "Novel00054"; transcript_id "Novel00054.1"; exon_number "2";
nscaf1743	exon	21498	21611	+	gene_id "Novel00054"; transcript_id "Novel00054.1"; exon_number "3";
nscaf1743	exon	22313	23342	+	gene_id "Novel00054"; transcript_id "Novel00054.1"; exon_number "4";
nscaf1830	exon	16511	17780	+	gene_id "Novel00055"; transcript_id "Novel00055.1"; exon_number "1";
nscaf1830	exon	16511	16759	+	gene_id "Novel00055"; transcript_id "Novel00055.2"; exon_number "1";
nscaf1830	exon	18183	18779	+	gene_id "Novel00055"; transcript_id "Novel00055.2"; exon_number "2";
nscaf1830	exon	17844	18779	+	gene_id "Novel00055"; transcript_id "Novel00055.3"; exon_number "1";
nscaf1882	exon	4942	5267	+	gene_id "Novel00056"; transcript_id "Novel00056.1"; exon_number "1";
nscaf1882	exon	5839	5999	+	gene_id "Novel00056"; transcript_id "Novel00056.1"; exon_number "2";
nscaf1882	exon	6482	6679	+	gene_id "Novel00056"; transcript_id "Novel00056.1"; exon_number "3";
nscaf1882	exon	6962	7109	+	gene_id "Novel00056"; transcript_id "Novel00056.1"; exon_number "4";
nscaf1898	exon	91218	91467	+	gene_id "Novel00057"; transcript_id "Novel00057.1"; exon_number "1";
nscaf1898	exon	92693	92949	+	gene_id "Novel00057"; transcript_id "Novel00057.1"; exon_number "2";
nscaf1898	exon	5501770	5501984	+	gene_id "Novel00058"; transcript_id "Novel00058.1"; exon_number "1";
nscaf1898	exon	5502330	5502436	+	gene_id "Novel00058"; transcript_id "Novel00058.1"; exon_number "2";
nscaf1898	exon	5502886	5503059	+	gene_id "Novel00058"; transcript_id "Novel00058.1"; exon_number "3";
nscaf1898	exon	5503785	5503933	+	gene_id "Novel00058"; transcript_id "Novel00058.1"; exon_number "4";
nscaf1898	exon	5505019	5505139	+	gene_id "Novel00058"; transcript_id "Novel00058.1"; exon_number "5";
nscaf1898	exon	5505252	5505351	+	gene_id "Novel00058"; transcript_id "Novel00058.1"; exon_number "6";
nscaf1898	exon	5505427	5505773	+	gene_id "Novel00058"; transcript_id "Novel00058.1"; exon_number "7";
nscaf1898	exon	5627110	5627415	+	gene_id "Novel00059"; transcript_id "Novel00059.1"; exon_number "1";
nscaf1898	exon	5627933	5628068	+	gene_id "Novel00059"; transcript_id "Novel00059.1"; exon_number "2";
nscaf1898	exon	5629448	5629576	+	gene_id "Novel00059"; transcript_id "Novel00059.1"; exon_number "3";
nscaf1898	exon	5629759	5629998	+	gene_id "Novel00059"; transcript_id "Novel00059.1"; exon_number "4";
nscaf1898	exon	6407947	6408013	+	gene_id "Novel00060"; transcript_id "Novel00060.1"; exon_number "1";
nscaf1898	exon	6446510	6448274	+	gene_id "Novel00060"; transcript_id "Novel00060.1"; exon_number "2";
nscaf1898	exon	6445619	6448283	+	gene_id "Novel00060"; transcript_id "Novel00060.2"; exon_number "1";
nscaf1898	exon	9591786	9591828	+	gene_id "Novel00061"; transcript_id "Novel00061.1"; exon_number "1";
nscaf1898	exon	9592957	9593025	+	gene_id "Novel00061"; transcript_id "Novel00061.1"; exon_number "2";
nscaf1898	exon	9901128	9902107	+	gene_id "Novel00062"; transcript_id "Novel00062.1"; exon_number "1";
nscaf1898	exon	9947537	9947605	+	gene_id "Novel00063"; transcript_id "Novel00063.1"; exon_number "1";
nscaf1898	exon	9951119	9951618	+	gene_id "Novel00063"; transcript_id "Novel00063.1"; exon_number "2";
nscaf1898	exon	10116282	10116717	+	gene_id "Novel00064"; transcript_id "Novel00064.1"; exon_number "1";
nscaf1898	exon	10117531	10118476	+	gene_id "Novel00064"; transcript_id "Novel00064.1"; exon_number "2";
nscaf1898	exon	10117042	10118924	+	gene_id "Novel00064"; transcript_id "Novel00064.2"; exon_number "1";
nscaf1898	exon	10119668	10119888	+	gene_id "Novel00064"; transcript_id "Novel00064.2"; exon_number "2";
nscaf1898	exon	10120387	10120840	+	gene_id "Novel00064"; transcript_id "Novel00064.2"; exon_number "3";
nscaf1898	exon	10657273	10657352	+	gene_id "Novel00065"; transcript_id "Novel00065.1"; exon_number "1";
nscaf1898	exon	10658116	10658469	+	gene_id "Novel00065"; transcript_id "Novel00065.1"; exon_number "2";
nscaf1898	exon	12893133	12893258	+	gene_id "Novel00066"; transcript_id "Novel00066.1"; exon_number "1";
nscaf1898	exon	12896683	12898150	+	gene_id "Novel00066"; transcript_id "Novel00066.1"; exon_number "2";
nscaf1898	exon	13250019	13250118	+	gene_id "Novel00067"; transcript_id "Novel00067.1"; exon_number "1";
nscaf1898	exon	13250381	13250481	+	gene_id "Novel00067"; transcript_id "Novel00067.1"; exon_number "2";
nscaf1898	exon	13251138	13251559	+	gene_id "Novel00067"; transcript_id "Novel00067.1"; exon_number "3";
nscaf1898	exon	13427300	13427540	+	gene_id "Novel00068"; transcript_id "Novel00068.1"; exon_number "1";
nscaf1898	exon	13429320	13429727	+	gene_id "Novel00068"; transcript_id "Novel00068.1"; exon_number "2";
nscaf1898	exon	104149	104493	-	gene_id "Novel00069"; transcript_id "Novel00069.1"; exon_number "1";
nscaf1898	exon	104578	104853	-	gene_id "Novel00069"; transcript_id "Novel00069.1"; exon_number "2";
nscaf1898	exon	104927	105163	-	gene_id "Novel00069"; transcript_id "Novel00069.1"; exon_number "3";
nscaf1898	exon	112504	112578	-	gene_id "Novel00069"; transcript_id "Novel00069.1"; exon_number "4";
nscaf1898	exon	5630304	5630381	-	gene_id "Novel00070"; transcript_id "Novel00070.1"; exon_number "1";
nscaf1898	exon	5630499	5630758	-	gene_id "Novel00070"; transcript_id "Novel00070.1"; exon_number "2";
nscaf1898	exon	5630972	5631037	-	gene_id "Novel00070"; transcript_id "Novel00070.1"; exon_number "3";
nscaf1898	exon	5630304	5630381	-	gene_id "Novel00070"; transcript_id "Novel00070.2"; exon_number "1";
nscaf1898	exon	5630499	5630758	-	gene_id "Novel00070"; transcript_id "Novel00070.2"; exon_number "2";
nscaf1898	exon	5631292	5631458	-	gene_id "Novel00070"; transcript_id "Novel00070.2"; exon_number "3";
nscaf1898	exon	5631864	5631969	-	gene_id "Novel00070"; transcript_id "Novel00070.2"; exon_number "4";
nscaf1898	exon	5632050	5632469	-	gene_id "Novel00070"; transcript_id "Novel00070.2"; exon_number "5";
nscaf1898	exon	6407948	6407982	-	gene_id "Novel00071"; transcript_id "Novel00071.1"; exon_number "1";
nscaf1898	exon	6446479	6448274	-	gene_id "Novel00071"; transcript_id "Novel00071.1"; exon_number "2";
nscaf1898	exon	7216809	7219626	-	gene_id "Novel00072"; transcript_id "Novel00072.1"; exon_number "1";
nscaf1898	exon	7220234	7220397	-	gene_id "Novel00072"; transcript_id "Novel00072.1"; exon_number "2";
nscaf1898	exon	7221767	7222059	-	gene_id "Novel00072"; transcript_id "Novel00072.1"; exon_number "3";
nscaf1898	exon	7912725	7912892	-	gene_id "Novel00073"; transcript_id "Novel00073.1"; exon_number "1";
nscaf1898	exon	7912973	7913038	-	gene_id "Novel00073"; transcript_id "Novel00073.1"; exon_number "2";
nscaf1898	exon	7913333	7913521	-	gene_id "Novel00073"; transcript_id "Novel00073.1"; exon_number "3";
nscaf1898	exon	7913631	7914376	-	gene_id "Novel00073"; transcript_id "Novel00073.1"; exon_number "4";
nscaf1898	exon	8637825	8637925	-	gene_id "Novel00074"; transcript_id "Novel00074.1"; exon_number "1";
nscaf1898	exon	8640368	8640471	-	gene_id "Novel00074"; transcript_id "Novel00074.1"; exon_number "2";
nscaf1898	exon	8640566	8640636	-	gene_id "Novel00074"; transcript_id "Novel00074.1"; exon_number "3";
nscaf1898	exon	9398446	9398836	-	gene_id "Novel00075"; transcript_id "Novel00075.1"; exon_number "1";
nscaf1898	exon	9402192	9402423	-	gene_id "Novel00075"; transcript_id "Novel00075.1"; exon_number "2";
nscaf1898	exon	9403458	9404171	-	gene_id "Novel00075"; transcript_id "Novel00075.1"; exon_number "3";
nscaf1898	exon	9398446	9398836	-	gene_id "Novel00075"; transcript_id "Novel00075.2"; exon_number "1";
nscaf1898	exon	9402192	9402423	-	gene_id "Novel00075"; transcript_id "Novel00075.2"; exon_number "2";
nscaf1898	exon	9403610	9404171	-	gene_id "Novel00075"; transcript_id "Novel00075.2"; exon_number "3";
nscaf1898	exon	10823100	10823198	-	gene_id "Novel00076"; transcript_id "Novel00076.1"; exon_number "1";
nscaf1898	exon	10823706	10824019	-	gene_id "Novel00076"; transcript_id "Novel00076.1"; exon_number "2";
nscaf1898	exon	10825137	10825316	-	gene_id "Novel00076"; transcript_id "Novel00076.1"; exon_number "3";
nscaf1898	exon	10825755	10825804	-	gene_id "Novel00076"; transcript_id "Novel00076.1"; exon_number "4";
nscaf1898	exon	11259108	11259794	-	gene_id "Novel00077"; transcript_id "Novel00077.1"; exon_number "1";
nscaf1898	exon	11260086	11260581	-	gene_id "Novel00077"; transcript_id "Novel00077.1"; exon_number "2";
nscaf1898	exon	12036226	12036694	-	gene_id "Novel00078"; transcript_id "Novel00078.1"; exon_number "1";
nscaf1898	exon	12039640	12039773	-	gene_id "Novel00078"; transcript_id "Novel00078.1"; exon_number "2";
nscaf1898	exon	12046119	12046241	-	gene_id "Novel00078"; transcript_id "Novel00078.1"; exon_number "3";
nscaf1898	exon	12830385	12830782	-	gene_id "Novel00079"; transcript_id "Novel00079.1"; exon_number "1";
nscaf1898	exon	12831728	12831994	-	gene_id "Novel00079"; transcript_id "Novel00079.1"; exon_number "2";
nscaf1898	exon	13282152	13283964	-	gene_id "Novel00080"; transcript_id "Novel00080.1"; exon_number "1";
nscaf1898	exon	13285927	13286184	-	gene_id "Novel00080"; transcript_id "Novel00080.1"; exon_number "2";
nscaf1898	exon	14443752	14445568	-	gene_id "Novel00081"; transcript_id "Novel00081.1"; exon_number "1";
nscaf1898	exon	15777618	15778751	-	gene_id "Novel00082"; transcript_id "Novel00082.1"; exon_number "1";
nscaf1898	exon	15779072	15779379	-	gene_id "Novel00082"; transcript_id "Novel00082.1"; exon_number "2";
nscaf1898	exon	15779765	15779953	-	gene_id "Novel00082"; transcript_id "Novel00082.1"; exon_number "3";
nscaf1898	exon	15780246	15780724	-	gene_id "Novel00082"; transcript_id "Novel00082.1"; exon_number "4";
nscaf1924	exon	1	40	-	gene_id "Novel00083"; transcript_id "Novel00083.1"; exon_number "1";
nscaf1924	exon	762	825	-	gene_id "Novel00083"; transcript_id "Novel00083.1"; exon_number "2";
nscaf1924	exon	1823	1943	-	gene_id "Novel00083"; transcript_id "Novel00083.1"; exon_number "3";
nscaf1924	exon	2074	2223	-	gene_id "Novel00083"; transcript_id "Novel00083.1"; exon_number "4";
nscaf1955	exon	22	835	+	gene_id "Novel00084"; transcript_id "Novel00084.1"; exon_number "1";
nscaf1955	exon	960	1159	+	gene_id "Novel00084"; transcript_id "Novel00084.1"; exon_number "2";
nscaf1955	exon	4719	4826	+	gene_id "Novel00084"; transcript_id "Novel00084.1"; exon_number "3";
nscaf1962	exon	1234	1340	-	gene_id "Novel00085"; transcript_id "Novel00085.1"; exon_number "1";
nscaf1962	exon	2569	2800	-	gene_id "Novel00085"; transcript_id "Novel00085.1"; exon_number "2";
nscaf1962	exon	4900	5242	-	gene_id "Novel00085"; transcript_id "Novel00085.1"; exon_number "3";
nscaf1962	exon	19299	19873	-	gene_id "Novel00086"; transcript_id "Novel00086.1"; exon_number "1";
nscaf1962	exon	20321	20485	-	gene_id "Novel00086"; transcript_id "Novel00086.1"; exon_number "2";
nscaf1962	exon	21149	21207	-	gene_id "Novel00086"; transcript_id "Novel00086.1"; exon_number "3";
nscaf1962	exon	21643	21709	-	gene_id "Novel00086"; transcript_id "Novel00086.1"; exon_number "4";
nscaf1962	exon	22013	22226	-	gene_id "Novel00086"; transcript_id "Novel00086.1"; exon_number "5";
nscaf1962	exon	22574	22943	-	gene_id "Novel00086"; transcript_id "Novel00086.1"; exon_number "6";
nscaf1962	exon	23654	23743	-	gene_id "Novel00086"; transcript_id "Novel00086.1"; exon_number "7";
nscaf1962	exon	26328	26857	-	gene_id "Novel00086"; transcript_id "Novel00086.1"; exon_number "8";
nscaf1962	exon	287796	288248	-	gene_id "Novel00087"; transcript_id "Novel00087.1"; exon_number "1";
nscaf1962	exon	289218	289339	-	gene_id "Novel00087"; transcript_id "Novel00087.1"; exon_number "2";
nscaf20	exon	35342	35931	+	gene_id "Novel00088"; transcript_id "Novel00088.1"; exon_number "1";
nscaf20	exon	36127	36380	+	gene_id "Novel00088"; transcript_id "Novel00088.1"; exon_number "2";
nscaf20	exon	36799	36978	+	gene_id "Novel00088"; transcript_id "Novel00088.1"; exon_number "3";
nscaf20	exon	37068	37263	+	gene_id "Novel00088"; transcript_id "Novel00088.1"; exon_number "4";
nscaf201	exon	2768	3193	+	gene_id "Novel00089"; transcript_id "Novel00089.1"; exon_number "1";
nscaf201	exon	3433	3798	+	gene_id "Novel00089"; transcript_id "Novel00089.1"; exon_number "2";
nscaf201	exon	4205	4356	+	gene_id "Novel00089"; transcript_id "Novel00089.1"; exon_number "3";
nscaf201	exon	4611	4742	+	gene_id "Novel00089"; transcript_id "Novel00089.1"; exon_number "4";
nscaf201	exon	6245	6396	+	gene_id "Novel00089"; transcript_id "Novel00089.1"; exon_number "5";
nscaf201	exon	7601	7706	+	gene_id "Novel00089"; transcript_id "Novel00089.1"; exon_number "6";
nscaf201	exon	8777	8932	+	gene_id "Novel00089"; transcript_id "Novel00089.1"; exon_number "7";
nscaf201	exon	10139	10336	+	gene_id "Novel00089"; transcript_id "Novel00089.1"; exon_number "8";
nscaf201	exon	11210	11500	+	gene_id "Novel00089"; transcript_id "Novel00089.1"; exon_number "9";
nscaf201	exon	13205	13385	+	gene_id "Novel00089"; transcript_id "Novel00089.1"; exon_number "10";
nscaf201	exon	15160	15770	+	gene_id "Novel00089"; transcript_id "Novel00089.1"; exon_number "11";
nscaf201	exon	16442	23633	-	gene_id "Novel00090"; transcript_id "Novel00090.1"; exon_number "1";
nscaf201	exon	24225	24391	-	gene_id "Novel00090"; transcript_id "Novel00090.1"; exon_number "2";
nscaf201	exon	24627	24914	-	gene_id "Novel00090"; transcript_id "Novel00090.1"; exon_number "3";
nscaf2010	exon	2	1372	-	gene_id "Novel00091"; transcript_id "Novel00091.1"; exon_number "1";
nscaf2010	exon	1597	1758	-	gene_id "Novel00091"; transcript_id "Novel00091.1"; exon_number "2";
nscaf2010	exon	1828	1854	-	gene_id "Novel00091"; transcript_id "Novel00091.1"; exon_number "3";
nscaf2014	exon	37204	37213	-	gene_id "Novel00092"; transcript_id "Novel00092.1"; exon_number "1";
nscaf2014	exon	37294	37935	-	gene_id "Novel00092"; transcript_id "Novel00092.1"; exon_number "2";
nscaf2030	exon	83	234	-	gene_id "Novel00093"; transcript_id "Novel00093.1"; exon_number "1";
nscaf2030	exon	3280	3448	-	gene_id "Novel00093"; transcript_id "Novel00093.1"; exon_number "2";
nscaf2030	exon	4107	4157	-	gene_id "Novel00093"; transcript_id "Novel00093.1"; exon_number "3";
nscaf2030	exon	83	234	-	gene_id "Novel00093"; transcript_id "Novel00093.2"; exon_number "1";
nscaf2030	exon	3280	3448	-	gene_id "Novel00093"; transcript_id "Novel00093.2"; exon_number "2";
nscaf2030	exon	7352	8299	-	gene_id "Novel00093"; transcript_id "Novel00093.2"; exon_number "3";
nscaf2053	exon	117	195	+	gene_id "Novel00094"; transcript_id "Novel00094.1"; exon_number "1";
nscaf2053	exon	308	1302	+	gene_id "Novel00094"; transcript_id "Novel00094.1"; exon_number "2";
nscaf2053	exon	133	195	+	gene_id "Novel00094"; transcript_id "Novel00094.2"; exon_number "1";
nscaf2053	exon	308	1049	+	gene_id "Novel00094"; transcript_id "Novel00094.2"; exon_number "2";
nscaf2053	exon	2717	2817	+	gene_id "Novel00094"; transcript_id "Novel00094.2"; exon_number "3";
nscaf2053	exon	59473	60135	+	gene_id "Novel00095"; transcript_id "Novel00095.1"; exon_number "1";
nscaf2053	exon	64141	65195	+	gene_id "Novel00095"; transcript_id "Novel00095.1"; exon_number "2";
nscaf2053	exon	61362	62830	+	gene_id "Novel00095"; transcript_id "Novel00095.2"; exon_number "1";
nscaf2053	exon	64141	65195	+	gene_id "Novel00095"; transcript_id "Novel00095.2"; exon_number "2";
nscaf2053	exon	61362	65195	+	gene_id "Novel00095"; transcript_id "Novel00095.3"; exon_number "1";
nscaf2053	exon	106167	106300	+	gene_id "Novel00096"; transcript_id "Novel00096.1"; exon_number "1";
nscaf2053	exon	107330	107490	+	gene_id "Novel00096"; transcript_id "Novel00096.1"; exon_number "2";
nscaf2053	exon	106167	108370	+	gene_id "Novel00096"; transcript_id "Novel00096.2"; exon_number "1";
nscaf2053	exon	106466	106468	+	gene_id "Novel00096"; transcript_id "Novel00096.3"; exon_number "1";
nscaf2053	exon	107330	107490	+	gene_id "Novel00096"; transcript_id "Novel00096.3"; exon_number "2";
nscaf2053	exon	610019	610521	+	gene_id "Novel00097"; transcript_id "Novel00097.1"; exon_number "1";
nscaf2053	exon	610908	611065	+	gene_id "Novel00097"; transcript_id "Novel00097.1"; exon_number "2";
nscaf2053	exon	612235	612378	+	gene_id "Novel00097"; transcript_id "Novel00097.1"; exon_number "3";
nscaf2053	exon	612776	619388	+	gene_id "Novel00097"; transcript_id "Novel00097.1"; exon_number "4";
nscaf2053	exon	610090	610422	+	gene_id "Novel00097"; transcript_id "Novel00097.2"; exon_number "1";
nscaf2053	exon	610908	611119	+	gene_id "Novel00097"; transcript_id "Novel00097.2"; exon_number "2";
nscaf2053	exon	612235	612378	+	gene_id "Novel00097"; transcript_id "Novel00097.2"; exon_number "3";
nscaf2053	exon	612776	619388	+	gene_id "Novel00097"; transcript_id "Novel00097.2"; exon_number "4";
nscaf2053	exon	619821	619872	+	gene_id "Novel00098"; transcript_id "Novel00098.1"; exon_number "1";
nscaf2053	exon	627939	628115	+	gene_id "Novel00098"; transcript_id "Novel00098.1"; exon_number "2";
nscaf2053	exon	629228	629419	+	gene_id "Novel00098"; transcript_id "Novel00098.1"; exon_number "3";
nscaf2053	exon	639274	639373	+	gene_id "Novel00098"; transcript_id "Novel00098.1"; exon_number "4";
nscaf2053	exon	619826	620030	+	gene_id "Novel00098"; transcript_id "Novel00098.2"; exon_number "1";
nscaf2053	exon	627939	628115	+	gene_id "Novel00098"; transcript_id "Novel00098.2"; exon_number "2";
nscaf2053	exon	629228	629419	+	gene_id "Novel00098"; transcript_id "Novel00098.2"; exon_number "3";
nscaf2053	exon	639274	639373	+	gene_id "Novel00098"; transcript_id "Novel00098.2"; exon_number "4";
nscaf2053	exon	619826	620048	+	gene_id "Novel00098"; transcript_id "Novel00098.3"; exon_number "1";
nscaf2053	exon	627939	628115	+	gene_id "Novel00098"; transcript_id "Novel00098.3"; exon_number "2";
nscaf2053	exon	629228	629419	+	gene_id "Novel00098"; transcript_id "Novel00098.3"; exon_number "3";
nscaf2053	exon	639274	639373	+	gene_id "Novel00098"; transcript_id "Novel00098.3"; exon_number "4";
nscaf2053	exon	628492	628520	+	gene_id "Novel00098"; transcript_id "Novel00098.4"; exon_number "1";
nscaf2053	exon	629228	629419	+	gene_id "Novel00098"; transcript_id "Novel00098.4"; exon_number "2";
nscaf2053	exon	639274	639373	+	gene_id "Novel00098"; transcript_id "Novel00098.4"; exon_number "3";
nscaf2053	exon	114366	120187	-	gene_id "Novel00099"; transcript_id "Novel00099.1"; exon_number "1";
nscaf2053	exon	117439	117645	-	gene_id "Novel00099"; transcript_id "Novel00099.2"; exon_number "1";
nscaf2053	exon	124504	124673	-	gene_id "Novel00099"; transcript_id "Novel00099.2"; exon_number "2";
nscaf2053	exon	125530	128003	-	gene_id "Novel00099"; transcript_id "Novel00099.2"; exon_number "3";
nscaf2053	exon	120724	128649	-	gene_id "Novel00099"; transcript_id "Novel00099.3"; exon_number "1";
nscaf2053	exon	123120	123181	-	gene_id "Novel00099"; transcript_id "Novel00099.4"; exon_number "1";
nscaf2053	exon	124504	124673	-	gene_id "Novel00099"; transcript_id "Novel00099.4"; exon_number "2";
nscaf2053	exon	125530	126243	-	gene_id "Novel00099"; transcript_id "Novel00099.4"; exon_number "3";
nscaf2053	exon	588120	588259	-	gene_id "Novel00100"; transcript_id "Novel00100.1"; exon_number "1";
nscaf2053	exon	589186	589306	-	gene_id "Novel00100"; transcript_id "Novel00100.1"; exon_number "2";
nscaf2053	exon	590345	590925	-	gene_id "Novel00100"; transcript_id "Novel00100.1"; exon_number "3";
nscaf2108	exon	4237	4286	+	gene_id "Novel00101"; transcript_id "Novel00101.1"; exon_number "1";
nscaf2108	exon	7558	7716	+	gene_id "Novel00101"; transcript_id "Novel00101.1"; exon_number "2";
nscaf2108	exon	9587	9887	+	gene_id "Novel00101"; transcript_id "Novel00101.1"; exon_number "3";
nscaf2108	exon	52051	57478	-	gene_id "Novel00102"; transcript_id "Novel00102.1"; exon_number "1";
nscaf2108	exon	58732	58878	-	gene_id "Novel00102"; transcript_id "Novel00102.1"; exon_number "2";
nscaf2108	exon	61667	61755	-	gene_id "Novel00102"; transcript_id "Novel00102.1"; exon_number "3";
nscaf2136	exon	332200	332637	+	gene_id "Novel00103"; transcript_id "Novel00103.1"; exon_number "1";
nscaf2136	exon	333065	333421	+	gene_id "Novel00103"; transcript_id "Novel00103.1"; exon_number "2";
nscaf2136	exon	336286	336324	+	gene_id "Novel00104"; transcript_id "Novel00104.1"; exon_number "1";
nscaf2136	exon	348710	348931	+	gene_id "Novel00104"; transcript_id "Novel00104.1"; exon_number "2";
nscaf2136	exon	349755	349844	+	gene_id "Novel00104"; transcript_id "Novel00104.1"; exon_number "3";
nscaf2136	exon	351930	352070	+	gene_id "Novel00104"; transcript_id "Novel00104.1"; exon_number "4";
nscaf2136	exon	396816	397024	+	gene_id "Novel00104"; transcript_id "Novel00104.1"; exon_number "5";
nscaf2136	exon	400851	400963	+	gene_id "Novel00104"; transcript_id "Novel00104.1"; exon_number "6";
nscaf2136	exon	404772	404889	+	gene_id "Novel00104"; transcript_id "Novel00104.1"; exon_number "7";
nscaf2136	exon	405821	405897	+	gene_id "Novel00104"; transcript_id "Novel00104.1"; exon_number "8";
nscaf2136	exon	409531	409726	+	gene_id "Novel00104"; transcript_id "Novel00104.1"; exon_number "9";
nscaf2136	exon	410916	411079	+	gene_id "Novel00104"; transcript_id "Novel00104.1"; exon_number "10";
nscaf2136	exon	412065	412467	+	gene_id "Novel00104"; transcript_id "Novel00104.1"; exon_number "11";
nscaf2136	exon	412873	412949	+	gene_id "Novel00104"; transcript_id "Novel00104.1"; exon_number "12";
nscaf2136	exon	413031	413188	+	gene_id "Novel00104"; transcript_id "Novel00104.1"; exon_number "13";
nscaf2136	exon	414251	416857	+	gene_id "Novel00104"; transcript_id "Novel00104.1"; exon_number "14";
nscaf2136	exon	336296	336324	+	gene_id "Novel00104"; transcript_id "Novel00104.2"; exon_number "1";
nscaf2136	exon	348710	348931	+	gene_id "Novel00104"; transcript_id "Novel00104.2"; exon_number "2";
nscaf2136	exon	349755	349844	+	gene_id "Novel00104"; transcript_id "Novel00104.2"; exon_number "3";
nscaf2136	exon	351930	352070	+	gene_id "Novel00104"; transcript_id "Novel00104.2"; exon_number "4";
nscaf2136	exon	396816	397024	+	gene_id "Novel00104"; transcript_id "Novel00104.2"; exon_number "5";
nscaf2136	exon	400851	400963	+	gene_id "Novel00104"; transcript_id "Novel00104.2"; exon_number "6";
nscaf2136	exon	404772	404889	+	gene_id "Novel00104"; transcript_id "Novel00104.2"; exon_number "7";
nscaf2136	exon	405821	405897	+	gene_id "Novel00104"; transcript_id "Novel00104.2"; exon_number "8";
nscaf2136	exon	409531	409605	+	gene_id "Novel00104"; transcript_id "Novel00104.2"; exon_number "9";
nscaf2136	exon	409992	410034	+	gene_id "Novel00104"; transcript_id "Novel00104.2"; exon_number "10";
nscaf2136	exon	410916	411079	+	gene_id "Novel00104"; transcript_id "Novel00104.2"; exon_number "11";
nscaf2136	exon	412065	412467	+	gene_id "Novel00104"; transcript_id "Novel00104.2"; exon_number "12";
nscaf2136	exon	412873	412949	+	gene_id "Novel00104"; transcript_id "Novel00104.2"; exon_number "13";
nscaf2136	exon	413031	413188	+	gene_id "Novel00104"; transcript_id "Novel00104.2"; exon_number "14";
nscaf2136	exon	414251	416857	+	gene_id "Novel00104"; transcript_id "Novel00104.2"; exon_number "15";
nscaf2136	exon	2045416	2046824	+	gene_id "Novel00105"; transcript_id "Novel00105.1"; exon_number "1";
nscaf2136	exon	4886030	4886238	+	gene_id "Novel00106"; transcript_id "Novel00106.1"; exon_number "1";
nscaf2136	exon	4886809	4887181	+	gene_id "Novel00106"; transcript_id "Novel00106.1"; exon_number "2";
nscaf2136	exon	4887550	4888653	+	gene_id "Novel00106"; transcript_id "Novel00106.1"; exon_number "3";
nscaf2136	exon	4886030	4886238	+	gene_id "Novel00106"; transcript_id "Novel00106.2"; exon_number "1";
nscaf2136	exon	4886809	4888653	+	gene_id "Novel00106"; transcript_id "Novel00106.2"; exon_number "2";
nscaf2136	exon	4886030	4886238	+	gene_id "Novel00106"; transcript_id "Novel00106.3"; exon_number "1";
nscaf2136	exon	4886809	4887028	+	gene_id "Novel00106"; transcript_id "Novel00106.3"; exon_number "2";
nscaf2136	exon	4887550	4888653	+	gene_id "Novel00106"; transcript_id "Novel00106.3"; exon_number "3";
nscaf2136	exon	4890143	4890645	+	gene_id "Novel00107"; transcript_id "Novel00107.1"; exon_number "1";
nscaf2136	exon	4926587	4926710	+	gene_id "Novel00108"; transcript_id "Novel00108.1"; exon_number "1";
nscaf2136	exon	4926786	4927462	+	gene_id "Novel00108"; transcript_id "Novel00108.1"; exon_number "2";
nscaf2136	exon	7114948	7115078	+	gene_id "Novel00109"; transcript_id "Novel00109.1"; exon_number "1";
nscaf2136	exon	7116197	7117168	+	gene_id "Novel00109"; transcript_id "Novel00109.1"; exon_number "2";
nscaf2136	exon	8177582	8177680	+	gene_id "Novel00110"; transcript_id "Novel00110.1"; exon_number "1";
nscaf2136	exon	8177889	8178106	+	gene_id "Novel00110"; transcript_id "Novel00110.1"; exon_number "2";
nscaf2136	exon	509023	510996	-	gene_id "Novel00111"; transcript_id "Novel00111.1"; exon_number "1";
nscaf2136	exon	511214	511314	-	gene_id "Novel00111"; transcript_id "Novel00111.1"; exon_number "2";
nscaf2136	exon	511817	512163	-	gene_id "Novel00111"; transcript_id "Novel00111.1"; exon_number "3";
nscaf2136	exon	1359448	1360865	-	gene_id "Novel00112"; transcript_id "Novel00112.1"; exon_number "1";
nscaf2136	exon	4189999	4190057	-	gene_id "Novel00113"; transcript_id "Novel00113.1"; exon_number "1";
nscaf2136	exon	4200075	4200237	-	gene_id "Novel00113"; transcript_id "Novel00113.1"; exon_number "2";
nscaf2136	exon	4214901	4215120	-	gene_id "Novel00113"; transcript_id "Novel00113.1"; exon_number "3";
nscaf2136	exon	4223397	4223446	-	gene_id "Novel00113"; transcript_id "Novel00113.1"; exon_number "4";
nscaf2136	exon	4340015	4340306	-	gene_id "Novel00114"; transcript_id "Novel00114.1"; exon_number "1";
nscaf2136	exon	4340474	4340681	-	gene_id "Novel00114"; transcript_id "Novel00114.1"; exon_number "2";
nscaf2136	exon	5266439	5267288	-	gene_id "Novel00115"; transcript_id "Novel00115.1"; exon_number "1";
nscaf2136	exon	5267371	5267590	-	gene_id "Novel00115"; transcript_id "Novel00115.1"; exon_number "2";
nscaf2136	exon	5415190	5415350	-	gene_id "Novel00116"; transcript_id "Novel00116.1"; exon_number "1";
nscaf2136	exon	5415966	5416075	-	gene_id "Novel00116"; transcript_id "Novel00116.1"; exon_number "2";
nscaf2136	exon	5416159	5416304	-	gene_id "Novel00116"; transcript_id "Novel00116.1"; exon_number "3";
nscaf2136	exon	6768092	6768230	-	gene_id "Novel00117"; transcript_id "Novel00117.1"; exon_number "1";
nscaf2136	exon	6768559	6768795	-	gene_id "Novel00117"; transcript_id "Novel00117.1"; exon_number "2";
nscaf2136	exon	7549030	7550622	-	gene_id "Novel00118"; transcript_id "Novel00118.1"; exon_number "1";
nscaf2136	exon	7554255	7554501	-	gene_id "Novel00118"; transcript_id "Novel00118.1"; exon_number "2";
nscaf2160	exon	2109	2318	-	gene_id "Novel00119"; transcript_id "Novel00119.1"; exon_number "1";
nscaf2160	exon	3044	3594	-	gene_id "Novel00119"; transcript_id "Novel00119.1"; exon_number "2";
nscaf2176	exon	906713	907503	+	gene_id "Novel00120"; transcript_id "Novel00120.1"; exon_number "1";
nscaf2176	exon	907577	907632	+	gene_id "Novel00120"; transcript_id "Novel00120.1"; exon_number "2";
nscaf2176	exon	1002297	1002964	+	gene_id "Novel00121"; transcript_id "Novel00121.1"; exon_number "1";
nscaf2176	exon	1009886	1010619	+	gene_id "Novel00122"; transcript_id "Novel00122.1"; exon_number "1";
nscaf2176	exon	1010963	1011428	+	gene_id "Novel00123"; transcript_id "Novel00123.1"; exon_number "1";
nscaf2176	exon	1015168	1018158	+	gene_id "Novel00124"; transcript_id "Novel00124.1"; exon_number "1";
nscaf2176	exon	1018236	1021897	+	gene_id "Novel00125"; transcript_id "Novel00125.1"; exon_number "1";
nscaf2176	exon	1022021	1023782	+	gene_id "Novel00126"; transcript_id "Novel00126.1"; exon_number "1";
nscaf2176	exon	1025575	1027933	+	gene_id "Novel00127"; transcript_id "Novel00127.1"; exon_number "1";
nscaf2176	exon	1040000	1041707	+	gene_id "Novel00128"; transcript_id "Novel00128.1"; exon_number "1";
nscaf2176	exon	1336481	1336665	+	gene_id "Novel00129"; transcript_id "Novel00129.1"; exon_number "1";
nscaf2176	exon	1340404	1340562	+	gene_id "Novel00129"; transcript_id "Novel00129.1"; exon_number "2";
nscaf2176	exon	1341778	1341952	+	gene_id "Novel00129"; transcript_id "Novel00129.1"; exon_number "3";
nscaf2176	exon	1529178	1529207	+	gene_id "Novel00130"; transcript_id "Novel00130.1"; exon_number "1";
nscaf2176	exon	1530093	1530260	+	gene_id "Novel00130"; transcript_id "Novel00130.1"; exon_number "2";
nscaf2176	exon	1533190	1533303	+	gene_id "Novel00130"; transcript_id "Novel00130.1"; exon_number "3";
nscaf2176	exon	1533922	1534075	+	gene_id "Novel00130"; transcript_id "Novel00130.1"; exon_number "4";
nscaf2176	exon	1534680	1534825	+	gene_id "Novel00130"; transcript_id "Novel00130.1"; exon_number "5";
nscaf2176	exon	1535430	1535529	+	gene_id "Novel00130"; transcript_id "Novel00130.1"; exon_number "6";
nscaf2176	exon	1536386	1536472	+	gene_id "Novel00130"; transcript_id "Novel00130.1"; exon_number "7";
nscaf2176	exon	1537067	1537317	+	gene_id "Novel00131"; transcript_id "Novel00131.1"; exon_number "1";
nscaf2176	exon	1537479	1537649	+	gene_id "Novel00131"; transcript_id "Novel00131.1"; exon_number "2";
nscaf2176	exon	1538211	1538330	+	gene_id "Novel00131"; transcript_id "Novel00131.1"; exon_number "3";
nscaf2176	exon	1538992	1539093	+	gene_id "Novel00131"; transcript_id "Novel00131.1"; exon_number "4";
nscaf2176	exon	1539515	1540502	+	gene_id "Novel00131"; transcript_id "Novel00131.1"; exon_number "5";
nscaf2176	exon	1956514	1956569	+	gene_id "Novel00132"; transcript_id "Novel00132.1"; exon_number "1";
nscaf2176	exon	1957646	1958363	+	gene_id "Novel00132"; transcript_id "Novel00132.1"; exon_number "2";
nscaf2176	exon	2425389	2425468	+	gene_id "Novel00133"; transcript_id "Novel00133.1"; exon_number "1";
nscaf2176	exon	2427941	2427974	+	gene_id "Novel00133"; transcript_id "Novel00133.1"; exon_number "2";
nscaf2176	exon	2433300	2433536	+	gene_id "Novel00133"; transcript_id "Novel00133.1"; exon_number "3";
nscaf2176	exon	2531295	2532663	+	gene_id "Novel00134"; transcript_id "Novel00134.1"; exon_number "1";
nscaf2176	exon	2532717	2534251	+	gene_id "Novel00134"; transcript_id "Novel00134.1"; exon_number "2";
nscaf2176	exon	2903407	2903616	+	gene_id "Novel00135"; transcript_id "Novel00135.1"; exon_number "1";
nscaf2176	exon	2904422	2904561	+	gene_id "Novel00135"; transcript_id "Novel00135.1"; exon_number "2";
nscaf2176	exon	3130497	3130881	+	gene_id "Novel00136"; transcript_id "Novel00136.1"; exon_number "1";
nscaf2176	exon	3137028	3137228	+	gene_id "Novel00136"; transcript_id "Novel00136.1"; exon_number "2";
nscaf2176	exon	3203990	3204135	+	gene_id "Novel00137"; transcript_id "Novel00137.1"; exon_number "1";
nscaf2176	exon	3204754	3204924	+	gene_id "Novel00137"; transcript_id "Novel00137.1"; exon_number "2";
nscaf2176	exon	3213655	3213727	+	gene_id "Novel00137"; transcript_id "Novel00137.1"; exon_number "3";
nscaf2176	exon	3214895	3215629	+	gene_id "Novel00137"; transcript_id "Novel00137.1"; exon_number "4";
nscaf2176	exon	3266232	3266602	+	gene_id "Novel00138"; transcript_id "Novel00138.1"; exon_number "1";
nscaf2176	exon	3266918	3267209	+	gene_id "Novel00138"; transcript_id "Novel00138.1"; exon_number "2";
nscaf2176	exon	3490092	3490268	+	gene_id "Novel00139"; transcript_id "Novel00139.1"; exon_number "1";
nscaf2176	exon	3490429	3490557	+	gene_id "Novel00139"; transcript_id "Novel00139.1"; exon_number "2";
nscaf2176	exon	3615043	3615184	+	gene_id "Novel00140"; transcript_id "Novel00140.1"; exon_number "1";
nscaf2176	exon	3616328	3616560	+	gene_id "Novel00140"; transcript_id "Novel00140.1"; exon_number "2";
nscaf2176	exon	3615161	3616560	+	gene_id "Novel00140"; transcript_id "Novel00140.2"; exon_number "1";
nscaf2176	exon	4243654	4249857	+	gene_id "Novel00141"; transcript_id "Novel00141.1"; exon_number "1";
nscaf2176	exon	4304225	4304279	+	gene_id "Novel00141"; transcript_id "Novel00141.1"; exon_number "2";
nscaf2176	exon	4276573	4276890	+	gene_id "Novel00142"; transcript_id "Novel00142.1"; exon_number "1";
nscaf2176	exon	4277916	4278313	+	gene_id "Novel00142"; transcript_id "Novel00142.1"; exon_number "2";
nscaf2176	exon	4279662	4279843	+	gene_id "Novel00143"; transcript_id "Novel00143.1"; exon_number "1";
nscaf2176	exon	4280673	4280747	+	gene_id "Novel00143"; transcript_id "Novel00143.1"; exon_number "2";
nscaf2176	exon	4286173	4286440	+	gene_id "Novel00143"; transcript_id "Novel00143.1"; exon_number "3";
nscaf2176	exon	939225	940681	-	gene_id "Novel00144"; transcript_id "Novel00144.1"; exon_number "1";
nscaf2176	exon	941191	941660	-	gene_id "Novel00144"; transcript_id "Novel00144.1"; exon_number "2";
nscaf2176	exon	1042076	1042515	-	gene_id "Novel00145"; transcript_id "Novel00145.1"; exon_number "1";
nscaf2176	exon	1042908	1042962	-	gene_id "Novel00145"; transcript_id "Novel00145.1"; exon_number "2";
nscaf2176	exon	1042076	1042490	-	gene_id "Novel00145"; transcript_id "Novel00145.2"; exon_number "1";
nscaf2176	exon	1042908	1043030	-	gene_id "Novel00145"; transcript_id "Novel00145.2"; exon_number "2";
nscaf2176	exon	2169534	2169672	-	gene_id "Novel00146"; transcript_id "Novel00146.1"; exon_number "1";
nscaf2176	exon	2171213	2171498	-	gene_id "Novel00146"; transcript_id "Novel00146.1"; exon_number "2";
nscaf2176	exon	3039968	3040469	-	gene_id "Novel00147"; transcript_id "Novel00147.1"; exon_number "1";
nscaf2176	exon	3041499	3041630	-	gene_id "Novel00147"; transcript_id "Novel00147.1"; exon_number "2";
nscaf2176	exon	3042056	3042224	-	gene_id "Novel00147"; transcript_id "Novel00147.1"; exon_number "3";
nscaf2176	exon	3042724	3042889	-	gene_id "Novel00147"; transcript_id "Novel00147.1"; exon_number "4";
nscaf2176	exon	3189135	3189199	-	gene_id "Novel00148"; transcript_id "Novel00148.1"; exon_number "1";
nscaf2176	exon	3190254	3190376	-	gene_id "Novel00148"; transcript_id "Novel00148.1"; exon_number "2";
nscaf2176	exon	3191334	3191430	-	gene_id "Novel00148"; transcript_id "Novel00148.1"; exon_number "3";
nscaf2176	exon	3192079	3192192	-	gene_id "Novel00148"; transcript_id "Novel00148.1"; exon_number "4";
nscaf2176	exon	3192671	3192729	-	gene_id "Novel00148"; transcript_id "Novel00148.1"; exon_number "5";
nscaf2176	exon	3194245	3194389	-	gene_id "Novel00148"; transcript_id "Novel00148.1"; exon_number "6";
nscaf2176	exon	3195411	3195524	-	gene_id "Novel00148"; transcript_id "Novel00148.1"; exon_number "7";
nscaf2176	exon	3196740	3196862	-	gene_id "Novel00148"; transcript_id "Novel00148.1"; exon_number "8";
nscaf2176	exon	3197479	3197567	-	gene_id "Novel00148"; transcript_id "Novel00148.1"; exon_number "9";
nscaf2176	exon	3197855	3197983	-	gene_id "Novel00148"; transcript_id "Novel00148.1"; exon_number "10";
nscaf2176	exon	3199013	3199159	-	gene_id "Novel00148"; transcript_id "Novel00148.1"; exon_number "11";
nscaf2176	exon	3200126	3200278	-	gene_id "Novel00148"; transcript_id "Novel00148.1"; exon_number "12";
nscaf2176	exon	3205809	3205931	-	gene_id "Novel00148"; transcript_id "Novel00148.1"; exon_number "13";
nscaf2176	exon	3206292	3206470	-	gene_id "Novel00148"; transcript_id "Novel00148.1"; exon_number "14";
nscaf2176	exon	3189135	3189199	-	gene_id "Novel00148"; transcript_id "Novel00148.2"; exon_number "1";
nscaf2176	exon	3190254	3190376	-	gene_id "Novel00148"; transcript_id "Novel00148.2"; exon_number "2";
nscaf2176	exon	3191334	3191430	-	gene_id "Novel00148"; transcript_id "Novel00148.2"; exon_number "3";
nscaf2176	exon	3192079	3192212	-	gene_id "Novel00148"; transcript_id "Novel00148.2"; exon_number "4";
nscaf2176	exon	3192671	3192729	-	gene_id "Novel00148"; transcript_id "Novel00148.2"; exon_number "5";
nscaf2176	exon	3194245	3194389	-	gene_id "Novel00148"; transcript_id "Novel00148.2"; exon_number "6";
nscaf2176	exon	3195411	3195524	-	gene_id "Novel00148"; transcript_id "Novel00148.2"; exon_number "7";
nscaf2176	exon	3196740	3196862	-	gene_id "Novel00148"; transcript_id "Novel00148.2"; exon_number "8";
nscaf2176	exon	3197479	3197567	-	gene_id "Novel00148"; transcript_id "Novel00148.2"; exon_number "9";
nscaf2176	exon	3197855	3197983	-	gene_id "Novel00148"; transcript_id "Novel00148.2"; exon_number "10";
nscaf2176	exon	3199013	3199159	-	gene_id "Novel00148"; transcript_id "Novel00148.2"; exon_number "11";
nscaf2176	exon	3200126	3200278	-	gene_id "Novel00148"; transcript_id "Novel00148.2"; exon_number "12";
nscaf2176	exon	3205809	3205931	-	gene_id "Novel00148"; transcript_id "Novel00148.2"; exon_number "13";
nscaf2176	exon	3206292	3206470	-	gene_id "Novel00148"; transcript_id "Novel00148.2"; exon_number "14";
nscaf2176	exon	3191670	3192192	-	gene_id "Novel00148"; transcript_id "Novel00148.3"; exon_number "1";
nscaf2176	exon	3192671	3192729	-	gene_id "Novel00148"; transcript_id "Novel00148.3"; exon_number "2";
nscaf2176	exon	3194245	3194387	-	gene_id "Novel00148"; transcript_id "Novel00148.3"; exon_number "3";
nscaf2176	exon	3195239	3195542	-	gene_id "Novel00148"; transcript_id "Novel00148.4"; exon_number "1";
nscaf2176	exon	3196740	3196862	-	gene_id "Novel00148"; transcript_id "Novel00148.4"; exon_number "2";
nscaf2176	exon	3197479	3197567	-	gene_id "Novel00148"; transcript_id "Novel00148.4"; exon_number "3";
nscaf2176	exon	3197855	3197983	-	gene_id "Novel00148"; transcript_id "Novel00148.4"; exon_number "4";
nscaf2176	exon	3199013	3199159	-	gene_id "Novel00148"; transcript_id "Novel00148.4"; exon_number "5";
nscaf2176	exon	3200126	3200278	-	gene_id "Novel00148"; transcript_id "Novel00148.4"; exon_number "6";
nscaf2176	exon	3205809	3205931	-	gene_id "Novel00148"; transcript_id "Novel00148.4"; exon_number "7";
nscaf2176	exon	3206292	3206470	-	gene_id "Novel00148"; transcript_id "Novel00148.4"; exon_number "8";
nscaf2176	exon	4000917	4001452	-	gene_id "Novel00149"; transcript_id "Novel00149.1"; exon_number "1";
nscaf2176	exon	4002426	4002473	-	gene_id "Novel00149"; transcript_id "Novel00149.1"; exon_number "2";
nscaf2176	exon	4003752	4003799	-	gene_id "Novel00149"; transcript_id "Novel00149.1"; exon_number "3";
nscaf2176	exon	4004259	4004306	-	gene_id "Novel00149"; transcript_id "Novel00149.1"; exon_number "4";
nscaf2176	exon	4004863	4004907	-	gene_id "Novel00149"; transcript_id "Novel00149.1"; exon_number "5";
nscaf2176	exon	4005551	4005691	-	gene_id "Novel00149"; transcript_id "Novel00149.1"; exon_number "6";
nscaf2176	exon	4006743	4006790	-	gene_id "Novel00149"; transcript_id "Novel00149.1"; exon_number "7";
nscaf2176	exon	4007989	4008087	-	gene_id "Novel00149"; transcript_id "Novel00149.1"; exon_number "8";
nscaf2176	exon	4008691	4008834	-	gene_id "Novel00149"; transcript_id "Novel00149.1"; exon_number "9";
nscaf2176	exon	4009863	4009958	-	gene_id "Novel00149"; transcript_id "Novel00149.1"; exon_number "10";
nscaf2176	exon	4010483	4010530	-	gene_id "Novel00149"; transcript_id "Novel00149.1"; exon_number "11";
nscaf2176	exon	4011562	4011655	-	gene_id "Novel00149"; transcript_id "Novel00149.1"; exon_number "12";
nscaf2176	exon	4012214	4012214	-	gene_id "Novel00149"; transcript_id "Novel00149.1"; exon_number "13";
nscaf2176	exon	4238107	4241548	-	gene_id "Novel00150"; transcript_id "Novel00150.1"; exon_number "1";
nscaf2176	exon	4238614	4240767	-	gene_id "Novel00150"; transcript_id "Novel00150.2"; exon_number "1";
nscaf2176	exon	4260967	4261881	-	gene_id "Novel00150"; transcript_id "Novel00150.2"; exon_number "2";
nscaf2176	exon	4238614	4240806	-	gene_id "Novel00150"; transcript_id "Novel00150.3"; exon_number "1";
nscaf2176	exon	4289543	4289577	-	gene_id "Novel00150"; transcript_id "Novel00150.3"; exon_number "2";
nscaf2176	exon	4258252	4261881	-	gene_id "Novel00150"; transcript_id "Novel00150.4"; exon_number "1";
nscaf2176	exon	4287371	4289603	-	gene_id "Novel00150"; transcript_id "Novel00150.5"; exon_number "1";
nscaf2176	exon	4243589	4243643	-	gene_id "Novel00151"; transcript_id "Novel00151.1"; exon_number "1";
nscaf2176	exon	4306062	4307935	-	gene_id "Novel00151"; transcript_id "Novel00151.1"; exon_number "2";
nscaf2176	exon	4301524	4303403	-	gene_id "Novel00151"; transcript_id "Novel00151.2"; exon_number "1";
nscaf2176	exon	4301524	4302692	-	gene_id "Novel00151"; transcript_id "Novel00151.3"; exon_number "1";
nscaf2176	exon	4307639	4307935	-	gene_id "Novel00151"; transcript_id "Novel00151.3"; exon_number "2";
nscaf2176	exon	4304916	4307935	-	gene_id "Novel00151"; transcript_id "Novel00151.4"; exon_number "1";
nscaf2176	exon	4267239	4268373	-	gene_id "Novel00152"; transcript_id "Novel00152.1"; exon_number "1";
nscaf2176	exon	4268687	4268775	-	gene_id "Novel00152"; transcript_id "Novel00152.1"; exon_number "2";
nscaf2204	exon	553427	553657	+	gene_id "Novel00153"; transcript_id "Novel00153.1"; exon_number "1";
nscaf2204	exon	553709	553755	+	gene_id "Novel00153"; transcript_id "Novel00153.1"; exon_number "2";
nscaf2204	exon	1457510	1457707	+	gene_id "Novel00154"; transcript_id "Novel00154.1"; exon_number "1";
nscaf2204	exon	1457839	1457909	+	gene_id "Novel00154"; transcript_id "Novel00154.1"; exon_number "2";
nscaf2204	exon	2018435	2018632	+	gene_id "Novel00155"; transcript_id "Novel00155.1"; exon_number "1";
nscaf2204	exon	2019135	2022413	+	gene_id "Novel00155"; transcript_id "Novel00155.1"; exon_number "2";
nscaf2204	exon	383780	384158	-	gene_id "Novel00156"; transcript_id "Novel00156.1"; exon_number "1";
nscaf2204	exon	394659	394795	-	gene_id "Novel00156"; transcript_id "Novel00156.1"; exon_number "2";
nscaf2204	exon	396358	397340	-	gene_id "Novel00156"; transcript_id "Novel00156.1"; exon_number "3";
nscaf2204	exon	3491021	3491503	-	gene_id "Novel00157"; transcript_id "Novel00157.1"; exon_number "1";
nscaf2204	exon	3491595	3491666	-	gene_id "Novel00157"; transcript_id "Novel00157.1"; exon_number "2";
nscaf2204	exon	3491021	3491506	-	gene_id "Novel00157"; transcript_id "Novel00157.2"; exon_number "1";
nscaf2204	exon	3491595	3491679	-	gene_id "Novel00157"; transcript_id "Novel00157.2"; exon_number "2";
nscaf2210	exon	481597	482377	-	gene_id "Novel00158"; transcript_id "Novel00158.1"; exon_number "1";
nscaf2210	exon	482851	482928	-	gene_id "Novel00158"; transcript_id "Novel00158.1"; exon_number "2";
nscaf2210	exon	483393	483468	-	gene_id "Novel00158"; transcript_id "Novel00158.1"; exon_number "3";
nscaf2210	exon	484186	484187	-	gene_id "Novel00158"; transcript_id "Novel00158.1"; exon_number "4";
nscaf2210	exon	481597	482377	-	gene_id "Novel00158"; transcript_id "Novel00158.2"; exon_number "1";
nscaf2210	exon	482851	482928	-	gene_id "Novel00158"; transcript_id "Novel00158.2"; exon_number "2";
nscaf2210	exon	483393	483468	-	gene_id "Novel00158"; transcript_id "Novel00158.2"; exon_number "3";
nscaf2210	exon	484191	484545	-	gene_id "Novel00158"; transcript_id "Novel00158.2"; exon_number "4";
nscaf2210	exon	1421688	1422226	-	gene_id "Novel00159"; transcript_id "Novel00159.1"; exon_number "1";
nscaf2210	exon	1422499	1422976	-	gene_id "Novel00159"; transcript_id "Novel00159.1"; exon_number "2";
nscaf2216	exon	527314	527453	-	gene_id "Novel00160"; transcript_id "Novel00160.1"; exon_number "1";
nscaf2216	exon	532973	533122	-	gene_id "Novel00160"; transcript_id "Novel00160.1"; exon_number "2";
nscaf2216	exon	534326	536320	-	gene_id "Novel00160"; transcript_id "Novel00160.1"; exon_number "3";
nscaf2234	exon	241	353	-	gene_id "Novel00161"; transcript_id "Novel00161.1"; exon_number "1";
nscaf2234	exon	1253	1342	-	gene_id "Novel00161"; transcript_id "Novel00161.1"; exon_number "2";
nscaf2234	exon	2584	2838	-	gene_id "Novel00161"; transcript_id "Novel00161.1"; exon_number "3";
nscaf2283	exon	28385	28484	+	gene_id "Novel00162"; transcript_id "Novel00162.1"; exon_number "1";
nscaf2283	exon	29212	29322	+	gene_id "Novel00162"; transcript_id "Novel00162.1"; exon_number "2";
nscaf2283	exon	31891	31938	+	gene_id "Novel00162"; transcript_id "Novel00162.1"; exon_number "3";
nscaf2283	exon	33071	33153	+	gene_id "Novel00162"; transcript_id "Novel00162.1"; exon_number "4";
nscaf2283	exon	34560	34625	+	gene_id "Novel00162"; transcript_id "Novel00162.1"; exon_number "5";
nscaf2283	exon	37118	37261	+	gene_id "Novel00162"; transcript_id "Novel00162.1"; exon_number "6";
nscaf2283	exon	37998	38114	+	gene_id "Novel00162"; transcript_id "Novel00162.1"; exon_number "7";
nscaf2283	exon	33080	33153	+	gene_id "Novel00162"; transcript_id "Novel00162.2"; exon_number "1";
nscaf2283	exon	37118	37261	+	gene_id "Novel00162"; transcript_id "Novel00162.2"; exon_number "2";
nscaf2283	exon	37998	38114	+	gene_id "Novel00162"; transcript_id "Novel00162.2"; exon_number "3";
nscaf2330	exon	1353933	1354620	+	gene_id "Novel00163"; transcript_id "Novel00163.1"; exon_number "1";
nscaf2330	exon	1457042	1457334	+	gene_id "Novel00164"; transcript_id "Novel00164.1"; exon_number "1";
nscaf2366	exon	56832	57061	+	gene_id "Novel00165"; transcript_id "Novel00165.1"; exon_number "1";
nscaf2366	exon	64210	64309	+	gene_id "Novel00165"; transcript_id "Novel00165.1"; exon_number "2";
nscaf2366	exon	70379	70398	+	gene_id "Novel00166"; transcript_id "Novel00166.1"; exon_number "1";
nscaf2366	exon	73061	73192	+	gene_id "Novel00166"; transcript_id "Novel00166.1"; exon_number "2";
nscaf2366	exon	73694	74249	+	gene_id "Novel00166"; transcript_id "Novel00166.1"; exon_number "3";
nscaf2366	exon	75403	75530	+	gene_id "Novel00166"; transcript_id "Novel00166.1"; exon_number "4";
nscaf2366	exon	76312	76641	+	gene_id "Novel00166"; transcript_id "Novel00166.1"; exon_number "5";
nscaf2366	exon	77720	78021	+	gene_id "Novel00166"; transcript_id "Novel00166.1"; exon_number "6";
nscaf2511	exon	1041606	1042432	+	gene_id "Novel00167"; transcript_id "Novel00167.1"; exon_number "1";
nscaf2511	exon	1043630	1043934	+	gene_id "Novel00167"; transcript_id "Novel00167.1"; exon_number "2";
nscaf2511	exon	1142010	1142117	+	gene_id "Novel00168"; transcript_id "Novel00168.1"; exon_number "1";
nscaf2511	exon	1145517	1145632	+	gene_id "Novel00168"; transcript_id "Novel00168.1"; exon_number "2";
nscaf2511	exon	1146350	1146599	+	gene_id "Novel00168"; transcript_id "Novel00168.1"; exon_number "3";
nscaf2511	exon	1147217	1147341	+	gene_id "Novel00168"; transcript_id "Novel00168.1"; exon_number "4";
nscaf2511	exon	1148208	1148362	+	gene_id "Novel00169"; transcript_id "Novel00169.1"; exon_number "1";
nscaf2511	exon	1149332	1149538	+	gene_id "Novel00169"; transcript_id "Novel00169.1"; exon_number "2";
nscaf2511	exon	1150681	1150901	+	gene_id "Novel00169"; transcript_id "Novel00169.1"; exon_number "3";
nscaf2511	exon	1152045	1152213	+	gene_id "Novel00169"; transcript_id "Novel00169.1"; exon_number "4";
nscaf2511	exon	1154745	1154885	+	gene_id "Novel00169"; transcript_id "Novel00169.1"; exon_number "5";
nscaf2511	exon	1155163	1155459	+	gene_id "Novel00169"; transcript_id "Novel00169.1"; exon_number "6";
nscaf2511	exon	1432124	1432350	+	gene_id "Novel00170"; transcript_id "Novel00170.1"; exon_number "1";
nscaf2511	exon	1433112	1434114	+	gene_id "Novel00170"; transcript_id "Novel00170.1"; exon_number "2";
nscaf2511	exon	1100142	1102874	-	gene_id "Novel00171"; transcript_id "Novel00171.1"; exon_number "1";
nscaf2511	exon	1103324	1103593	-	gene_id "Novel00171"; transcript_id "Novel00171.1"; exon_number "2";
nscaf2511	exon	1784361	1784950	-	gene_id "Novel00172"; transcript_id "Novel00172.1"; exon_number "1";
nscaf2511	exon	1785675	1785893	-	gene_id "Novel00172"; transcript_id "Novel00172.1"; exon_number "2";
nscaf2511	exon	1786110	1786239	-	gene_id "Novel00172"; transcript_id "Novel00172.1"; exon_number "3";
nscaf2511	exon	1787107	1787238	-	gene_id "Novel00172"; transcript_id "Novel00172.1"; exon_number "4";
nscaf2511	exon	1787803	1787992	-	gene_id "Novel00172"; transcript_id "Novel00172.1"; exon_number "5";
nscaf2511	exon	2260651	2261531	-	gene_id "Novel00173"; transcript_id "Novel00173.1"; exon_number "1";
nscaf2511	exon	2262404	2262982	-	gene_id "Novel00173"; transcript_id "Novel00173.1"; exon_number "2";
nscaf2511	exon	2260651	2261531	-	gene_id "Novel00173"; transcript_id "Novel00173.2"; exon_number "1";
nscaf2511	exon	2262404	2262625	-	gene_id "Novel00173"; transcript_id "Novel00173.2"; exon_number "2";
nscaf2511	exon	2264494	2264640	-	gene_id "Novel00173"; transcript_id "Novel00173.2"; exon_number "3";
nscaf2511	exon	2265330	2265466	-	gene_id "Novel00173"; transcript_id "Novel00173.2"; exon_number "4";
nscaf2511	exon	2265547	2266083	-	gene_id "Novel00173"; transcript_id "Novel00173.2"; exon_number "5";
nscaf2511	exon	2260651	2261531	-	gene_id "Novel00173"; transcript_id "Novel00173.3"; exon_number "1";
nscaf2511	exon	2262404	2262539	-	gene_id "Novel00173"; transcript_id "Novel00173.3"; exon_number "2";
nscaf2511	exon	2264494	2264640	-	gene_id "Novel00173"; transcript_id "Novel00173.3"; exon_number "3";
nscaf2511	exon	2265330	2265466	-	gene_id "Novel00173"; transcript_id "Novel00173.3"; exon_number "4";
nscaf2511	exon	2265547	2266110	-	gene_id "Novel00173"; transcript_id "Novel00173.3"; exon_number "5";
nscaf2511	exon	2260651	2261531	-	gene_id "Novel00173"; transcript_id "Novel00173.4"; exon_number "1";
nscaf2511	exon	2262404	2262625	-	gene_id "Novel00173"; transcript_id "Novel00173.4"; exon_number "2";
nscaf2511	exon	2264494	2264640	-	gene_id "Novel00173"; transcript_id "Novel00173.4"; exon_number "3";
nscaf2511	exon	2265330	2265452	-	gene_id "Novel00173"; transcript_id "Novel00173.4"; exon_number "4";
nscaf2511	exon	2265547	2266126	-	gene_id "Novel00173"; transcript_id "Novel00173.4"; exon_number "5";
nscaf2511	exon	2862005	2862185	-	gene_id "Novel00174"; transcript_id "Novel00174.1"; exon_number "1";
nscaf2511	exon	2862836	2863086	-	gene_id "Novel00174"; transcript_id "Novel00174.1"; exon_number "2";
nscaf2511	exon	4605632	4606034	-	gene_id "Novel00175"; transcript_id "Novel00175.1"; exon_number "1";
nscaf2511	exon	4606502	4606724	-	gene_id "Novel00175"; transcript_id "Novel00175.1"; exon_number "2";
nscaf2511	exon	4607844	4607963	-	gene_id "Novel00175"; transcript_id "Novel00175.1"; exon_number "3";
nscaf2511	exon	4608434	4608551	-	gene_id "Novel00175"; transcript_id "Novel00175.1"; exon_number "4";
nscaf2511	exon	4610091	4610202	-	gene_id "Novel00175"; transcript_id "Novel00175.1"; exon_number "5";
nscaf2511	exon	4611391	4611557	-	gene_id "Novel00175"; transcript_id "Novel00175.1"; exon_number "6";
nscaf2511	exon	4612947	4613144	-	gene_id "Novel00175"; transcript_id "Novel00175.1"; exon_number "7";
nscaf2511	exon	4613656	4613821	-	gene_id "Novel00175"; transcript_id "Novel00175.1"; exon_number "8";
nscaf2511	exon	4614480	4615007	-	gene_id "Novel00175"; transcript_id "Novel00175.1"; exon_number "9";
nscaf2511	exon	4621778	4621905	-	gene_id "Novel00175"; transcript_id "Novel00175.1"; exon_number "10";
nscaf2511	exon	4621985	4622022	-	gene_id "Novel00175"; transcript_id "Novel00175.1"; exon_number "11";
nscaf2511	exon	6338325	6338766	-	gene_id "Novel00176"; transcript_id "Novel00176.1"; exon_number "1";
nscaf2511	exon	6342467	6343067	-	gene_id "Novel00176"; transcript_id "Novel00176.1"; exon_number "2";
nscaf2529	exon	115444	115596	+	gene_id "Novel00177"; transcript_id "Novel00177.1"; exon_number "1";
nscaf2529	exon	116669	117953	+	gene_id "Novel00177"; transcript_id "Novel00177.1"; exon_number "2";
nscaf2529	exon	266470	266580	+	gene_id "Novel00178"; transcript_id "Novel00178.1"; exon_number "1";
nscaf2529	exon	267077	267140	+	gene_id "Novel00178"; transcript_id "Novel00178.1"; exon_number "2";
nscaf2529	exon	268196	268282	+	gene_id "Novel00179"; transcript_id "Novel00179.1"; exon_number "1";
nscaf2529	exon	277771	277969	+	gene_id "Novel00179"; transcript_id "Novel00179.1"; exon_number "2";
nscaf2529	exon	276321	276527	+	gene_id "Novel00180"; transcript_id "Novel00180.1"; exon_number "1";
nscaf2529	exon	276892	276995	+	gene_id "Novel00180"; transcript_id "Novel00180.1"; exon_number "2";
nscaf2529	exon	361107	361902	+	gene_id "Novel00181"; transcript_id "Novel00181.1"; exon_number "1";
nscaf2529	exon	362621	362828	+	gene_id "Novel00181"; transcript_id "Novel00181.1"; exon_number "2";
nscaf2529	exon	363014	363098	+	gene_id "Novel00181"; transcript_id "Novel00181.1"; exon_number "3";
nscaf2529	exon	363540	363731	+	gene_id "Novel00181"; transcript_id "Novel00181.1"; exon_number "4";
nscaf2529	exon	363872	364198	+	gene_id "Novel00181"; transcript_id "Novel00181.1"; exon_number "5";
nscaf2529	exon	364490	364640	+	gene_id "Novel00181"; transcript_id "Novel00181.1"; exon_number "6";
nscaf2529	exon	364985	365112	+	gene_id "Novel00181"; transcript_id "Novel00181.1"; exon_number "7";
nscaf2529	exon	368695	368945	+	gene_id "Novel00181"; transcript_id "Novel00181.1"; exon_number "8";
nscaf2529	exon	361399	361902	+	gene_id "Novel00181"; transcript_id "Novel00181.2"; exon_number "1";
nscaf2529	exon	362621	362828	+	gene_id "Novel00181"; transcript_id "Novel00181.2"; exon_number "2";
nscaf2529	exon	363014	363098	+	gene_id "Novel00181"; transcript_id "Novel00181.2"; exon_number "3";
nscaf2529	exon	363540	363731	+	gene_id "Novel00181"; transcript_id "Novel00181.2"; exon_number "4";
nscaf2529	exon	363872	364198	+	gene_id "Novel00181"; transcript_id "Novel00181.2"; exon_number "5";
nscaf2529	exon	364490	364640	+	gene_id "Novel00181"; transcript_id "Novel00181.2"; exon_number "6";
nscaf2529	exon	364985	365055	+	gene_id "Novel00181"; transcript_id "Novel00181.2"; exon_number "7";
nscaf2529	exon	368695	368945	+	gene_id "Novel00181"; transcript_id "Novel00181.2"; exon_number "8";
nscaf2529	exon	2342478	2357867	+	gene_id "Novel00182"; transcript_id "Novel00182.1"; exon_number "1";
nscaf2529	exon	2348854	2349135	+	gene_id "Novel00182"; transcript_id "Novel00182.2"; exon_number "1";
nscaf2529	exon	2356698	2356913	+	gene_id "Novel00182"; transcript_id "Novel00182.2"; exon_number "2";
nscaf2529	exon	2358971	2361454	+	gene_id "Novel00182"; transcript_id "Novel00182.2"; exon_number "3";
nscaf2529	exon	2349010	2349038	+	gene_id "Novel00182"; transcript_id "Novel00182.3"; exon_number "1";
nscaf2529	exon	2356698	2356913	+	gene_id "Novel00182"; transcript_id "Novel00182.3"; exon_number "2";
nscaf2529	exon	2358971	2361454	+	gene_id "Novel00182"; transcript_id "Novel00182.3"; exon_number "3";
nscaf2529	exon	2667918	2668019	+	gene_id "Novel00183"; transcript_id "Novel00183.1"; exon_number "1";
nscaf2529	exon	2668717	2668744	+	gene_id "Novel00183"; transcript_id "Novel00183.1"; exon_number "2";
nscaf2529	exon	2669064	2669109	+	gene_id "Novel00183"; transcript_id "Novel00183.1"; exon_number "3";
nscaf2529	exon	2669842	2670191	+	gene_id "Novel00183"; transcript_id "Novel00183.1"; exon_number "4";
nscaf2529	exon	2705591	2705704	+	gene_id "Novel00184"; transcript_id "Novel00184.1"; exon_number "1";
nscaf2529	exon	2711305	2711506	+	gene_id "Novel00184"; transcript_id "Novel00184.1"; exon_number "2";
nscaf2529	exon	2711784	2711882	+	gene_id "Novel00184"; transcript_id "Novel00184.1"; exon_number "3";
nscaf2529	exon	2712018	2712273	+	gene_id "Novel00184"; transcript_id "Novel00184.1"; exon_number "4";
nscaf2529	exon	2715945	2716533	+	gene_id "Novel00184"; transcript_id "Novel00184.1"; exon_number "5";
nscaf2529	exon	2705591	2705704	+	gene_id "Novel00184"; transcript_id "Novel00184.2"; exon_number "1";
nscaf2529	exon	2711305	2711506	+	gene_id "Novel00184"; transcript_id "Novel00184.2"; exon_number "2";
nscaf2529	exon	2711784	2711882	+	gene_id "Novel00184"; transcript_id "Novel00184.2"; exon_number "3";
nscaf2529	exon	2712123	2712273	+	gene_id "Novel00184"; transcript_id "Novel00184.2"; exon_number "4";
nscaf2529	exon	2715945	2716533	+	gene_id "Novel00184"; transcript_id "Novel00184.2"; exon_number "5";
nscaf2529	exon	2705591	2705704	+	gene_id "Novel00184"; transcript_id "Novel00184.3"; exon_number "1";
nscaf2529	exon	2711305	2711506	+	gene_id "Novel00184"; transcript_id "Novel00184.3"; exon_number "2";
nscaf2529	exon	2712123	2712273	+	gene_id "Novel00184"; transcript_id "Novel00184.3"; exon_number "3";
nscaf2529	exon	2715945	2716533	+	gene_id "Novel00184"; transcript_id "Novel00184.3"; exon_number "4";
nscaf2529	exon	370307	370344	-	gene_id "Novel00185"; transcript_id "Novel00185.1"; exon_number "1";
nscaf2529	exon	370401	370515	-	gene_id "Novel00185"; transcript_id "Novel00185.1"; exon_number "2";
nscaf2529	exon	2349382	2349533	-	gene_id "Novel00186"; transcript_id "Novel00186.1"; exon_number "1";
nscaf2529	exon	2350441	2351144	-	gene_id "Novel00186"; transcript_id "Novel00186.1"; exon_number "2";
nscaf2529	exon	2655625	2661083	-	gene_id "Novel00187"; transcript_id "Novel00187.1"; exon_number "1";
nscaf2552	exon	2689	2903	-	gene_id "Novel00188"; transcript_id "Novel00188.1"; exon_number "1";
nscaf2552	exon	7295	7424	-	gene_id "Novel00188"; transcript_id "Novel00188.1"; exon_number "2";
nscaf2556	exon	4018	8792	+	gene_id "Novel00189"; transcript_id "Novel00189.1"; exon_number "1";
nscaf2556	exon	10241	10607	+	gene_id "Novel00189"; transcript_id "Novel00189.1"; exon_number "2";
nscaf2556	exon	5573	5672	-	gene_id "Novel00190"; transcript_id "Novel00190.1"; exon_number "1";
nscaf2556	exon	6463	8796	-	gene_id "Novel00190"; transcript_id "Novel00190.1"; exon_number "2";
nscaf2556	exon	10245	10487	-	gene_id "Novel00190"; transcript_id "Novel00190.1"; exon_number "3";
nscaf2556	exon	5711	8796	-	gene_id "Novel00190"; transcript_id "Novel00190.2"; exon_number "1";
nscaf2556	exon	10245	10607	-	gene_id "Novel00190"; transcript_id "Novel00190.2"; exon_number "2";
nscaf2564	exon	403456	403681	-	gene_id "Novel00191"; transcript_id "Novel00191.1"; exon_number "1";
nscaf2564	exon	404629	404706	-	gene_id "Novel00191"; transcript_id "Novel00191.1"; exon_number "2";
nscaf2564	exon	405948	405972	-	gene_id "Novel00191"; transcript_id "Novel00191.1"; exon_number "3";
nscaf2575	exon	499542	499774	+	gene_id "Novel00192"; transcript_id "Novel00192.1"; exon_number "1";
nscaf2575	exon	499858	500205	+	gene_id "Novel00192"; transcript_id "Novel00192.1"; exon_number "2";
nscaf2575	exon	1475046	1475180	+	gene_id "Novel00193"; transcript_id "Novel00193.1"; exon_number "1";
nscaf2575	exon	1475451	1475612	+	gene_id "Novel00193"; transcript_id "Novel00193.1"; exon_number "2";
nscaf2575	exon	1475696	1475857	+	gene_id "Novel00193"; transcript_id "Novel00193.1"; exon_number "3";
nscaf2575	exon	1476542	1476823	+	gene_id "Novel00193"; transcript_id "Novel00193.1"; exon_number "4";
nscaf2575	exon	1477199	1477336	+	gene_id "Novel00193"; transcript_id "Novel00193.1"; exon_number "5";
nscaf2575	exon	1477850	1478039	+	gene_id "Novel00193"; transcript_id "Novel00193.1"; exon_number "6";
nscaf2575	exon	1478890	1480032	+	gene_id "Novel00193"; transcript_id "Novel00193.1"; exon_number "7";
nscaf2575	exon	1809489	1810222	+	gene_id "Novel00194"; transcript_id "Novel00194.1"; exon_number "1";
nscaf2575	exon	1810345	1810528	+	gene_id "Novel00194"; transcript_id "Novel00194.1"; exon_number "2";
nscaf2575	exon	2770135	2771285	+	gene_id "Novel00195"; transcript_id "Novel00195.1"; exon_number "1";
nscaf2575	exon	2773568	2773675	+	gene_id "Novel00195"; transcript_id "Novel00195.1"; exon_number "2";
nscaf2575	exon	2770749	2771289	-	gene_id "Novel00196"; transcript_id "Novel00196.1"; exon_number "1";
nscaf2575	exon	2773606	2773664	-	gene_id "Novel00196"; transcript_id "Novel00196.1"; exon_number "2";
nscaf2575	exon	2781470	2781682	-	gene_id "Novel00196"; transcript_id "Novel00196.1"; exon_number "3";
nscaf2575	exon	2782714	2782893	-	gene_id "Novel00196"; transcript_id "Novel00196.1"; exon_number "4";
nscaf2575	exon	2784241	2784429	-	gene_id "Novel00196"; transcript_id "Novel00196.1"; exon_number "5";
nscaf2575	exon	2811333	2811551	-	gene_id "Novel00196"; transcript_id "Novel00196.1"; exon_number "6";
nscaf2575	exon	2771839	2773664	-	gene_id "Novel00196"; transcript_id "Novel00196.2"; exon_number "1";
nscaf2575	exon	2781470	2781682	-	gene_id "Novel00196"; transcript_id "Novel00196.2"; exon_number "2";
nscaf2575	exon	2782714	2782893	-	gene_id "Novel00196"; transcript_id "Novel00196.2"; exon_number "3";
nscaf2575	exon	2784241	2784429	-	gene_id "Novel00196"; transcript_id "Novel00196.2"; exon_number "4";
nscaf2575	exon	2811333	2811551	-	gene_id "Novel00196"; transcript_id "Novel00196.2"; exon_number "5";
nscaf2589	exon	809	968	+	gene_id "Novel00197"; transcript_id "Novel00197.1"; exon_number "1";
nscaf2589	exon	1390	1508	+	gene_id "Novel00197"; transcript_id "Novel00197.1"; exon_number "2";
nscaf2589	exon	3279	4633	+	gene_id "Novel00197"; transcript_id "Novel00197.1"; exon_number "3";
nscaf2589	exon	837656	838138	+	gene_id "Novel00198"; transcript_id "Novel00198.1"; exon_number "1";
nscaf2589	exon	908017	908059	+	gene_id "Novel00198"; transcript_id "Novel00198.1"; exon_number "2";
nscaf2589	exon	924748	924763	+	gene_id "Novel00198"; transcript_id "Novel00198.1"; exon_number "3";
nscaf2589	exon	4291365	4291405	+	gene_id "Novel00199"; transcript_id "Novel00199.1"; exon_number "1";
nscaf2589	exon	4291862	4291946	+	gene_id "Novel00199"; transcript_id "Novel00199.1"; exon_number "2";
nscaf2589	exon	4292431	4292705	+	gene_id "Novel00199"; transcript_id "Novel00199.1"; exon_number "3";
nscaf2589	exon	4293326	4294239	+	gene_id "Novel00199"; transcript_id "Novel00199.1"; exon_number "4";
nscaf2589	exon	4292706	4292742	+	gene_id "Novel00199"; transcript_id "Novel00199.2"; exon_number "1";
nscaf2589	exon	4293326	4294239	+	gene_id "Novel00199"; transcript_id "Novel00199.2"; exon_number "2";
nscaf2589	exon	4292893	4293000	+	gene_id "Novel00199"; transcript_id "Novel00199.3"; exon_number "1";
nscaf2589	exon	4293326	4294239	+	gene_id "Novel00199"; transcript_id "Novel00199.3"; exon_number "2";
nscaf2589	exon	4292943	4294239	+	gene_id "Novel00199"; transcript_id "Novel00199.4"; exon_number "1";
nscaf2589	exon	5651057	5651131	+	gene_id "Novel00200"; transcript_id "Novel00200.1"; exon_number "1";
nscaf2589	exon	5651898	5652036	+	gene_id "Novel00200"; transcript_id "Novel00200.1"; exon_number "2";
nscaf2589	exon	5651084	5651870	+	gene_id "Novel00200"; transcript_id "Novel00200.2"; exon_number "1";
nscaf2589	exon	667153	667254	-	gene_id "Novel00201"; transcript_id "Novel00201.1"; exon_number "1";
nscaf2589	exon	668436	668767	-	gene_id "Novel00201"; transcript_id "Novel00201.1"; exon_number "2";
nscaf2589	exon	3111552	3112577	-	gene_id "Novel00202"; transcript_id "Novel00202.1"; exon_number "1";
nscaf2589	exon	3113571	3113832	-	gene_id "Novel00202"; transcript_id "Novel00202.1"; exon_number "2";
nscaf2589	exon	4915313	4915742	-	gene_id "Novel00203"; transcript_id "Novel00203.1"; exon_number "1";
nscaf2589	exon	4915826	4916029	-	gene_id "Novel00203"; transcript_id "Novel00203.1"; exon_number "2";
nscaf2589	exon	5661191	5661661	-	gene_id "Novel00204"; transcript_id "Novel00204.1"; exon_number "1";
nscaf2589	exon	5663104	5663714	-	gene_id "Novel00204"; transcript_id "Novel00204.1"; exon_number "2";
nscaf2589	exon	5661191	5661661	-	gene_id "Novel00204"; transcript_id "Novel00204.2"; exon_number "1";
nscaf2589	exon	5663104	5663272	-	gene_id "Novel00204"; transcript_id "Novel00204.2"; exon_number "2";
nscaf2589	exon	5663834	5663959	-	gene_id "Novel00204"; transcript_id "Novel00204.2"; exon_number "3";
nscaf2589	exon	5765905	5767332	-	gene_id "Novel00205"; transcript_id "Novel00205.1"; exon_number "1";
nscaf2589	exon	5767812	5767911	-	gene_id "Novel00205"; transcript_id "Novel00205.1"; exon_number "2";
nscaf2605	exon	3958	4405	+	gene_id "Novel00206"; transcript_id "Novel00206.1"; exon_number "1";
nscaf2605	exon	5542	5883	+	gene_id "Novel00206"; transcript_id "Novel00206.1"; exon_number "2";
nscaf2605	exon	4018	5051	+	gene_id "Novel00206"; transcript_id "Novel00206.2"; exon_number "1";
nscaf2605	exon	5171	5883	+	gene_id "Novel00206"; transcript_id "Novel00206.3"; exon_number "1";
nscaf2613	exon	4378	4479	+	gene_id "Novel00207"; transcript_id "Novel00207.1"; exon_number "1";
nscaf2613	exon	4745	4974	+	gene_id "Novel00207"; transcript_id "Novel00207.1"; exon_number "2";
nscaf2613	exon	5206	5372	+	gene_id "Novel00207"; transcript_id "Novel00207.1"; exon_number "3";
nscaf2623	exon	333091	333318	+	gene_id "Novel00208"; transcript_id "Novel00208.1"; exon_number "1";
nscaf2623	exon	333600	333858	+	gene_id "Novel00208"; transcript_id "Novel00208.1"; exon_number "2";
nscaf2623	exon	757449	757852	+	gene_id "Novel00209"; transcript_id "Novel00209.1"; exon_number "1";
nscaf2623	exon	793238	793563	+	gene_id "Novel00209"; transcript_id "Novel00209.1"; exon_number "2";
nscaf2623	exon	1151634	1151670	+	gene_id "Novel00210"; transcript_id "Novel00210.1"; exon_number "1";
nscaf2623	exon	1168802	1169059	+	gene_id "Novel00210"; transcript_id "Novel00210.1"; exon_number "2";
nscaf2623	exon	1837887	1840006	+	gene_id "Novel00211"; transcript_id "Novel00211.1"; exon_number "1";
nscaf2623	exon	1837953	1839042	+	gene_id "Novel00211"; transcript_id "Novel00211.2"; exon_number "1";
nscaf2623	exon	1839301	1839417	+	gene_id "Novel00211"; transcript_id "Novel00211.2"; exon_number "2";
nscaf2641	exon	1146	2831	+	gene_id "Novel00212"; transcript_id "Novel00212.1"; exon_number "1";
nscaf2641	exon	5167	5316	+	gene_id "Novel00212"; transcript_id "Novel00212.1"; exon_number "2";
nscaf2641	exon	5426	5638	+	gene_id "Novel00212"; transcript_id "Novel00212.1"; exon_number "3";
nscaf2641	exon	6795	6924	+	gene_id "Novel00212"; transcript_id "Novel00212.1"; exon_number "4";
nscaf2641	exon	7480	7688	+	gene_id "Novel00212"; transcript_id "Novel00212.1"; exon_number "5";
nscaf2641	exon	1146	2831	+	gene_id "Novel00212"; transcript_id "Novel00212.2"; exon_number "1";
nscaf2641	exon	5167	5316	+	gene_id "Novel00212"; transcript_id "Novel00212.2"; exon_number "2";
nscaf2641	exon	11553	14204	+	gene_id "Novel00212"; transcript_id "Novel00212.2"; exon_number "3";
nscaf2641	exon	1155	1328	+	gene_id "Novel00212"; transcript_id "Novel00212.3"; exon_number "1";
nscaf2641	exon	2016	2159	+	gene_id "Novel00212"; transcript_id "Novel00212.3"; exon_number "2";
nscaf2641	exon	2320	2520	+	gene_id "Novel00212"; transcript_id "Novel00212.3"; exon_number "3";
nscaf2641	exon	2733	2831	+	gene_id "Novel00212"; transcript_id "Novel00212.3"; exon_number "4";
nscaf2641	exon	5167	5316	+	gene_id "Novel00212"; transcript_id "Novel00212.3"; exon_number "5";
nscaf2641	exon	5426	5638	+	gene_id "Novel00212"; transcript_id "Novel00212.3"; exon_number "6";
nscaf2641	exon	6795	6924	+	gene_id "Novel00212"; transcript_id "Novel00212.3"; exon_number "7";
nscaf2641	exon	7480	7688	+	gene_id "Novel00212"; transcript_id "Novel00212.3"; exon_number "8";
nscaf2641	exon	2301	2520	+	gene_id "Novel00212"; transcript_id "Novel00212.4"; exon_number "1";
nscaf2641	exon	2733	2831	+	gene_id "Novel00212"; transcript_id "Novel00212.4"; exon_number "2";
nscaf2641	exon	5167	5316	+	gene_id "Novel00212"; transcript_id "Novel00212.4"; exon_number "3";
nscaf2641	exon	11553	14204	+	gene_id "Novel00212"; transcript_id "Novel00212.4"; exon_number "4";
nscaf2655	exon	2203615	2203836	+	gene_id "Novel00213"; transcript_id "Novel00213.1"; exon_number "1";
nscaf2655	exon	2241234	2241439	+	gene_id "Novel00213"; transcript_id "Novel00213.1"; exon_number "2";
nscaf2655	exon	2240244	2241441	+	gene_id "Novel00213"; transcript_id "Novel00213.2"; exon_number "1";
nscaf2655	exon	1486106	1486504	-	gene_id "Novel00214"; transcript_id "Novel00214.1"; exon_number "1";
nscaf2674	exon	60241	60299	+	gene_id "Novel00215"; transcript_id "Novel00215.1"; exon_number "1";
nscaf2674	exon	110800	110874	+	gene_id "Novel00215"; transcript_id "Novel00215.1"; exon_number "2";
nscaf2674	exon	111164	111208	+	gene_id "Novel00215"; transcript_id "Novel00215.1"; exon_number "3";
nscaf2674	exon	111331	111375	+	gene_id "Novel00215"; transcript_id "Novel00215.1"; exon_number "4";
nscaf2674	exon	111453	111514	+	gene_id "Novel00215"; transcript_id "Novel00215.1"; exon_number "5";
nscaf2674	exon	111610	116403	+	gene_id "Novel00215"; transcript_id "Novel00215.1"; exon_number "6";
nscaf2674	exon	60241	60299	+	gene_id "Novel00215"; transcript_id "Novel00215.2"; exon_number "1";
nscaf2674	exon	110800	110874	+	gene_id "Novel00215"; transcript_id "Novel00215.2"; exon_number "2";
nscaf2674	exon	110997	111041	+	gene_id "Novel00215"; transcript_id "Novel00215.2"; exon_number "3";
nscaf2674	exon	111331	111375	+	gene_id "Novel00215"; transcript_id "Novel00215.2"; exon_number "4";
nscaf2674	exon	111453	111514	+	gene_id "Novel00215"; transcript_id "Novel00215.2"; exon_number "5";
nscaf2674	exon	111610	116403	+	gene_id "Novel00215"; transcript_id "Novel00215.2"; exon_number "6";
nscaf2674	exon	60241	60299	+	gene_id "Novel00215"; transcript_id "Novel00215.3"; exon_number "1";
nscaf2674	exon	110800	110874	+	gene_id "Novel00215"; transcript_id "Novel00215.3"; exon_number "2";
nscaf2674	exon	110997	111041	+	gene_id "Novel00215"; transcript_id "Novel00215.3"; exon_number "3";
nscaf2674	exon	111164	111208	+	gene_id "Novel00215"; transcript_id "Novel00215.3"; exon_number "4";
nscaf2674	exon	111331	111375	+	gene_id "Novel00215"; transcript_id "Novel00215.3"; exon_number "5";
nscaf2674	exon	111453	111514	+	gene_id "Novel00215"; transcript_id "Novel00215.3"; exon_number "6";
nscaf2674	exon	111610	116403	+	gene_id "Novel00215"; transcript_id "Novel00215.3"; exon_number "7";
nscaf2674	exon	107715	107790	+	gene_id "Novel00215"; transcript_id "Novel00215.4"; exon_number "1";
nscaf2674	exon	110800	110874	+	gene_id "Novel00215"; transcript_id "Novel00215.4"; exon_number "2";
nscaf2674	exon	110997	111041	+	gene_id "Novel00215"; transcript_id "Novel00215.4"; exon_number "3";
nscaf2674	exon	111331	111375	+	gene_id "Novel00215"; transcript_id "Novel00215.4"; exon_number "4";
nscaf2674	exon	111453	111514	+	gene_id "Novel00215"; transcript_id "Novel00215.4"; exon_number "5";
nscaf2674	exon	111610	116403	+	gene_id "Novel00215"; transcript_id "Novel00215.4"; exon_number "6";
nscaf2674	exon	107715	107790	+	gene_id "Novel00215"; transcript_id "Novel00215.5"; exon_number "1";
nscaf2674	exon	110800	110874	+	gene_id "Novel00215"; transcript_id "Novel00215.5"; exon_number "2";
nscaf2674	exon	110997	111041	+	gene_id "Novel00215"; transcript_id "Novel00215.5"; exon_number "3";
nscaf2674	exon	111164	111208	+	gene_id "Novel00215"; transcript_id "Novel00215.5"; exon_number "4";
nscaf2674	exon	111331	111375	+	gene_id "Novel00215"; transcript_id "Novel00215.5"; exon_number "5";
nscaf2674	exon	111453	111514	+	gene_id "Novel00215"; transcript_id "Novel00215.5"; exon_number "6";
nscaf2674	exon	111610	116403	+	gene_id "Novel00215"; transcript_id "Novel00215.5"; exon_number "7";
nscaf2674	exon	110541	110874	+	gene_id "Novel00215"; transcript_id "Novel00215.6"; exon_number "1";
nscaf2674	exon	110997	111041	+	gene_id "Novel00215"; transcript_id "Novel00215.6"; exon_number "2";
nscaf2674	exon	111331	111375	+	gene_id "Novel00215"; transcript_id "Novel00215.6"; exon_number "3";
nscaf2674	exon	111453	116403	+	gene_id "Novel00215"; transcript_id "Novel00215.6"; exon_number "4";
nscaf2674	exon	243810	243984	+	gene_id "Novel00216"; transcript_id "Novel00216.1"; exon_number "1";
nscaf2674	exon	244153	244447	+	gene_id "Novel00216"; transcript_id "Novel00216.1"; exon_number "2";
nscaf2674	exon	453784	454416	+	gene_id "Novel00217"; transcript_id "Novel00217.1"; exon_number "1";
nscaf2674	exon	454654	455112	+	gene_id "Novel00217"; transcript_id "Novel00217.1"; exon_number "2";
nscaf2674	exon	1425074	1425376	+	gene_id "Novel00218"; transcript_id "Novel00218.1"; exon_number "1";
nscaf2674	exon	1450185	1450763	+	gene_id "Novel00218"; transcript_id "Novel00218.1"; exon_number "2";
nscaf2674	exon	2620453	2621135	+	gene_id "Novel00219"; transcript_id "Novel00219.1"; exon_number "1";
nscaf2674	exon	2630192	2630384	+	gene_id "Novel00219"; transcript_id "Novel00219.1"; exon_number "2";
nscaf2674	exon	2645770	2645915	+	gene_id "Novel00219"; transcript_id "Novel00219.1"; exon_number "3";
nscaf2674	exon	2647938	2648149	+	gene_id "Novel00219"; transcript_id "Novel00219.1"; exon_number "4";
nscaf2674	exon	2648272	2648479	+	gene_id "Novel00219"; transcript_id "Novel00219.1"; exon_number "5";
nscaf2674	exon	2650069	2650338	+	gene_id "Novel00219"; transcript_id "Novel00219.1"; exon_number "6";
nscaf2674	exon	2651613	2651753	+	gene_id "Novel00219"; transcript_id "Novel00219.1"; exon_number "7";
nscaf2674	exon	2652754	2652883	+	gene_id "Novel00219"; transcript_id "Novel00219.1"; exon_number "8";
nscaf2674	exon	2653317	2653564	+	gene_id "Novel00219"; transcript_id "Novel00219.1"; exon_number "9";
nscaf2674	exon	2654523	2654705	+	gene_id "Novel00219"; transcript_id "Novel00219.1"; exon_number "10";
nscaf2674	exon	2655041	2655181	+	gene_id "Novel00219"; transcript_id "Novel00219.1"; exon_number "11";
nscaf2674	exon	2655797	2656678	+	gene_id "Novel00219"; transcript_id "Novel00219.1"; exon_number "12";
nscaf2674	exon	2657342	2657524	+	gene_id "Novel00219"; transcript_id "Novel00219.1"; exon_number "13";
nscaf2674	exon	2658143	2658385	+	gene_id "Novel00219"; transcript_id "Novel00219.1"; exon_number "14";
nscaf2674	exon	2659272	2659598	+	gene_id "Novel00219"; transcript_id "Novel00219.1"; exon_number "15";
nscaf2674	exon	2659720	2661072	+	gene_id "Novel00219"; transcript_id "Novel00219.1"; exon_number "16";
nscaf2674	exon	3330810	3331139	+	gene_id "Novel00220"; transcript_id "Novel00220.1"; exon_number "1";
nscaf2674	exon	3331418	3331532	+	gene_id "Novel00220"; transcript_id "Novel00220.1"; exon_number "2";
nscaf2674	exon	3332782	3333237	+	gene_id "Novel00220"; transcript_id "Novel00220.1"; exon_number "3";
nscaf2674	exon	3330919	3331139	+	gene_id "Novel00220"; transcript_id "Novel00220.2"; exon_number "1";
nscaf2674	exon	3331260	3331301	+	gene_id "Novel00220"; transcript_id "Novel00220.2"; exon_number "2";
nscaf2674	exon	3997905	3998151	+	gene_id "Novel00221"; transcript_id "Novel00221.1"; exon_number "1";
nscaf2674	exon	3998480	3998635	+	gene_id "Novel00221"; transcript_id "Novel00221.1"; exon_number "2";
nscaf2674	exon	4295646	4295721	+	gene_id "Novel00222"; transcript_id "Novel00222.1"; exon_number "1";
nscaf2674	exon	4296061	4296262	+	gene_id "Novel00222"; transcript_id "Novel00222.1"; exon_number "2";
nscaf2674	exon	4296598	4296761	+	gene_id "Novel00222"; transcript_id "Novel00222.1"; exon_number "3";
nscaf2674	exon	4297663	4298040	+	gene_id "Novel00222"; transcript_id "Novel00222.1"; exon_number "4";
nscaf2674	exon	5723453	5723554	+	gene_id "Novel00223"; transcript_id "Novel00223.1"; exon_number "1";
nscaf2674	exon	5724387	5724532	+	gene_id "Novel00223"; transcript_id "Novel00223.1"; exon_number "2";
nscaf2674	exon	5727401	5733382	+	gene_id "Novel00223"; transcript_id "Novel00223.1"; exon_number "3";
nscaf2674	exon	6331036	6331397	+	gene_id "Novel00224"; transcript_id "Novel00224.1"; exon_number "1";
nscaf2674	exon	6332312	6332664	+	gene_id "Novel00224"; transcript_id "Novel00224.1"; exon_number "2";
nscaf2674	exon	6332900	6333187	+	gene_id "Novel00224"; transcript_id "Novel00224.1"; exon_number "3";
nscaf2674	exon	6333872	6334125	+	gene_id "Novel00224"; transcript_id "Novel00224.1"; exon_number "4";
nscaf2674	exon	6409580	6409743	+	gene_id "Novel00225"; transcript_id "Novel00225.1"; exon_number "1";
nscaf2674	exon	6409843	6409961	+	gene_id "Novel00225"; transcript_id "Novel00225.1"; exon_number "2";
nscaf2674	exon	6415165	6415389	+	gene_id "Novel00225"; transcript_id "Novel00225.1"; exon_number "3";
nscaf2674	exon	6519234	6519426	+	gene_id "Novel00226"; transcript_id "Novel00226.1"; exon_number "1";
nscaf2674	exon	6519760	6519926	+	gene_id "Novel00226"; transcript_id "Novel00226.1"; exon_number "2";
nscaf2674	exon	6520535	6520696	+	gene_id "Novel00226"; transcript_id "Novel00226.1"; exon_number "3";
nscaf2674	exon	6520988	6521086	+	gene_id "Novel00226"; transcript_id "Novel00226.1"; exon_number "4";
nscaf2674	exon	6523759	6523976	+	gene_id "Novel00226"; transcript_id "Novel00226.1"; exon_number "5";
nscaf2674	exon	6519234	6519426	+	gene_id "Novel00226"; transcript_id "Novel00226.2"; exon_number "1";
nscaf2674	exon	6519760	6519926	+	gene_id "Novel00226"; transcript_id "Novel00226.2"; exon_number "2";
nscaf2674	exon	6520535	6521086	+	gene_id "Novel00226"; transcript_id "Novel00226.2"; exon_number "3";
nscaf2674	exon	6523759	6523976	+	gene_id "Novel00226"; transcript_id "Novel00226.2"; exon_number "4";
nscaf2674	exon	6519257	6519426	+	gene_id "Novel00226"; transcript_id "Novel00226.3"; exon_number "1";
nscaf2674	exon	6520535	6521086	+	gene_id "Novel00226"; transcript_id "Novel00226.3"; exon_number "2";
nscaf2674	exon	6523759	6523976	+	gene_id "Novel00226"; transcript_id "Novel00226.3"; exon_number "3";
nscaf2674	exon	6519297	6519426	+	gene_id "Novel00226"; transcript_id "Novel00226.4"; exon_number "1";
nscaf2674	exon	6520535	6520696	+	gene_id "Novel00226"; transcript_id "Novel00226.4"; exon_number "2";
nscaf2674	exon	6520988	6521086	+	gene_id "Novel00226"; transcript_id "Novel00226.4"; exon_number "3";
nscaf2674	exon	6523759	6523976	+	gene_id "Novel00226"; transcript_id "Novel00226.4"; exon_number "4";
nscaf2674	exon	6521688	6521759	+	gene_id "Novel00226"; transcript_id "Novel00226.5"; exon_number "1";
nscaf2674	exon	6523759	6523976	+	gene_id "Novel00226"; transcript_id "Novel00226.5"; exon_number "2";
nscaf2674	exon	7871680	7872118	+	gene_id "Novel00227"; transcript_id "Novel00227.1"; exon_number "1";
nscaf2674	exon	7872607	7872700	+	gene_id "Novel00227"; transcript_id "Novel00227.1"; exon_number "2";
nscaf2674	exon	7872975	7873145	+	gene_id "Novel00227"; transcript_id "Novel00227.1"; exon_number "3";
nscaf2674	exon	7874345	7874539	+	gene_id "Novel00227"; transcript_id "Novel00227.1"; exon_number "4";
nscaf2674	exon	7875117	7875247	+	gene_id "Novel00227"; transcript_id "Novel00227.1"; exon_number "5";
nscaf2674	exon	7876848	7876996	+	gene_id "Novel00227"; transcript_id "Novel00227.1"; exon_number "6";
nscaf2674	exon	7878032	7878246	+	gene_id "Novel00227"; transcript_id "Novel00227.1"; exon_number "7";
nscaf2674	exon	7879539	7879595	+	gene_id "Novel00227"; transcript_id "Novel00227.1"; exon_number "8";
nscaf2674	exon	7880431	7880684	+	gene_id "Novel00227"; transcript_id "Novel00227.1"; exon_number "9";
nscaf2674	exon	7873538	7873615	+	gene_id "Novel00227"; transcript_id "Novel00227.2"; exon_number "1";
nscaf2674	exon	7874345	7874539	+	gene_id "Novel00227"; transcript_id "Novel00227.2"; exon_number "2";
nscaf2674	exon	7875117	7875247	+	gene_id "Novel00227"; transcript_id "Novel00227.2"; exon_number "3";
nscaf2674	exon	7876848	7876996	+	gene_id "Novel00227"; transcript_id "Novel00227.2"; exon_number "4";
nscaf2674	exon	7878032	7878246	+	gene_id "Novel00227"; transcript_id "Novel00227.2"; exon_number "5";
nscaf2674	exon	7879539	7879595	+	gene_id "Novel00227"; transcript_id "Novel00227.2"; exon_number "6";
nscaf2674	exon	7880431	7880684	+	gene_id "Novel00227"; transcript_id "Novel00227.2"; exon_number "7";
nscaf2674	exon	8067127	8067710	+	gene_id "Novel00228"; transcript_id "Novel00228.1"; exon_number "1";
nscaf2674	exon	8068276	8068779	+	gene_id "Novel00228"; transcript_id "Novel00228.1"; exon_number "2";
nscaf2674	exon	8077919	8078141	+	gene_id "Novel00229"; transcript_id "Novel00229.1"; exon_number "1";
nscaf2674	exon	8078395	8078540	+	gene_id "Novel00229"; transcript_id "Novel00229.1"; exon_number "2";
nscaf2674	exon	8078735	8078858	+	gene_id "Novel00229"; transcript_id "Novel00229.1"; exon_number "3";
nscaf2674	exon	8080232	8080647	+	gene_id "Novel00229"; transcript_id "Novel00229.1"; exon_number "4";
nscaf2674	exon	1432692	1434310	-	gene_id "Novel00230"; transcript_id "Novel00230.1"; exon_number "1";
nscaf2674	exon	1442930	1443049	-	gene_id "Novel00230"; transcript_id "Novel00230.1"; exon_number "2";
nscaf2674	exon	1562503	1562789	-	gene_id "Novel00231"; transcript_id "Novel00231.1"; exon_number "1";
nscaf2674	exon	1565902	1566093	-	gene_id "Novel00231"; transcript_id "Novel00231.1"; exon_number "2";
nscaf2674	exon	1567934	1568078	-	gene_id "Novel00231"; transcript_id "Novel00231.1"; exon_number "3";
nscaf2674	exon	1569005	1569152	-	gene_id "Novel00231"; transcript_id "Novel00231.1"; exon_number "4";
nscaf2674	exon	1569502	1570110	-	gene_id "Novel00231"; transcript_id "Novel00231.1"; exon_number "5";
nscaf2674	exon	1570588	1570714	-	gene_id "Novel00231"; transcript_id "Novel00231.1"; exon_number "6";
nscaf2674	exon	1572822	1572881	-	gene_id "Novel00231"; transcript_id "Novel00231.1"; exon_number "7";
nscaf2674	exon	2092010	2092539	-	gene_id "Novel00232"; transcript_id "Novel00232.1"; exon_number "1";
nscaf2674	exon	2096945	2097140	-	gene_id "Novel00232"; transcript_id "Novel00232.1"; exon_number "2";
nscaf2674	exon	2097496	2097606	-	gene_id "Novel00232"; transcript_id "Novel00232.1"; exon_number "3";
nscaf2674	exon	2101616	2101644	-	gene_id "Novel00232"; transcript_id "Novel00232.1"; exon_number "4";
nscaf2674	exon	2092010	2092539	-	gene_id "Novel00232"; transcript_id "Novel00232.2"; exon_number "1";
nscaf2674	exon	2096945	2097140	-	gene_id "Novel00232"; transcript_id "Novel00232.2"; exon_number "2";
nscaf2674	exon	2097496	2097604	-	gene_id "Novel00232"; transcript_id "Novel00232.2"; exon_number "3";
nscaf2674	exon	2104463	2104821	-	gene_id "Novel00232"; transcript_id "Novel00232.2"; exon_number "4";
nscaf2674	exon	2107563	2107595	-	gene_id "Novel00232"; transcript_id "Novel00232.2"; exon_number "5";
nscaf2674	exon	2353335	2353478	-	gene_id "Novel00233"; transcript_id "Novel00233.1"; exon_number "1";
nscaf2674	exon	2353711	2354002	-	gene_id "Novel00233"; transcript_id "Novel00233.1"; exon_number "2";
nscaf2674	exon	2987862	2987907	-	gene_id "Novel00234"; transcript_id "Novel00234.1"; exon_number "1";
nscaf2674	exon	2988220	2988319	-	gene_id "Novel00234"; transcript_id "Novel00234.1"; exon_number "2";
nscaf2674	exon	2988933	2989316	-	gene_id "Novel00234"; transcript_id "Novel00234.1"; exon_number "3";
nscaf2674	exon	3181139	3181561	-	gene_id "Novel00235"; transcript_id "Novel00235.1"; exon_number "1";
nscaf2674	exon	3187926	3188117	-	gene_id "Novel00235"; transcript_id "Novel00235.1"; exon_number "2";
nscaf2674	exon	3181139	3181561	-	gene_id "Novel00235"; transcript_id "Novel00235.2"; exon_number "1";
nscaf2674	exon	3187940	3188117	-	gene_id "Novel00235"; transcript_id "Novel00235.2"; exon_number "2";
nscaf2674	exon	3181139	3181561	-	gene_id "Novel00235"; transcript_id "Novel00235.3"; exon_number "1";
nscaf2674	exon	3193836	3193896	-	gene_id "Novel00235"; transcript_id "Novel00235.3"; exon_number "2";
nscaf2674	exon	3200604	3200967	-	gene_id "Novel00235"; transcript_id "Novel00235.3"; exon_number "3";
nscaf2674	exon	3797052	3797216	-	gene_id "Novel00236"; transcript_id "Novel00236.1"; exon_number "1";
nscaf2674	exon	3797883	3797975	-	gene_id "Novel00236"; transcript_id "Novel00236.1"; exon_number "2";
nscaf2674	exon	3798625	3798793	-	gene_id "Novel00236"; transcript_id "Novel00236.1"; exon_number "3";
nscaf2674	exon	4145302	4145677	-	gene_id "Novel00237"; transcript_id "Novel00237.1"; exon_number "1";
nscaf2674	exon	4146879	4147344	-	gene_id "Novel00237"; transcript_id "Novel00237.1"; exon_number "2";
nscaf2674	exon	5317757	5318454	-	gene_id "Novel00238"; transcript_id "Novel00238.1"; exon_number "1";
nscaf2674	exon	5318788	5319830	-	gene_id "Novel00238"; transcript_id "Novel00238.1"; exon_number "2";
nscaf2674	exon	5320133	5320682	-	gene_id "Novel00238"; transcript_id "Novel00238.1"; exon_number "3";
nscaf2674	exon	5729608	5733224	-	gene_id "Novel00239"; transcript_id "Novel00239.1"; exon_number "1";
nscaf2674	exon	5733311	5733453	-	gene_id "Novel00239"; transcript_id "Novel00239.1"; exon_number "2";
nscaf2674	exon	5734279	5734673	-	gene_id "Novel00239"; transcript_id "Novel00239.1"; exon_number "3";
nscaf2674	exon	6147588	6148514	-	gene_id "Novel00240"; transcript_id "Novel00240.1"; exon_number "1";
nscaf2674	exon	6149584	6150835	-	gene_id "Novel00240"; transcript_id "Novel00240.1"; exon_number "2";
nscaf2674	exon	6147588	6148515	-	gene_id "Novel00240"; transcript_id "Novel00240.2"; exon_number "1";
nscaf2674	exon	6149584	6150835	-	gene_id "Novel00240"; transcript_id "Novel00240.2"; exon_number "2";
nscaf2674	exon	7360436	7360444	-	gene_id "Novel00241"; transcript_id "Novel00241.1"; exon_number "1";
nscaf2674	exon	7360590	7361697	-	gene_id "Novel00241"; transcript_id "Novel00241.1"; exon_number "2";
nscaf2674	exon	7893258	7893422	-	gene_id "Novel00242"; transcript_id "Novel00242.1"; exon_number "1";
nscaf2674	exon	7895389	7895518	-	gene_id "Novel00242"; transcript_id "Novel00242.1"; exon_number "2";
nscaf2674	exon	8071686	8071824	-	gene_id "Novel00243"; transcript_id "Novel00243.1"; exon_number "1";
nscaf2674	exon	8072853	8072980	-	gene_id "Novel00243"; transcript_id "Novel00243.1"; exon_number "2";
nscaf2674	exon	8077060	8077214	-	gene_id "Novel00243"; transcript_id "Novel00243.1"; exon_number "3";
nscaf2674	exon	8077297	8077410	-	gene_id "Novel00243"; transcript_id "Novel00243.1"; exon_number "4";
nscaf2681	exon	1467672	1468947	+	gene_id "Novel00244"; transcript_id "Novel00244.1"; exon_number "1";
nscaf2681	exon	1469175	1470528	+	gene_id "Novel00244"; transcript_id "Novel00244.1"; exon_number "2";
nscaf2686	exon	776041	776241	+	gene_id "Novel00245"; transcript_id "Novel00245.1"; exon_number "1";
nscaf2686	exon	777350	778611	+	gene_id "Novel00245"; transcript_id "Novel00245.1"; exon_number "2";
nscaf2686	exon	776595	776679	+	gene_id "Novel00245"; transcript_id "Novel00245.2"; exon_number "1";
nscaf2686	exon	777350	778611	+	gene_id "Novel00245"; transcript_id "Novel00245.2"; exon_number "2";
nscaf2686	exon	806769	807661	+	gene_id "Novel00246"; transcript_id "Novel00246.1"; exon_number "1";
nscaf2686	exon	807743	809421	+	gene_id "Novel00246"; transcript_id "Novel00246.1"; exon_number "2";
nscaf2686	exon	806769	807661	+	gene_id "Novel00246"; transcript_id "Novel00246.2"; exon_number "1";
nscaf2686	exon	807743	807939	+	gene_id "Novel00246"; transcript_id "Novel00246.2"; exon_number "2";
nscaf2686	exon	809215	809421	+	gene_id "Novel00246"; transcript_id "Novel00246.2"; exon_number "3";
nscaf2686	exon	54971	55496	-	gene_id "Novel00247"; transcript_id "Novel00247.1"; exon_number "1";
nscaf2686	exon	59908	60261	-	gene_id "Novel00247"; transcript_id "Novel00247.1"; exon_number "2";
nscaf2686	exon	806769	808989	-	gene_id "Novel00248"; transcript_id "Novel00248.1"; exon_number "1";
nscaf2686	exon	809108	809284	-	gene_id "Novel00248"; transcript_id "Novel00248.1"; exon_number "2";
nscaf2686	exon	976341	977056	-	gene_id "Novel00249"; transcript_id "Novel00249.1"; exon_number "1";
nscaf2686	exon	977576	977606	-	gene_id "Novel00249"; transcript_id "Novel00249.1"; exon_number "2";
nscaf2686	exon	1036678	1037640	-	gene_id "Novel00250"; transcript_id "Novel00250.1"; exon_number "1";
nscaf2686	exon	1037733	1037927	-	gene_id "Novel00250"; transcript_id "Novel00250.1"; exon_number "2";
nscaf2688	exon	4360	4486	+	gene_id "Novel00251"; transcript_id "Novel00251.1"; exon_number "1";
nscaf2688	exon	4825	4964	+	gene_id "Novel00251"; transcript_id "Novel00251.1"; exon_number "2";
nscaf2688	exon	5366	5681	+	gene_id "Novel00251"; transcript_id "Novel00251.1"; exon_number "3";
nscaf2688	exon	6312	6725	+	gene_id "Novel00251"; transcript_id "Novel00251.1"; exon_number "4";
nscaf269	exon	16883	16956	+	gene_id "Novel00252"; transcript_id "Novel00252.1"; exon_number "1";
nscaf269	exon	17125	17801	+	gene_id "Novel00252"; transcript_id "Novel00252.1"; exon_number "2";
nscaf2734	exon	1129943	1137326	+	gene_id "Novel00253"; transcript_id "Novel00253.1"; exon_number "1";
nscaf2734	exon	1137470	1138795	+	gene_id "Novel00254"; transcript_id "Novel00254.1"; exon_number "1";
nscaf2734	exon	1243044	1243432	+	gene_id "Novel00255"; transcript_id "Novel00255.1"; exon_number "1";
nscaf2734	exon	912885	914542	-	gene_id "Novel00256"; transcript_id "Novel00256.1"; exon_number "1";
nscaf2734	exon	914626	914773	-	gene_id "Novel00256"; transcript_id "Novel00256.1"; exon_number "2";
nscaf2734	exon	914847	915304	-	gene_id "Novel00256"; transcript_id "Novel00256.1"; exon_number "3";
nscaf2734	exon	930555	931932	-	gene_id "Novel00256"; transcript_id "Novel00256.1"; exon_number "4";
nscaf2734	exon	927465	932134	-	gene_id "Novel00256"; transcript_id "Novel00256.2"; exon_number "1";
nscaf2758	exon	65823	66913	+	gene_id "Novel00257"; transcript_id "Novel00257.1"; exon_number "1";
nscaf2758	exon	207234	207486	+	gene_id "Novel00258"; transcript_id "Novel00258.1"; exon_number "1";
nscaf2758	exon	207699	207754	+	gene_id "Novel00258"; transcript_id "Novel00258.1"; exon_number "2";
nscaf2758	exon	209736	209827	+	gene_id "Novel00258"; transcript_id "Novel00258.1"; exon_number "3";
nscaf2758	exon	210273	210510	+	gene_id "Novel00258"; transcript_id "Novel00258.1"; exon_number "4";
nscaf2758	exon	212137	212298	+	gene_id "Novel00258"; transcript_id "Novel00258.1"; exon_number "5";
nscaf2758	exon	213260	213350	+	gene_id "Novel00258"; transcript_id "Novel00258.1"; exon_number "6";
nscaf2758	exon	213471	213633	+	gene_id "Novel00258"; transcript_id "Novel00258.1"; exon_number "7";
nscaf2758	exon	215191	215346	+	gene_id "Novel00258"; transcript_id "Novel00258.1"; exon_number "8";
nscaf2758	exon	216789	216935	+	gene_id "Novel00258"; transcript_id "Novel00258.1"; exon_number "9";
nscaf2758	exon	217884	217963	+	gene_id "Novel00258"; transcript_id "Novel00258.1"; exon_number "10";
nscaf2758	exon	218108	218268	+	gene_id "Novel00259"; transcript_id "Novel00259.1"; exon_number "1";
nscaf2758	exon	219477	219686	+	gene_id "Novel00259"; transcript_id "Novel00259.1"; exon_number "2";
nscaf2758	exon	220684	220876	+	gene_id "Novel00259"; transcript_id "Novel00259.1"; exon_number "3";
nscaf2758	exon	62332	63121	-	gene_id "Novel00260"; transcript_id "Novel00260.1"; exon_number "1";
nscaf2758	exon	63294	63313	-	gene_id "Novel00260"; transcript_id "Novel00260.1"; exon_number "2";
nscaf2758	exon	62332	63121	-	gene_id "Novel00260"; transcript_id "Novel00260.2"; exon_number "1";
nscaf2758	exon	65087	65106	-	gene_id "Novel00260"; transcript_id "Novel00260.2"; exon_number "2";
nscaf2761	exon	4231	4456	-	gene_id "Novel00261"; transcript_id "Novel00261.1"; exon_number "1";
nscaf2761	exon	5042	5192	-	gene_id "Novel00261"; transcript_id "Novel00261.1"; exon_number "2";
nscaf2761	exon	5547	5708	-	gene_id "Novel00261"; transcript_id "Novel00261.1"; exon_number "3";
nscaf2761	exon	6652	6797	-	gene_id "Novel00261"; transcript_id "Novel00261.1"; exon_number "4";
nscaf2761	exon	7399	7539	-	gene_id "Novel00261"; transcript_id "Novel00261.1"; exon_number "5";
nscaf2761	exon	8425	8586	-	gene_id "Novel00261"; transcript_id "Novel00261.1"; exon_number "6";
nscaf2761	exon	8987	9151	-	gene_id "Novel00261"; transcript_id "Novel00261.1"; exon_number "7";
nscaf2761	exon	11003	11165	-	gene_id "Novel00261"; transcript_id "Novel00261.1"; exon_number "8";
nscaf2761	exon	12468	12586	-	gene_id "Novel00261"; transcript_id "Novel00261.1"; exon_number "9";
nscaf2761	exon	13775	13879	-	gene_id "Novel00261"; transcript_id "Novel00261.1"; exon_number "10";
nscaf2761	exon	14920	15112	-	gene_id "Novel00261"; transcript_id "Novel00261.1"; exon_number "11";
nscaf2761	exon	15773	15843	-	gene_id "Novel00261"; transcript_id "Novel00261.1"; exon_number "12";
nscaf2761	exon	18326	18460	-	gene_id "Novel00261"; transcript_id "Novel00261.1"; exon_number "13";
nscaf2761	exon	28091	28232	-	gene_id "Novel00261"; transcript_id "Novel00261.1"; exon_number "14";
nscaf2761	exon	5042	5192	-	gene_id "Novel00261"; transcript_id "Novel00261.2"; exon_number "1";
nscaf2761	exon	5547	5708	-	gene_id "Novel00261"; transcript_id "Novel00261.2"; exon_number "2";
nscaf2761	exon	6652	6797	-	gene_id "Novel00261"; transcript_id "Novel00261.2"; exon_number "3";
nscaf2761	exon	7399	7539	-	gene_id "Novel00261"; transcript_id "Novel00261.2"; exon_number "4";
nscaf2761	exon	8425	8586	-	gene_id "Novel00261"; transcript_id "Novel00261.2"; exon_number "5";
nscaf2761	exon	8987	9151	-	gene_id "Novel00261"; transcript_id "Novel00261.2"; exon_number "6";
nscaf2761	exon	11003	11165	-	gene_id "Novel00261"; transcript_id "Novel00261.2"; exon_number "7";
nscaf2761	exon	12468	12586	-	gene_id "Novel00261"; transcript_id "Novel00261.2"; exon_number "8";
nscaf2761	exon	13775	13879	-	gene_id "Novel00261"; transcript_id "Novel00261.2"; exon_number "9";
nscaf2761	exon	14920	15112	-	gene_id "Novel00261"; transcript_id "Novel00261.2"; exon_number "10";
nscaf2761	exon	15773	15843	-	gene_id "Novel00261"; transcript_id "Novel00261.2"; exon_number "11";
nscaf2761	exon	18326	18460	-	gene_id "Novel00261"; transcript_id "Novel00261.2"; exon_number "12";
nscaf2761	exon	18819	18859	-	gene_id "Novel00261"; transcript_id "Novel00261.2"; exon_number "13";
nscaf2761	exon	5042	5192	-	gene_id "Novel00261"; transcript_id "Novel00261.3"; exon_number "1";
nscaf2761	exon	5547	5708	-	gene_id "Novel00261"; transcript_id "Novel00261.3"; exon_number "2";
nscaf2761	exon	6652	6797	-	gene_id "Novel00261"; transcript_id "Novel00261.3"; exon_number "3";
nscaf2761	exon	7399	7539	-	gene_id "Novel00261"; transcript_id "Novel00261.3"; exon_number "4";
nscaf2761	exon	8425	8586	-	gene_id "Novel00261"; transcript_id "Novel00261.3"; exon_number "5";
nscaf2761	exon	8987	9151	-	gene_id "Novel00261"; transcript_id "Novel00261.3"; exon_number "6";
nscaf2761	exon	11003	11165	-	gene_id "Novel00261"; transcript_id "Novel00261.3"; exon_number "7";
nscaf2761	exon	12468	12586	-	gene_id "Novel00261"; transcript_id "Novel00261.3"; exon_number "8";
nscaf2761	exon	13775	13879	-	gene_id "Novel00261"; transcript_id "Novel00261.3"; exon_number "9";
nscaf2761	exon	14920	15112	-	gene_id "Novel00261"; transcript_id "Novel00261.3"; exon_number "10";
nscaf2761	exon	15773	15843	-	gene_id "Novel00261"; transcript_id "Novel00261.3"; exon_number "11";
nscaf2761	exon	18326	18460	-	gene_id "Novel00261"; transcript_id "Novel00261.3"; exon_number "12";
nscaf2761	exon	28409	28437	-	gene_id "Novel00261"; transcript_id "Novel00261.3"; exon_number "13";
nscaf2763	exon	43485	43953	+	gene_id "Novel00262"; transcript_id "Novel00262.1"; exon_number "1";
nscaf2763	exon	44079	44193	+	gene_id "Novel00262"; transcript_id "Novel00262.1"; exon_number "2";
nscaf2763	exon	45027	45287	-	gene_id "Novel00263"; transcript_id "Novel00263.1"; exon_number "1";
nscaf2763	exon	45368	45509	-	gene_id "Novel00263"; transcript_id "Novel00263.1"; exon_number "2";
nscaf2763	exon	45590	45708	-	gene_id "Novel00263"; transcript_id "Novel00263.1"; exon_number "3";
nscaf2765	exon	11418	11592	-	gene_id "Novel00264"; transcript_id "Novel00264.1"; exon_number "1";
nscaf2765	exon	12001	12199	-	gene_id "Novel00264"; transcript_id "Novel00264.1"; exon_number "2";
nscaf2765	exon	12566	12740	-	gene_id "Novel00264"; transcript_id "Novel00264.1"; exon_number "3";
nscaf2765	exon	15224	15341	-	gene_id "Novel00264"; transcript_id "Novel00264.1"; exon_number "4";
nscaf2765	exon	19513	19581	-	gene_id "Novel00264"; transcript_id "Novel00264.1"; exon_number "5";
nscaf2765	exon	20716	20790	-	gene_id "Novel00264"; transcript_id "Novel00264.1"; exon_number "6";
nscaf2765	exon	11418	11592	-	gene_id "Novel00264"; transcript_id "Novel00264.2"; exon_number "1";
nscaf2765	exon	12001	12199	-	gene_id "Novel00264"; transcript_id "Novel00264.2"; exon_number "2";
nscaf2765	exon	12566	12740	-	gene_id "Novel00264"; transcript_id "Novel00264.2"; exon_number "3";
nscaf2765	exon	19513	19581	-	gene_id "Novel00264"; transcript_id "Novel00264.2"; exon_number "4";
nscaf2765	exon	20716	20801	-	gene_id "Novel00264"; transcript_id "Novel00264.2"; exon_number "5";
nscaf2766	exon	1056334	1060680	-	gene_id "Novel00265"; transcript_id "Novel00265.1"; exon_number "1";
nscaf2766	exon	1061168	1061194	-	gene_id "Novel00266"; transcript_id "Novel00266.1"; exon_number "1";
nscaf2766	exon	1061661	1061751	-	gene_id "Novel00266"; transcript_id "Novel00266.1"; exon_number "2";
nscaf2766	exon	1072659	1072820	-	gene_id "Novel00266"; transcript_id "Novel00266.1"; exon_number "3";
nscaf2766	exon	1074703	1074806	-	gene_id "Novel00266"; transcript_id "Novel00266.1"; exon_number "4";
nscaf2766	exon	1074923	1074988	-	gene_id "Novel00266"; transcript_id "Novel00266.1"; exon_number "5";
nscaf2766	exon	1061168	1061194	-	gene_id "Novel00266"; transcript_id "Novel00266.2"; exon_number "1";
nscaf2766	exon	1061661	1061751	-	gene_id "Novel00266"; transcript_id "Novel00266.2"; exon_number "2";
nscaf2766	exon	1072659	1072820	-	gene_id "Novel00266"; transcript_id "Novel00266.2"; exon_number "3";
nscaf2766	exon	1074703	1074806	-	gene_id "Novel00266"; transcript_id "Novel00266.2"; exon_number "4";
nscaf2766	exon	1075310	1075341	-	gene_id "Novel00266"; transcript_id "Novel00266.2"; exon_number "5";
nscaf2767	exon	418720	418821	+	gene_id "Novel00267"; transcript_id "Novel00267.1"; exon_number "1";
nscaf2767	exon	419021	419474	+	gene_id "Novel00267"; transcript_id "Novel00267.1"; exon_number "2";
nscaf2767	exon	3634718	3634747	+	gene_id "Novel00268"; transcript_id "Novel00268.1"; exon_number "1";
nscaf2767	exon	3635075	3635388	+	gene_id "Novel00268"; transcript_id "Novel00268.1"; exon_number "2";
nscaf2767	exon	3634780	3634831	+	gene_id "Novel00268"; transcript_id "Novel00268.2"; exon_number "1";
nscaf2767	exon	3635156	3635388	+	gene_id "Novel00268"; transcript_id "Novel00268.2"; exon_number "2";
nscaf2767	exon	3897419	3897618	+	gene_id "Novel00269"; transcript_id "Novel00269.1"; exon_number "1";
nscaf2767	exon	3897732	3897870	+	gene_id "Novel00269"; transcript_id "Novel00269.1"; exon_number "2";
nscaf2767	exon	3898936	3898997	+	gene_id "Novel00269"; transcript_id "Novel00269.1"; exon_number "3";
nscaf2767	exon	3899709	3901647	+	gene_id "Novel00269"; transcript_id "Novel00269.1"; exon_number "4";
nscaf2767	exon	158252	163405	-	gene_id "Novel00270"; transcript_id "Novel00270.1"; exon_number "1";
nscaf2767	exon	164195	164333	-	gene_id "Novel00270"; transcript_id "Novel00270.1"; exon_number "2";
nscaf2767	exon	164905	165000	-	gene_id "Novel00270"; transcript_id "Novel00270.1"; exon_number "3";
nscaf2767	exon	167952	168044	-	gene_id "Novel00270"; transcript_id "Novel00270.1"; exon_number "4";
nscaf2767	exon	168885	168992	-	gene_id "Novel00270"; transcript_id "Novel00270.1"; exon_number "5";
nscaf2767	exon	170661	170708	-	gene_id "Novel00270"; transcript_id "Novel00270.1"; exon_number "6";
nscaf2767	exon	174500	174577	-	gene_id "Novel00270"; transcript_id "Novel00270.1"; exon_number "7";
nscaf2767	exon	175899	176039	-	gene_id "Novel00270"; transcript_id "Novel00270.1"; exon_number "8";
nscaf2767	exon	453419	454320	-	gene_id "Novel00271"; transcript_id "Novel00271.1"; exon_number "1";
nscaf2767	exon	454435	454633	-	gene_id "Novel00271"; transcript_id "Novel00271.1"; exon_number "2";
nscaf2767	exon	488471	488737	-	gene_id "Novel00272"; transcript_id "Novel00272.1"; exon_number "1";
nscaf2767	exon	489711	489806	-	gene_id "Novel00272"; transcript_id "Novel00272.1"; exon_number "2";
nscaf2767	exon	490445	490633	-	gene_id "Novel00272"; transcript_id "Novel00272.1"; exon_number "3";
nscaf2767	exon	490718	490959	-	gene_id "Novel00272"; transcript_id "Novel00272.1"; exon_number "4";
nscaf2767	exon	1588256	1588927	-	gene_id "Novel00273"; transcript_id "Novel00273.1"; exon_number "1";
nscaf2767	exon	2364600	2366237	-	gene_id "Novel00274"; transcript_id "Novel00274.1"; exon_number "1";
nscaf2767	exon	2366968	2367091	-	gene_id "Novel00274"; transcript_id "Novel00274.1"; exon_number "2";
nscaf2767	exon	2367671	2367852	-	gene_id "Novel00274"; transcript_id "Novel00274.1"; exon_number "3";
nscaf2767	exon	2368432	2368553	-	gene_id "Novel00274"; transcript_id "Novel00274.1"; exon_number "4";
nscaf2767	exon	2370378	2370476	-	gene_id "Novel00274"; transcript_id "Novel00274.1"; exon_number "5";
nscaf2767	exon	2371818	2371849	-	gene_id "Novel00274"; transcript_id "Novel00274.1"; exon_number "6";
nscaf2767	exon	2364600	2366237	-	gene_id "Novel00274"; transcript_id "Novel00274.2"; exon_number "1";
nscaf2767	exon	2366968	2367091	-	gene_id "Novel00274"; transcript_id "Novel00274.2"; exon_number "2";
nscaf2767	exon	2367671	2367852	-	gene_id "Novel00274"; transcript_id "Novel00274.2"; exon_number "3";
nscaf2767	exon	2368432	2368553	-	gene_id "Novel00274"; transcript_id "Novel00274.2"; exon_number "4";
nscaf2767	exon	2370378	2370484	-	gene_id "Novel00274"; transcript_id "Novel00274.2"; exon_number "5";
nscaf2767	exon	2371818	2371997	-	gene_id "Novel00274"; transcript_id "Novel00274.2"; exon_number "6";
nscaf2767	exon	2397559	2397768	-	gene_id "Novel00274"; transcript_id "Novel00274.2"; exon_number "7";
nscaf2767	exon	2425643	2426868	-	gene_id "Novel00275"; transcript_id "Novel00275.1"; exon_number "1";
nscaf2767	exon	2427559	2427674	-	gene_id "Novel00275"; transcript_id "Novel00275.1"; exon_number "2";
nscaf2767	exon	2427766	2427956	-	gene_id "Novel00275"; transcript_id "Novel00275.1"; exon_number "3";
nscaf2767	exon	2432951	2433686	-	gene_id "Novel00276"; transcript_id "Novel00276.1"; exon_number "1";
nscaf2767	exon	2433748	2434157	-	gene_id "Novel00276"; transcript_id "Novel00276.1"; exon_number "2";
nscaf2767	exon	2869551	2870210	-	gene_id "Novel00277"; transcript_id "Novel00277.1"; exon_number "1";
nscaf2767	exon	2870299	2870589	-	gene_id "Novel00277"; transcript_id "Novel00277.1"; exon_number "2";
nscaf2767	exon	3631537	3632986	-	gene_id "Novel00278"; transcript_id "Novel00278.1"; exon_number "1";
nscaf2767	exon	3633213	3634278	-	gene_id "Novel00278"; transcript_id "Novel00278.1"; exon_number "2";
nscaf2767	exon	3634713	3634730	-	gene_id "Novel00279"; transcript_id "Novel00279.1"; exon_number "1";
nscaf2767	exon	3634896	3635396	-	gene_id "Novel00279"; transcript_id "Novel00279.1"; exon_number "2";
nscaf2767	exon	3634713	3634730	-	gene_id "Novel00279"; transcript_id "Novel00279.2"; exon_number "1";
nscaf2767	exon	3635220	3635402	-	gene_id "Novel00279"; transcript_id "Novel00279.2"; exon_number "2";
nscaf2770	exon	575882	577533	-	gene_id "Novel00280"; transcript_id "Novel00280.1"; exon_number "1";
nscaf2770	exon	1254472	1254492	-	gene_id "Novel00281"; transcript_id "Novel00281.1"; exon_number "1";
nscaf2770	exon	1256071	1256181	-	gene_id "Novel00281"; transcript_id "Novel00281.1"; exon_number "2";
nscaf2770	exon	1256281	1256316	-	gene_id "Novel00281"; transcript_id "Novel00281.1"; exon_number "3";
nscaf2770	exon	1254472	1254492	-	gene_id "Novel00281"; transcript_id "Novel00281.2"; exon_number "1";
nscaf2770	exon	1256071	1256181	-	gene_id "Novel00281"; transcript_id "Novel00281.2"; exon_number "2";
nscaf2770	exon	1256690	1256722	-	gene_id "Novel00281"; transcript_id "Novel00281.2"; exon_number "3";
nscaf2770	exon	1254472	1254492	-	gene_id "Novel00281"; transcript_id "Novel00281.3"; exon_number "1";
nscaf2770	exon	1256071	1256181	-	gene_id "Novel00281"; transcript_id "Novel00281.3"; exon_number "2";
nscaf2770	exon	1256971	1257146	-	gene_id "Novel00281"; transcript_id "Novel00281.3"; exon_number "3";
nscaf2770	exon	2435274	2435812	-	gene_id "Novel00282"; transcript_id "Novel00282.1"; exon_number "1";
nscaf2779	exon	27	1042	+	gene_id "Novel00283"; transcript_id "Novel00283.1"; exon_number "1";
nscaf2779	exon	1342	1707	+	gene_id "Novel00283"; transcript_id "Novel00283.1"; exon_number "2";
nscaf2779	exon	75562	75624	+	gene_id "Novel00284"; transcript_id "Novel00284.1"; exon_number "1";
nscaf2779	exon	75708	77019	+	gene_id "Novel00284"; transcript_id "Novel00284.1"; exon_number "2";
nscaf2779	exon	173270	173362	+	gene_id "Novel00285"; transcript_id "Novel00285.1"; exon_number "1";
nscaf2779	exon	173506	173638	+	gene_id "Novel00285"; transcript_id "Novel00285.1"; exon_number "2";
nscaf2779	exon	181154	181198	+	gene_id "Novel00285"; transcript_id "Novel00285.1"; exon_number "3";
nscaf2779	exon	179896	181851	+	gene_id "Novel00285"; transcript_id "Novel00285.2"; exon_number "1";
nscaf2779	exon	184252	184676	+	gene_id "Novel00286"; transcript_id "Novel00286.1"; exon_number "1";
nscaf2779	exon	200367	200423	+	gene_id "Novel00286"; transcript_id "Novel00286.1"; exon_number "2";
nscaf2779	exon	204675	204845	+	gene_id "Novel00286"; transcript_id "Novel00286.1"; exon_number "3";
nscaf2779	exon	205984	206097	+	gene_id "Novel00286"; transcript_id "Novel00286.1"; exon_number "4";
nscaf2779	exon	207121	207258	+	gene_id "Novel00286"; transcript_id "Novel00286.1"; exon_number "5";
nscaf2779	exon	208587	208700	+	gene_id "Novel00286"; transcript_id "Novel00286.1"; exon_number "6";
nscaf2779	exon	209167	209304	+	gene_id "Novel00286"; transcript_id "Novel00286.1"; exon_number "7";
nscaf2779	exon	209995	210108	+	gene_id "Novel00286"; transcript_id "Novel00286.1"; exon_number "8";
nscaf2779	exon	210515	210652	+	gene_id "Novel00286"; transcript_id "Novel00286.1"; exon_number "9";
nscaf2779	exon	211818	211931	+	gene_id "Novel00286"; transcript_id "Novel00286.1"; exon_number "10";
nscaf2779	exon	212677	212732	+	gene_id "Novel00286"; transcript_id "Novel00286.1"; exon_number "11";
nscaf2779	exon	184252	184676	+	gene_id "Novel00286"; transcript_id "Novel00286.2"; exon_number "1";
nscaf2779	exon	200367	200423	+	gene_id "Novel00286"; transcript_id "Novel00286.2"; exon_number "2";
nscaf2779	exon	204675	204845	+	gene_id "Novel00286"; transcript_id "Novel00286.2"; exon_number "3";
nscaf2779	exon	205984	206097	+	gene_id "Novel00286"; transcript_id "Novel00286.2"; exon_number "4";
nscaf2779	exon	207121	207258	+	gene_id "Novel00286"; transcript_id "Novel00286.2"; exon_number "5";
nscaf2779	exon	208587	208700	+	gene_id "Novel00286"; transcript_id "Novel00286.2"; exon_number "6";
nscaf2779	exon	210515	210652	+	gene_id "Novel00286"; transcript_id "Novel00286.2"; exon_number "7";
nscaf2779	exon	211818	211931	+	gene_id "Novel00286"; transcript_id "Novel00286.2"; exon_number "8";
nscaf2779	exon	212677	212732	+	gene_id "Novel00286"; transcript_id "Novel00286.2"; exon_number "9";
nscaf2779	exon	184408	184676	+	gene_id "Novel00286"; transcript_id "Novel00286.3"; exon_number "1";
nscaf2779	exon	200367	200423	+	gene_id "Novel00286"; transcript_id "Novel00286.3"; exon_number "2";
nscaf2779	exon	204675	204845	+	gene_id "Novel00286"; transcript_id "Novel00286.3"; exon_number "3";
nscaf2779	exon	205984	206097	+	gene_id "Novel00286"; transcript_id "Novel00286.3"; exon_number "4";
nscaf2779	exon	207121	207199	+	gene_id "Novel00286"; transcript_id "Novel00286.3"; exon_number "5";
nscaf2779	exon	209246	209304	+	gene_id "Novel00286"; transcript_id "Novel00286.3"; exon_number "6";
nscaf2779	exon	209995	210108	+	gene_id "Novel00286"; transcript_id "Novel00286.3"; exon_number "7";
nscaf2779	exon	210515	210652	+	gene_id "Novel00286"; transcript_id "Novel00286.3"; exon_number "8";
nscaf2779	exon	211818	211931	+	gene_id "Novel00286"; transcript_id "Novel00286.3"; exon_number "9";
nscaf2779	exon	212677	212732	+	gene_id "Novel00286"; transcript_id "Novel00286.3"; exon_number "10";
nscaf2780	exon	1353	1655	+	gene_id "Novel00287"; transcript_id "Novel00287.1"; exon_number "1";
nscaf2780	exon	2489	2647	+	gene_id "Novel00287"; transcript_id "Novel00287.1"; exon_number "2";
nscaf2780	exon	2730	2809	+	gene_id "Novel00287"; transcript_id "Novel00287.1"; exon_number "3";
nscaf2780	exon	1455	1655	+	gene_id "Novel00287"; transcript_id "Novel00287.2"; exon_number "1";
nscaf2780	exon	2730	2809	+	gene_id "Novel00287"; transcript_id "Novel00287.2"; exon_number "2";
nscaf2780	exon	2961	3343	+	gene_id "Novel00288"; transcript_id "Novel00288.1"; exon_number "1";
nscaf2780	exon	5025	5165	+	gene_id "Novel00288"; transcript_id "Novel00288.1"; exon_number "2";
nscaf2780	exon	5736	5774	+	gene_id "Novel00288"; transcript_id "Novel00288.1"; exon_number "3";
nscaf2780	exon	6387	6549	+	gene_id "Novel00288"; transcript_id "Novel00288.1"; exon_number "4";
nscaf2780	exon	7130	7273	+	gene_id "Novel00288"; transcript_id "Novel00288.1"; exon_number "5";
nscaf2780	exon	8260	9731	+	gene_id "Novel00288"; transcript_id "Novel00288.1"; exon_number "6";
nscaf2780	exon	3173	3343	+	gene_id "Novel00288"; transcript_id "Novel00288.2"; exon_number "1";
nscaf2780	exon	5025	5165	+	gene_id "Novel00288"; transcript_id "Novel00288.2"; exon_number "2";
nscaf2780	exon	5736	5774	+	gene_id "Novel00288"; transcript_id "Novel00288.2"; exon_number "3";
nscaf2780	exon	6387	6549	+	gene_id "Novel00288"; transcript_id "Novel00288.2"; exon_number "4";
nscaf2780	exon	7130	7277	+	gene_id "Novel00288"; transcript_id "Novel00288.2"; exon_number "5";
nscaf2780	exon	8260	9731	+	gene_id "Novel00288"; transcript_id "Novel00288.2"; exon_number "6";
nscaf2780	exon	4689	5165	+	gene_id "Novel00288"; transcript_id "Novel00288.3"; exon_number "1";
nscaf2780	exon	5736	5774	+	gene_id "Novel00288"; transcript_id "Novel00288.3"; exon_number "2";
nscaf2780	exon	6387	6549	+	gene_id "Novel00288"; transcript_id "Novel00288.3"; exon_number "3";
nscaf2780	exon	7130	7273	+	gene_id "Novel00288"; transcript_id "Novel00288.3"; exon_number "4";
nscaf2780	exon	8260	9731	+	gene_id "Novel00288"; transcript_id "Novel00288.3"; exon_number "5";
nscaf2780	exon	5509	5774	+	gene_id "Novel00288"; transcript_id "Novel00288.4"; exon_number "1";
nscaf2780	exon	6387	6549	+	gene_id "Novel00288"; transcript_id "Novel00288.4"; exon_number "2";
nscaf2780	exon	7130	7273	+	gene_id "Novel00288"; transcript_id "Novel00288.4"; exon_number "3";
nscaf2780	exon	8260	9731	+	gene_id "Novel00288"; transcript_id "Novel00288.4"; exon_number "4";
nscaf2780	exon	96621	97912	-	gene_id "Novel00289"; transcript_id "Novel00289.1"; exon_number "1";
nscaf2780	exon	100690	100799	-	gene_id "Novel00289"; transcript_id "Novel00289.1"; exon_number "2";
nscaf2780	exon	101157	101287	-	gene_id "Novel00289"; transcript_id "Novel00289.1"; exon_number "3";
nscaf2780	exon	101367	101551	-	gene_id "Novel00289"; transcript_id "Novel00289.1"; exon_number "4";
nscaf2780	exon	215451	219516	-	gene_id "Novel00290"; transcript_id "Novel00290.1"; exon_number "1";
nscaf2780	exon	215451	216943	-	gene_id "Novel00290"; transcript_id "Novel00290.2"; exon_number "1";
nscaf2780	exon	224946	225012	-	gene_id "Novel00290"; transcript_id "Novel00290.2"; exon_number "2";
nscaf2780	exon	220899	221201	-	gene_id "Novel00291"; transcript_id "Novel00291.1"; exon_number "1";
nscaf2780	exon	221857	222030	-	gene_id "Novel00291"; transcript_id "Novel00291.1"; exon_number "2";
nscaf2780	exon	222595	222933	-	gene_id "Novel00291"; transcript_id "Novel00291.1"; exon_number "3";
nscaf2780	exon	220899	221201	-	gene_id "Novel00291"; transcript_id "Novel00291.2"; exon_number "1";
nscaf2780	exon	221857	222030	-	gene_id "Novel00291"; transcript_id "Novel00291.2"; exon_number "2";
nscaf2780	exon	222595	222665	-	gene_id "Novel00291"; transcript_id "Novel00291.2"; exon_number "3";
nscaf2780	exon	223019	223177	-	gene_id "Novel00291"; transcript_id "Novel00291.2"; exon_number "4";
nscaf2780	exon	225830	226031	-	gene_id "Novel00291"; transcript_id "Novel00291.2"; exon_number "5";
nscaf2780	exon	226671	226837	-	gene_id "Novel00291"; transcript_id "Novel00291.2"; exon_number "6";
nscaf2780	exon	227716	227823	-	gene_id "Novel00291"; transcript_id "Novel00291.2"; exon_number "7";
nscaf2780	exon	232198	232293	-	gene_id "Novel00291"; transcript_id "Novel00291.2"; exon_number "8";
nscaf2780	exon	241301	241450	-	gene_id "Novel00291"; transcript_id "Novel00291.2"; exon_number "9";
nscaf2780	exon	267124	267286	-	gene_id "Novel00291"; transcript_id "Novel00291.2"; exon_number "10";
nscaf2781	exon	342036	345265	+	gene_id "Novel00292"; transcript_id "Novel00292.1"; exon_number "1";
nscaf2781	exon	342294	342366	+	gene_id "Novel00292"; transcript_id "Novel00292.2"; exon_number "1";
nscaf2781	exon	342574	345265	+	gene_id "Novel00292"; transcript_id "Novel00292.2"; exon_number "2";
nscaf2781	exon	344395	344994	+	gene_id "Novel00292"; transcript_id "Novel00292.3"; exon_number "1";
nscaf2781	exon	352041	352416	+	gene_id "Novel00292"; transcript_id "Novel00292.3"; exon_number "2";
nscaf2781	exon	351784	352813	+	gene_id "Novel00292"; transcript_id "Novel00292.4"; exon_number "1";
nscaf2781	exon	338857	340545	-	gene_id "Novel00293"; transcript_id "Novel00293.1"; exon_number "1";
nscaf2781	exon	340634	340880	-	gene_id "Novel00293"; transcript_id "Novel00293.1"; exon_number "2";
nscaf2781	exon	342385	345265	-	gene_id "Novel00293"; transcript_id "Novel00293.1"; exon_number "3";
nscaf2781	exon	375702	376150	-	gene_id "Novel00294"; transcript_id "Novel00294.1"; exon_number "1";
nscaf2781	exon	376769	376906	-	gene_id "Novel00294"; transcript_id "Novel00294.1"; exon_number "2";
nscaf2782	exon	77935	79384	+	gene_id "Novel00295"; transcript_id "Novel00295.1"; exon_number "1";
nscaf2782	exon	79582	80580	+	gene_id "Novel00295"; transcript_id "Novel00295.1"; exon_number "2";
nscaf2782	exon	80684	81462	+	gene_id "Novel00295"; transcript_id "Novel00295.1"; exon_number "3";
nscaf2782	exon	78096	78211	+	gene_id "Novel00295"; transcript_id "Novel00295.2"; exon_number "1";
nscaf2782	exon	79255	79384	+	gene_id "Novel00295"; transcript_id "Novel00295.2"; exon_number "2";
nscaf2782	exon	80334	81462	+	gene_id "Novel00295"; transcript_id "Novel00295.2"; exon_number "3";
nscaf2782	exon	56016	57778	-	gene_id "Novel00296"; transcript_id "Novel00296.1"; exon_number "1";
nscaf2782	exon	56107	56139	-	gene_id "Novel00296"; transcript_id "Novel00296.2"; exon_number "1";
nscaf2782	exon	57181	57778	-	gene_id "Novel00296"; transcript_id "Novel00296.2"; exon_number "2";
nscaf2783	exon	41119	41279	-	gene_id "Novel00297"; transcript_id "Novel00297.1"; exon_number "1";
nscaf2783	exon	41471	41541	-	gene_id "Novel00297"; transcript_id "Novel00297.1"; exon_number "2";
nscaf2783	exon	41633	41776	-	gene_id "Novel00297"; transcript_id "Novel00297.1"; exon_number "3";
nscaf2783	exon	41857	41931	-	gene_id "Novel00297"; transcript_id "Novel00297.1"; exon_number "4";
nscaf2783	exon	42035	42121	-	gene_id "Novel00297"; transcript_id "Novel00297.1"; exon_number "5";
nscaf2783	exon	43720	44149	-	gene_id "Novel00297"; transcript_id "Novel00297.1"; exon_number "6";
nscaf2783	exon	42307	42777	-	gene_id "Novel00298"; transcript_id "Novel00298.1"; exon_number "1";
nscaf2783	exon	42969	43039	-	gene_id "Novel00298"; transcript_id "Novel00298.1"; exon_number "2";
nscaf2783	exon	43131	43156	-	gene_id "Novel00298"; transcript_id "Novel00298.1"; exon_number "3";
nscaf2789	exon	175305	176508	+	gene_id "Novel00299"; transcript_id "Novel00299.1"; exon_number "1";
nscaf2789	exon	176789	177087	+	gene_id "Novel00299"; transcript_id "Novel00299.1"; exon_number "2";
nscaf2789	exon	289759	289911	+	gene_id "Novel00300"; transcript_id "Novel00300.1"; exon_number "1";
nscaf2789	exon	290876	291015	+	gene_id "Novel00300"; transcript_id "Novel00300.1"; exon_number "2";
nscaf2789	exon	292965	293101	+	gene_id "Novel00300"; transcript_id "Novel00300.1"; exon_number "3";
nscaf2789	exon	293773	293854	+	gene_id "Novel00300"; transcript_id "Novel00300.1"; exon_number "4";
nscaf2789	exon	294509	294554	+	gene_id "Novel00300"; transcript_id "Novel00300.1"; exon_number "5";
nscaf2789	exon	295207	296145	+	gene_id "Novel00300"; transcript_id "Novel00300.1"; exon_number "6";
nscaf2789	exon	296511	297395	+	gene_id "Novel00300"; transcript_id "Novel00300.1"; exon_number "7";
nscaf2789	exon	289762	289911	+	gene_id "Novel00300"; transcript_id "Novel00300.2"; exon_number "1";
nscaf2789	exon	290876	291015	+	gene_id "Novel00300"; transcript_id "Novel00300.2"; exon_number "2";
nscaf2789	exon	292934	293101	+	gene_id "Novel00300"; transcript_id "Novel00300.2"; exon_number "3";
nscaf2789	exon	293773	293854	+	gene_id "Novel00300"; transcript_id "Novel00300.2"; exon_number "4";
nscaf2789	exon	294509	294554	+	gene_id "Novel00300"; transcript_id "Novel00300.2"; exon_number "5";
nscaf2789	exon	295207	296145	+	gene_id "Novel00300"; transcript_id "Novel00300.2"; exon_number "6";
nscaf2789	exon	296511	297395	+	gene_id "Novel00300"; transcript_id "Novel00300.2"; exon_number "7";
nscaf2789	exon	147314	149443	-	gene_id "Novel00301"; transcript_id "Novel00301.1"; exon_number "1";
nscaf2789	exon	150053	150222	-	gene_id "Novel00301"; transcript_id "Novel00301.1"; exon_number "2";
nscaf2789	exon	151033	151223	-	gene_id "Novel00301"; transcript_id "Novel00301.1"; exon_number "3";
nscaf2789	exon	521311	521579	-	gene_id "Novel00302"; transcript_id "Novel00302.1"; exon_number "1";
nscaf2789	exon	521803	521841	-	gene_id "Novel00302"; transcript_id "Novel00302.1"; exon_number "2";
nscaf2793	exon	100304	100559	+	gene_id "Novel00303"; transcript_id "Novel00303.1"; exon_number "1";
nscaf2793	exon	106408	106546	+	gene_id "Novel00303"; transcript_id "Novel00303.1"; exon_number "2";
nscaf2793	exon	107838	108025	+	gene_id "Novel00303"; transcript_id "Novel00303.1"; exon_number "3";
nscaf2794	exon	156	306	+	gene_id "Novel00304"; transcript_id "Novel00304.1"; exon_number "1";
nscaf2794	exon	1001	1093	+	gene_id "Novel00304"; transcript_id "Novel00304.1"; exon_number "2";
nscaf2794	exon	1746	1862	+	gene_id "Novel00304"; transcript_id "Novel00304.1"; exon_number "3";
nscaf2794	exon	2632	2742	+	gene_id "Novel00304"; transcript_id "Novel00304.1"; exon_number "4";
nscaf2794	exon	4055	4841	+	gene_id "Novel00304"; transcript_id "Novel00304.1"; exon_number "5";
nscaf2794	exon	193	306	+	gene_id "Novel00304"; transcript_id "Novel00304.2"; exon_number "1";
nscaf2794	exon	1001	1093	+	gene_id "Novel00304"; transcript_id "Novel00304.2"; exon_number "2";
nscaf2794	exon	1746	1862	+	gene_id "Novel00304"; transcript_id "Novel00304.2"; exon_number "3";
nscaf2794	exon	2632	2742	+	gene_id "Novel00304"; transcript_id "Novel00304.2"; exon_number "4";
nscaf2794	exon	4055	4143	+	gene_id "Novel00304"; transcript_id "Novel00304.2"; exon_number "5";
nscaf2794	exon	4346	4841	+	gene_id "Novel00304"; transcript_id "Novel00304.2"; exon_number "6";
nscaf2795	exon	2402810	2402987	+	gene_id "Novel00305"; transcript_id "Novel00305.1"; exon_number "1";
nscaf2795	exon	2403062	2403222	+	gene_id "Novel00305"; transcript_id "Novel00305.1"; exon_number "2";
nscaf2795	exon	2403302	2404120	+	gene_id "Novel00305"; transcript_id "Novel00305.1"; exon_number "3";
nscaf2795	exon	3107294	3110104	+	gene_id "Novel00306"; transcript_id "Novel00306.1"; exon_number "1";
nscaf2795	exon	3110595	3111921	+	gene_id "Novel00306"; transcript_id "Novel00306.1"; exon_number "2";
nscaf2795	exon	3932052	3932387	+	gene_id "Novel00307"; transcript_id "Novel00307.1"; exon_number "1";
nscaf2795	exon	3937031	3937059	+	gene_id "Novel00307"; transcript_id "Novel00307.1"; exon_number "2";
nscaf2795	exon	4179357	4179908	+	gene_id "Novel00308"; transcript_id "Novel00308.1"; exon_number "1";
nscaf2795	exon	4185131	4185455	+	gene_id "Novel00309"; transcript_id "Novel00309.1"; exon_number "1";
nscaf2795	exon	4185582	4187366	+	gene_id "Novel00309"; transcript_id "Novel00309.1"; exon_number "2";
nscaf2795	exon	545339	546963	-	gene_id "Novel00310"; transcript_id "Novel00310.1"; exon_number "1";
nscaf2795	exon	547244	547311	-	gene_id "Novel00310"; transcript_id "Novel00310.1"; exon_number "2";
nscaf2795	exon	700557	700780	-	gene_id "Novel00311"; transcript_id "Novel00311.1"; exon_number "1";
nscaf2795	exon	701651	701749	-	gene_id "Novel00311"; transcript_id "Novel00311.1"; exon_number "2";
nscaf2795	exon	701999	702272	-	gene_id "Novel00311"; transcript_id "Novel00311.1"; exon_number "3";
nscaf2795	exon	700557	700780	-	gene_id "Novel00311"; transcript_id "Novel00311.2"; exon_number "1";
nscaf2795	exon	701651	701749	-	gene_id "Novel00311"; transcript_id "Novel00311.2"; exon_number "2";
nscaf2795	exon	702075	702272	-	gene_id "Novel00311"; transcript_id "Novel00311.2"; exon_number "3";
nscaf2795	exon	1390548	1390855	-	gene_id "Novel00312"; transcript_id "Novel00312.1"; exon_number "1";
nscaf2795	exon	1391111	1391177	-	gene_id "Novel00312"; transcript_id "Novel00312.1"; exon_number "2";
nscaf2795	exon	2344176	2345055	-	gene_id "Novel00313"; transcript_id "Novel00313.1"; exon_number "1";
nscaf2795	exon	3147164	3148920	-	gene_id "Novel00314"; transcript_id "Novel00314.1"; exon_number "1";
nscaf2795	exon	3149458	3149526	-	gene_id "Novel00314"; transcript_id "Novel00314.1"; exon_number "2";
nscaf2795	exon	4191967	4192422	-	gene_id "Novel00315"; transcript_id "Novel00315.1"; exon_number "1";
nscaf2795	exon	4193320	4193642	-	gene_id "Novel00315"; transcript_id "Novel00315.1"; exon_number "2";
nscaf2796	exon	4600	4954	-	gene_id "Novel00316"; transcript_id "Novel00316.1"; exon_number "1";
nscaf2796	exon	40993	41033	-	gene_id "Novel00316"; transcript_id "Novel00316.1"; exon_number "2";
nscaf2796	exon	4600	4954	-	gene_id "Novel00316"; transcript_id "Novel00316.2"; exon_number "1";
nscaf2796	exon	52860	52997	-	gene_id "Novel00316"; transcript_id "Novel00316.2"; exon_number "2";
nscaf2796	exon	56018	56205	-	gene_id "Novel00316"; transcript_id "Novel00316.2"; exon_number "3";
nscaf2796	exon	61847	62181	-	gene_id "Novel00317"; transcript_id "Novel00317.1"; exon_number "1";
nscaf2796	exon	62287	62403	-	gene_id "Novel00317"; transcript_id "Novel00317.1"; exon_number "2";
nscaf2797	exon	4450	7322	+	gene_id "Novel00318"; transcript_id "Novel00318.1"; exon_number "1";
nscaf2797	exon	17304	17369	+	gene_id "Novel00318"; transcript_id "Novel00318.1"; exon_number "2";
nscaf2797	exon	683844	684252	+	gene_id "Novel00319"; transcript_id "Novel00319.1"; exon_number "1";
nscaf2797	exon	684942	685074	+	gene_id "Novel00319"; transcript_id "Novel00319.1"; exon_number "2";
nscaf2797	exon	687789	689086	+	gene_id "Novel00319"; transcript_id "Novel00319.1"; exon_number "3";
nscaf2797	exon	4580	4924	-	gene_id "Novel00320"; transcript_id "Novel00320.1"; exon_number "1";
nscaf2797	exon	5772	5982	-	gene_id "Novel00320"; transcript_id "Novel00320.1"; exon_number "2";
nscaf2797	exon	6237	6497	-	gene_id "Novel00320"; transcript_id "Novel00320.1"; exon_number "3";
nscaf2797	exon	5231	5587	-	gene_id "Novel00320"; transcript_id "Novel00320.2"; exon_number "1";
nscaf2797	exon	5772	5982	-	gene_id "Novel00320"; transcript_id "Novel00320.2"; exon_number "2";
nscaf2797	exon	6237	6478	-	gene_id "Novel00320"; transcript_id "Novel00320.2"; exon_number "3";
nscaf2797	exon	5231	5587	-	gene_id "Novel00320"; transcript_id "Novel00320.3"; exon_number "1";
nscaf2797	exon	5772	5982	-	gene_id "Novel00320"; transcript_id "Novel00320.3"; exon_number "2";
nscaf2797	exon	6233	6497	-	gene_id "Novel00320"; transcript_id "Novel00320.3"; exon_number "3";
nscaf2797	exon	5231	5587	-	gene_id "Novel00320"; transcript_id "Novel00320.4"; exon_number "1";
nscaf2797	exon	5772	5982	-	gene_id "Novel00320"; transcript_id "Novel00320.4"; exon_number "2";
nscaf2797	exon	6464	6514	-	gene_id "Novel00320"; transcript_id "Novel00320.4"; exon_number "3";
nscaf2797	exon	5231	5587	-	gene_id "Novel00320"; transcript_id "Novel00320.5"; exon_number "1";
nscaf2797	exon	5772	5982	-	gene_id "Novel00320"; transcript_id "Novel00320.5"; exon_number "2";
nscaf2797	exon	6517	6640	-	gene_id "Novel00320"; transcript_id "Novel00320.5"; exon_number "3";
nscaf2797	exon	7562	7794	-	gene_id "Novel00320"; transcript_id "Novel00320.5"; exon_number "4";
nscaf2797	exon	645516	646087	-	gene_id "Novel00321"; transcript_id "Novel00321.1"; exon_number "1";
nscaf2797	exon	1304253	1305614	-	gene_id "Novel00322"; transcript_id "Novel00322.1"; exon_number "1";
nscaf2797	exon	1306247	1306379	-	gene_id "Novel00322"; transcript_id "Novel00322.1"; exon_number "2";
nscaf2797	exon	1310420	1310564	-	gene_id "Novel00322"; transcript_id "Novel00322.1"; exon_number "3";
nscaf2797	exon	1304356	1310532	-	gene_id "Novel00322"; transcript_id "Novel00322.2"; exon_number "1";
nscaf2797	exon	1320673	1322657	-	gene_id "Novel00323"; transcript_id "Novel00323.1"; exon_number "1";
nscaf2797	exon	1323465	1323597	-	gene_id "Novel00323"; transcript_id "Novel00323.1"; exon_number "2";
nscaf2797	exon	1324002	1324055	-	gene_id "Novel00323"; transcript_id "Novel00323.1"; exon_number "3";
nscaf2797	exon	1320673	1322657	-	gene_id "Novel00323"; transcript_id "Novel00323.2"; exon_number "1";
nscaf2797	exon	1323465	1323597	-	gene_id "Novel00323"; transcript_id "Novel00323.2"; exon_number "2";
nscaf2797	exon	1324092	1325409	-	gene_id "Novel00323"; transcript_id "Novel00323.2"; exon_number "3";
nscaf2797	exon	1325535	1326231	-	gene_id "Novel00323"; transcript_id "Novel00323.2"; exon_number "4";
nscaf2797	exon	1320673	1322657	-	gene_id "Novel00323"; transcript_id "Novel00323.3"; exon_number "1";
nscaf2797	exon	1330207	1330316	-	gene_id "Novel00323"; transcript_id "Novel00323.3"; exon_number "2";
nscaf2800	exon	515775	515803	-	gene_id "Novel00324"; transcript_id "Novel00324.1"; exon_number "1";
nscaf2800	exon	516985	517122	-	gene_id "Novel00324"; transcript_id "Novel00324.1"; exon_number "2";
nscaf2800	exon	518036	518151	-	gene_id "Novel00324"; transcript_id "Novel00324.1"; exon_number "3";
nscaf2800	exon	518920	519043	-	gene_id "Novel00324"; transcript_id "Novel00324.1"; exon_number "4";
nscaf2800	exon	2059335	2059451	-	gene_id "Novel00325"; transcript_id "Novel00325.1"; exon_number "1";
nscaf2800	exon	2091771	2092097	-	gene_id "Novel00325"; transcript_id "Novel00325.1"; exon_number "2";
nscaf2800	exon	2123423	2123504	-	gene_id "Novel00325"; transcript_id "Novel00325.1"; exon_number "3";
nscaf2800	exon	2168363	2168640	-	gene_id "Novel00325"; transcript_id "Novel00325.1"; exon_number "4";
nscaf2804	exon	1838	1983	+	gene_id "Novel00326"; transcript_id "Novel00326.1"; exon_number "1";
nscaf2804	exon	2724	2853	+	gene_id "Novel00326"; transcript_id "Novel00326.1"; exon_number "2";
nscaf2804	exon	3639	3770	+	gene_id "Novel00326"; transcript_id "Novel00326.1"; exon_number "3";
nscaf2804	exon	4308	4590	+	gene_id "Novel00326"; transcript_id "Novel00326.1"; exon_number "4";
nscaf2804	exon	162878	167060	-	gene_id "Novel00327"; transcript_id "Novel00327.1"; exon_number "1";
nscaf2804	exon	167346	167477	-	gene_id "Novel00327"; transcript_id "Novel00327.1"; exon_number "2";
nscaf2804	exon	168282	168387	-	gene_id "Novel00327"; transcript_id "Novel00327.1"; exon_number "3";
nscaf2804	exon	168991	169115	-	gene_id "Novel00327"; transcript_id "Novel00327.1"; exon_number "4";
nscaf2804	exon	170488	170601	-	gene_id "Novel00327"; transcript_id "Novel00327.1"; exon_number "5";
nscaf2809	exon	102618	102754	+	gene_id "Novel00328"; transcript_id "Novel00328.1"; exon_number "1";
nscaf2809	exon	102827	103010	+	gene_id "Novel00328"; transcript_id "Novel00328.1"; exon_number "2";
nscaf2809	exon	104336	104551	+	gene_id "Novel00328"; transcript_id "Novel00328.1"; exon_number "3";
nscaf2809	exon	105441	105577	+	gene_id "Novel00328"; transcript_id "Novel00328.1"; exon_number "4";
nscaf2809	exon	105764	105911	+	gene_id "Novel00328"; transcript_id "Novel00328.1"; exon_number "5";
nscaf2810	exon	6515	7600	+	gene_id "Novel00329"; transcript_id "Novel00329.1"; exon_number "1";
nscaf2810	exon	7689	7781	+	gene_id "Novel00329"; transcript_id "Novel00329.1"; exon_number "2";
nscaf2813	exon	733958	734181	+	gene_id "Novel00330"; transcript_id "Novel00330.1"; exon_number "1";
nscaf2813	exon	734268	737425	+	gene_id "Novel00330"; transcript_id "Novel00330.1"; exon_number "2";
nscaf2813	exon	738883	739692	+	gene_id "Novel00331"; transcript_id "Novel00331.1"; exon_number "1";
nscaf2813	exon	739779	739834	+	gene_id "Novel00331"; transcript_id "Novel00331.1"; exon_number "2";
nscaf2813	exon	208484	209335	-	gene_id "Novel00332"; transcript_id "Novel00332.1"; exon_number "1";
nscaf2813	exon	214716	215764	-	gene_id "Novel00332"; transcript_id "Novel00332.1"; exon_number "2";
nscaf2813	exon	214219	219043	-	gene_id "Novel00332"; transcript_id "Novel00332.2"; exon_number "1";
nscaf2814	exon	531544	531676	-	gene_id "Novel00333"; transcript_id "Novel00333.1"; exon_number "1";
nscaf2814	exon	536676	536886	-	gene_id "Novel00333"; transcript_id "Novel00333.1"; exon_number "2";
nscaf2814	exon	540605	540796	-	gene_id "Novel00334"; transcript_id "Novel00334.1"; exon_number "1";
nscaf2814	exon	541188	541630	-	gene_id "Novel00334"; transcript_id "Novel00334.1"; exon_number "2";
nscaf2815	exon	3103	4623	+	gene_id "Novel00335"; transcript_id "Novel00335.1"; exon_number "1";
nscaf2815	exon	3103	3901	+	gene_id "Novel00335"; transcript_id "Novel00335.2"; exon_number "1";
nscaf2815	exon	5151	6026	+	gene_id "Novel00335"; transcript_id "Novel00335.2"; exon_number "2";
nscaf2815	exon	53057	53206	+	gene_id "Novel00336"; transcript_id "Novel00336.1"; exon_number "1";
nscaf2815	exon	53295	54272	+	gene_id "Novel00336"; transcript_id "Novel00336.1"; exon_number "2";
nscaf2818	exon	46473	46820	+	gene_id "Novel00337"; transcript_id "Novel00337.1"; exon_number "1";
nscaf2818	exon	47082	47133	+	gene_id "Novel00337"; transcript_id "Novel00337.1"; exon_number "2";
nscaf2818	exon	48020	48197	+	gene_id "Novel00337"; transcript_id "Novel00337.1"; exon_number "3";
nscaf2818	exon	74868	75000	+	gene_id "Novel00338"; transcript_id "Novel00338.1"; exon_number "1";
nscaf2818	exon	115286	115540	+	gene_id "Novel00338"; transcript_id "Novel00338.1"; exon_number "2";
nscaf2818	exon	806365	807838	+	gene_id "Novel00339"; transcript_id "Novel00339.1"; exon_number "1";
nscaf2818	exon	901783	901955	+	gene_id "Novel00340"; transcript_id "Novel00340.1"; exon_number "1";
nscaf2818	exon	1012814	1015902	+	gene_id "Novel00341"; transcript_id "Novel00341.1"; exon_number "1";
nscaf2818	exon	1237996	1238393	+	gene_id "Novel00342"; transcript_id "Novel00342.1"; exon_number "1";
nscaf2818	exon	1238933	1239786	+	gene_id "Novel00342"; transcript_id "Novel00342.1"; exon_number "2";
nscaf2818	exon	2650827	2651079	+	gene_id "Novel00343"; transcript_id "Novel00343.1"; exon_number "1";
nscaf2818	exon	2651957	2653653	+	gene_id "Novel00343"; transcript_id "Novel00343.1"; exon_number "2";
nscaf2818	exon	49578	52486	-	gene_id "Novel00344"; transcript_id "Novel00344.1"; exon_number "1";
nscaf2818	exon	55702	55909	-	gene_id "Novel00344"; transcript_id "Novel00344.1"; exon_number "2";
nscaf2818	exon	56457	56621	-	gene_id "Novel00344"; transcript_id "Novel00344.1"; exon_number "3";
nscaf2818	exon	57320	57474	-	gene_id "Novel00344"; transcript_id "Novel00344.1"; exon_number "4";
nscaf2818	exon	60032	60159	-	gene_id "Novel00344"; transcript_id "Novel00344.1"; exon_number "5";
nscaf2818	exon	61301	61447	-	gene_id "Novel00344"; transcript_id "Novel00344.1"; exon_number "6";
nscaf2818	exon	64619	64790	-	gene_id "Novel00344"; transcript_id "Novel00344.1"; exon_number "7";
nscaf2818	exon	65544	65714	-	gene_id "Novel00344"; transcript_id "Novel00344.1"; exon_number "8";
nscaf2818	exon	66274	66426	-	gene_id "Novel00344"; transcript_id "Novel00344.1"; exon_number "9";
nscaf2818	exon	49578	52486	-	gene_id "Novel00344"; transcript_id "Novel00344.2"; exon_number "1";
nscaf2818	exon	54358	54565	-	gene_id "Novel00344"; transcript_id "Novel00344.2"; exon_number "2";
nscaf2818	exon	56457	56621	-	gene_id "Novel00344"; transcript_id "Novel00344.2"; exon_number "3";
nscaf2818	exon	57320	57474	-	gene_id "Novel00344"; transcript_id "Novel00344.2"; exon_number "4";
nscaf2818	exon	60032	60159	-	gene_id "Novel00344"; transcript_id "Novel00344.2"; exon_number "5";
nscaf2818	exon	61301	61447	-	gene_id "Novel00344"; transcript_id "Novel00344.2"; exon_number "6";
nscaf2818	exon	64619	64790	-	gene_id "Novel00344"; transcript_id "Novel00344.2"; exon_number "7";
nscaf2818	exon	65544	65714	-	gene_id "Novel00344"; transcript_id "Novel00344.2"; exon_number "8";
nscaf2818	exon	66274	66426	-	gene_id "Novel00344"; transcript_id "Novel00344.2"; exon_number "9";
nscaf2818	exon	74629	74707	-	gene_id "Novel00345"; transcript_id "Novel00345.1"; exon_number "1";
nscaf2818	exon	120370	120694	-	gene_id "Novel00345"; transcript_id "Novel00345.1"; exon_number "2";
nscaf2818	exon	74629	74672	-	gene_id "Novel00345"; transcript_id "Novel00345.2"; exon_number "1";
nscaf2818	exon	120335	120694	-	gene_id "Novel00345"; transcript_id "Novel00345.2"; exon_number "2";
nscaf2818	exon	794446	795667	-	gene_id "Novel00346"; transcript_id "Novel00346.1"; exon_number "1";
nscaf2818	exon	796234	796371	-	gene_id "Novel00346"; transcript_id "Novel00346.1"; exon_number "2";
nscaf2818	exon	796597	796647	-	gene_id "Novel00346"; transcript_id "Novel00346.1"; exon_number "3";
nscaf2818	exon	797489	797648	-	gene_id "Novel00346"; transcript_id "Novel00346.1"; exon_number "4";
nscaf2818	exon	798468	798577	-	gene_id "Novel00346"; transcript_id "Novel00346.1"; exon_number "5";
nscaf2818	exon	798656	798880	-	gene_id "Novel00346"; transcript_id "Novel00346.1"; exon_number "6";
nscaf2818	exon	1055476	1055621	-	gene_id "Novel00347"; transcript_id "Novel00347.1"; exon_number "1";
nscaf2818	exon	1056684	1056728	-	gene_id "Novel00347"; transcript_id "Novel00347.1"; exon_number "2";
nscaf2818	exon	1055476	1055621	-	gene_id "Novel00347"; transcript_id "Novel00347.2"; exon_number "1";
nscaf2818	exon	1057738	1058229	-	gene_id "Novel00347"; transcript_id "Novel00347.2"; exon_number "2";
nscaf2818	exon	2576734	2576734	-	gene_id "Novel00348"; transcript_id "Novel00348.1"; exon_number "1";
nscaf2818	exon	2576816	2576923	-	gene_id "Novel00348"; transcript_id "Novel00348.1"; exon_number "2";
nscaf2818	exon	2577298	2577474	-	gene_id "Novel00348"; transcript_id "Novel00348.1"; exon_number "3";
nscaf2818	exon	2577553	2577628	-	gene_id "Novel00348"; transcript_id "Novel00348.1"; exon_number "4";
nscaf2818	exon	2576774	2577474	-	gene_id "Novel00348"; transcript_id "Novel00348.2"; exon_number "1";
nscaf2818	exon	2577553	2577617	-	gene_id "Novel00348"; transcript_id "Novel00348.2"; exon_number "2";
nscaf2818	exon	2602447	2602709	-	gene_id "Novel00349"; transcript_id "Novel00349.1"; exon_number "1";
nscaf2818	exon	2603590	2603681	-	gene_id "Novel00349"; transcript_id "Novel00349.1"; exon_number "2";
nscaf2818	exon	2604776	2605235	-	gene_id "Novel00349"; transcript_id "Novel00349.1"; exon_number "3";
nscaf2818	exon	2602447	2602709	-	gene_id "Novel00349"; transcript_id "Novel00349.2"; exon_number "1";
nscaf2818	exon	2603590	2603681	-	gene_id "Novel00349"; transcript_id "Novel00349.2"; exon_number "2";
nscaf2818	exon	2608883	2608930	-	gene_id "Novel00349"; transcript_id "Novel00349.2"; exon_number "3";
nscaf2818	exon	2755615	2757241	-	gene_id "Novel00350"; transcript_id "Novel00350.1"; exon_number "1";
nscaf2819	exon	723	1001	+	gene_id "Novel00351"; transcript_id "Novel00351.1"; exon_number "1";
nscaf2819	exon	1895	2140	+	gene_id "Novel00351"; transcript_id "Novel00351.1"; exon_number "2";
nscaf2819	exon	3117	3304	+	gene_id "Novel00351"; transcript_id "Novel00351.1"; exon_number "3";
nscaf2819	exon	3611	3835	+	gene_id "Novel00351"; transcript_id "Novel00351.1"; exon_number "4";
nscaf2819	exon	5804	5891	+	gene_id "Novel00352"; transcript_id "Novel00352.1"; exon_number "1";
nscaf2819	exon	6706	6904	+	gene_id "Novel00352"; transcript_id "Novel00352.1"; exon_number "2";
nscaf2819	exon	7382	7472	+	gene_id "Novel00352"; transcript_id "Novel00352.1"; exon_number "3";
nscaf2819	exon	8530	8716	+	gene_id "Novel00352"; transcript_id "Novel00352.1"; exon_number "4";
nscaf2819	exon	10110	10200	+	gene_id "Novel00352"; transcript_id "Novel00352.1"; exon_number "5";
nscaf2819	exon	12113	12236	+	gene_id "Novel00352"; transcript_id "Novel00352.1"; exon_number "6";
nscaf2819	exon	12665	12840	+	gene_id "Novel00352"; transcript_id "Novel00352.1"; exon_number "7";
nscaf2819	exon	13656	13824	+	gene_id "Novel00352"; transcript_id "Novel00352.1"; exon_number "8";
nscaf2822	exon	348984	350103	+	gene_id "Novel00353"; transcript_id "Novel00353.1"; exon_number "1";
nscaf2822	exon	349128	349698	+	gene_id "Novel00353"; transcript_id "Novel00353.2"; exon_number "1";
nscaf2822	exon	350729	351451	+	gene_id "Novel00353"; transcript_id "Novel00353.2"; exon_number "2";
nscaf2822	exon	1042915	1043103	+	gene_id "Novel00354"; transcript_id "Novel00354.1"; exon_number "1";
nscaf2822	exon	1043180	1045030	+	gene_id "Novel00354"; transcript_id "Novel00354.1"; exon_number "2";
nscaf2822	exon	1045153	1045252	+	gene_id "Novel00355"; transcript_id "Novel00355.1"; exon_number "1";
nscaf2822	exon	1045427	1047523	+	gene_id "Novel00355"; transcript_id "Novel00355.1"; exon_number "2";
nscaf2822	exon	1045153	1045344	+	gene_id "Novel00355"; transcript_id "Novel00355.2"; exon_number "1";
nscaf2822	exon	1045427	1047523	+	gene_id "Novel00355"; transcript_id "Novel00355.2"; exon_number "2";
nscaf2822	exon	1077865	1078966	+	gene_id "Novel00356"; transcript_id "Novel00356.1"; exon_number "1";
nscaf2822	exon	1081029	1081106	+	gene_id "Novel00356"; transcript_id "Novel00356.1"; exon_number "2";
nscaf2822	exon	1081759	1081847	+	gene_id "Novel00356"; transcript_id "Novel00356.1"; exon_number "3";
nscaf2822	exon	1082119	1082707	+	gene_id "Novel00356"; transcript_id "Novel00356.1"; exon_number "4";
nscaf2822	exon	1098940	1099160	+	gene_id "Novel00357"; transcript_id "Novel00357.1"; exon_number "1";
nscaf2822	exon	1108827	1108937	+	gene_id "Novel00357"; transcript_id "Novel00357.1"; exon_number "2";
nscaf2822	exon	1109703	1109842	+	gene_id "Novel00357"; transcript_id "Novel00357.1"; exon_number "3";
nscaf2822	exon	1098940	1099160	+	gene_id "Novel00357"; transcript_id "Novel00357.2"; exon_number "1";
nscaf2822	exon	1108827	1108937	+	gene_id "Novel00357"; transcript_id "Novel00357.2"; exon_number "2";
nscaf2822	exon	1110253	1110501	+	gene_id "Novel00357"; transcript_id "Novel00357.2"; exon_number "3";
nscaf2822	exon	170260	170759	-	gene_id "Novel00358"; transcript_id "Novel00358.1"; exon_number "1";
nscaf2822	exon	171126	172892	-	gene_id "Novel00359"; transcript_id "Novel00359.1"; exon_number "1";
nscaf2822	exon	1348266	1348325	-	gene_id "Novel00360"; transcript_id "Novel00360.1"; exon_number "1";
nscaf2822	exon	1348731	1348887	-	gene_id "Novel00360"; transcript_id "Novel00360.1"; exon_number "2";
nscaf2822	exon	1350194	1350481	-	gene_id "Novel00360"; transcript_id "Novel00360.1"; exon_number "3";
nscaf2822	exon	1350553	1350731	-	gene_id "Novel00360"; transcript_id "Novel00360.1"; exon_number "4";
nscaf2822	exon	1353586	1353764	-	gene_id "Novel00360"; transcript_id "Novel00360.1"; exon_number "5";
nscaf2822	exon	1396813	1399647	-	gene_id "Novel00361"; transcript_id "Novel00361.1"; exon_number "1";
nscaf2822	exon	1399730	1399952	-	gene_id "Novel00361"; transcript_id "Novel00361.1"; exon_number "2";
nscaf2823	exon	1548872	1548975	+	gene_id "Novel00362"; transcript_id "Novel00362.1"; exon_number "1";
nscaf2823	exon	1549211	1549265	+	gene_id "Novel00362"; transcript_id "Novel00362.1"; exon_number "2";
nscaf2823	exon	3716858	3717102	+	gene_id "Novel00363"; transcript_id "Novel00363.1"; exon_number "1";
nscaf2823	exon	3719287	3720641	+	gene_id "Novel00363"; transcript_id "Novel00363.1"; exon_number "2";
nscaf2823	exon	3716864	3717102	+	gene_id "Novel00363"; transcript_id "Novel00363.2"; exon_number "1";
nscaf2823	exon	3718594	3718786	+	gene_id "Novel00363"; transcript_id "Novel00363.2"; exon_number "2";
nscaf2823	exon	3719287	3720641	+	gene_id "Novel00363"; transcript_id "Novel00363.2"; exon_number "3";
nscaf2823	exon	3717458	3717706	+	gene_id "Novel00363"; transcript_id "Novel00363.3"; exon_number "1";
nscaf2823	exon	3717781	3720641	+	gene_id "Novel00363"; transcript_id "Novel00363.3"; exon_number "2";
nscaf2823	exon	3717458	3717706	+	gene_id "Novel00363"; transcript_id "Novel00363.4"; exon_number "1";
nscaf2823	exon	3717781	3718187	+	gene_id "Novel00363"; transcript_id "Novel00363.4"; exon_number "2";
nscaf2823	exon	3719287	3720641	+	gene_id "Novel00363"; transcript_id "Novel00363.4"; exon_number "3";
nscaf2823	exon	3717458	3718187	+	gene_id "Novel00363"; transcript_id "Novel00363.5"; exon_number "1";
nscaf2823	exon	3720305	3720641	+	gene_id "Novel00363"; transcript_id "Novel00363.5"; exon_number "2";
nscaf2823	exon	3717498	3717706	+	gene_id "Novel00363"; transcript_id "Novel00363.6"; exon_number "1";
nscaf2823	exon	3717781	3718187	+	gene_id "Novel00363"; transcript_id "Novel00363.6"; exon_number "2";
nscaf2823	exon	3718594	3720641	+	gene_id "Novel00363"; transcript_id "Novel00363.6"; exon_number "3";
nscaf2823	exon	3717658	3717682	+	gene_id "Novel00363"; transcript_id "Novel00363.7"; exon_number "1";
nscaf2823	exon	3717781	3718187	+	gene_id "Novel00363"; transcript_id "Novel00363.7"; exon_number "2";
nscaf2823	exon	3718594	3720641	+	gene_id "Novel00363"; transcript_id "Novel00363.7"; exon_number "3";
nscaf2823	exon	4360616	4360733	+	gene_id "Novel00364"; transcript_id "Novel00364.1"; exon_number "1";
nscaf2823	exon	4363203	4363498	+	gene_id "Novel00364"; transcript_id "Novel00364.1"; exon_number "2";
nscaf2823	exon	4362997	4363455	+	gene_id "Novel00364"; transcript_id "Novel00364.2"; exon_number "1";
nscaf2823	exon	105503	108887	-	gene_id "Novel00365"; transcript_id "Novel00365.1"; exon_number "1";
nscaf2823	exon	112342	112512	-	gene_id "Novel00365"; transcript_id "Novel00365.1"; exon_number "2";
nscaf2823	exon	105503	112547	-	gene_id "Novel00365"; transcript_id "Novel00365.2"; exon_number "1";
nscaf2823	exon	300456	300878	-	gene_id "Novel00366"; transcript_id "Novel00366.1"; exon_number "1";
nscaf2823	exon	301001	301225	-	gene_id "Novel00366"; transcript_id "Novel00366.1"; exon_number "2";
nscaf2823	exon	301819	304118	-	gene_id "Novel00366"; transcript_id "Novel00366.1"; exon_number "3";
nscaf2823	exon	300456	302119	-	gene_id "Novel00366"; transcript_id "Novel00366.2"; exon_number "1";
nscaf2823	exon	303176	303371	-	gene_id "Novel00366"; transcript_id "Novel00366.2"; exon_number "2";
nscaf2823	exon	304439	304507	-	gene_id "Novel00366"; transcript_id "Novel00366.2"; exon_number "3";
nscaf2823	exon	300456	301225	-	gene_id "Novel00366"; transcript_id "Novel00366.3"; exon_number "1";
nscaf2823	exon	301819	302119	-	gene_id "Novel00366"; transcript_id "Novel00366.3"; exon_number "2";
nscaf2823	exon	303176	303371	-	gene_id "Novel00366"; transcript_id "Novel00366.3"; exon_number "3";
nscaf2823	exon	304734	305025	-	gene_id "Novel00366"; transcript_id "Novel00366.3"; exon_number "4";
nscaf2823	exon	300456	302119	-	gene_id "Novel00366"; transcript_id "Novel00366.4"; exon_number "1";
nscaf2823	exon	303176	303371	-	gene_id "Novel00366"; transcript_id "Novel00366.4"; exon_number "2";
nscaf2823	exon	304734	305061	-	gene_id "Novel00366"; transcript_id "Novel00366.4"; exon_number "3";
nscaf2823	exon	981365	982951	-	gene_id "Novel00367"; transcript_id "Novel00367.1"; exon_number "1";
nscaf2823	exon	981365	982386	-	gene_id "Novel00367"; transcript_id "Novel00367.2"; exon_number "1";
nscaf2823	exon	983788	984338	-	gene_id "Novel00367"; transcript_id "Novel00367.2"; exon_number "2";
nscaf2823	exon	983280	984301	-	gene_id "Novel00367"; transcript_id "Novel00367.3"; exon_number "1";
nscaf2823	exon	1274223	1275634	-	gene_id "Novel00368"; transcript_id "Novel00368.1"; exon_number "1";
nscaf2823	exon	1275741	1275861	-	gene_id "Novel00368"; transcript_id "Novel00368.1"; exon_number "2";
nscaf2823	exon	2721106	2721532	-	gene_id "Novel00369"; transcript_id "Novel00369.1"; exon_number "1";
nscaf2823	exon	2722103	2722145	-	gene_id "Novel00369"; transcript_id "Novel00369.1"; exon_number "2";
nscaf2823	exon	2722216	2722370	-	gene_id "Novel00369"; transcript_id "Novel00369.1"; exon_number "3";
nscaf2823	exon	2722695	2722708	-	gene_id "Novel00369"; transcript_id "Novel00369.1"; exon_number "4";
nscaf2823	exon	2917286	2917793	-	gene_id "Novel00370"; transcript_id "Novel00370.1"; exon_number "1";
nscaf2823	exon	3738668	3739176	-	gene_id "Novel00371"; transcript_id "Novel00371.1"; exon_number "1";
nscaf2823	exon	3740236	3740337	-	gene_id "Novel00371"; transcript_id "Novel00371.1"; exon_number "2";
nscaf2823	exon	3741376	3741500	-	gene_id "Novel00371"; transcript_id "Novel00371.1"; exon_number "3";
nscaf2823	exon	3741696	3742268	-	gene_id "Novel00371"; transcript_id "Novel00371.1"; exon_number "4";
nscaf2823	exon	3738668	3739176	-	gene_id "Novel00371"; transcript_id "Novel00371.2"; exon_number "1";
nscaf2823	exon	3740236	3740337	-	gene_id "Novel00371"; transcript_id "Novel00371.2"; exon_number "2";
nscaf2823	exon	3741376	3741500	-	gene_id "Novel00371"; transcript_id "Novel00371.2"; exon_number "3";
nscaf2823	exon	3742250	3742321	-	gene_id "Novel00371"; transcript_id "Novel00371.2"; exon_number "4";
nscaf2823	exon	3738668	3739176	-	gene_id "Novel00371"; transcript_id "Novel00371.3"; exon_number "1";
nscaf2823	exon	3740236	3740337	-	gene_id "Novel00371"; transcript_id "Novel00371.3"; exon_number "2";
nscaf2823	exon	3741376	3741500	-	gene_id "Novel00371"; transcript_id "Novel00371.3"; exon_number "3";
nscaf2823	exon	3742549	3742590	-	gene_id "Novel00371"; transcript_id "Novel00371.3"; exon_number "4";
nscaf2823	exon	3739776	3739926	-	gene_id "Novel00371"; transcript_id "Novel00371.4"; exon_number "1";
nscaf2823	exon	3740236	3740337	-	gene_id "Novel00371"; transcript_id "Novel00371.4"; exon_number "2";
nscaf2823	exon	3741376	3741500	-	gene_id "Novel00371"; transcript_id "Novel00371.4"; exon_number "3";
nscaf2823	exon	3741696	3742285	-	gene_id "Novel00371"; transcript_id "Novel00371.4"; exon_number "4";
nscaf2823	exon	3739776	3739926	-	gene_id "Novel00371"; transcript_id "Novel00371.5"; exon_number "1";
nscaf2823	exon	3740236	3740337	-	gene_id "Novel00371"; transcript_id "Novel00371.5"; exon_number "2";
nscaf2823	exon	3741376	3741500	-	gene_id "Novel00371"; transcript_id "Novel00371.5"; exon_number "3";
nscaf2823	exon	3742250	3742321	-	gene_id "Novel00371"; transcript_id "Novel00371.5"; exon_number "4";
nscaf2823	exon	3857706	3858610	-	gene_id "Novel00372"; transcript_id "Novel00372.1"; exon_number "1";
nscaf2823	exon	3860857	3861007	-	gene_id "Novel00372"; transcript_id "Novel00372.1"; exon_number "2";
nscaf2823	exon	4126730	4131013	-	gene_id "Novel00373"; transcript_id "Novel00373.1"; exon_number "1";
nscaf2823	exon	4131119	4131724	-	gene_id "Novel00373"; transcript_id "Novel00373.1"; exon_number "2";
nscaf2823	exon	4126730	4129556	-	gene_id "Novel00373"; transcript_id "Novel00373.2"; exon_number "1";
nscaf2823	exon	4133669	4133761	-	gene_id "Novel00373"; transcript_id "Novel00373.2"; exon_number "2";
nscaf2823	exon	4126730	4129892	-	gene_id "Novel00373"; transcript_id "Novel00373.3"; exon_number "1";
nscaf2823	exon	4134007	4134371	-	gene_id "Novel00373"; transcript_id "Novel00373.3"; exon_number "2";
nscaf2823	exon	4126730	4130916	-	gene_id "Novel00373"; transcript_id "Novel00373.4"; exon_number "1";
nscaf2823	exon	4134959	4135055	-	gene_id "Novel00373"; transcript_id "Novel00373.4"; exon_number "2";
nscaf2823	exon	4135158	4135168	-	gene_id "Novel00373"; transcript_id "Novel00373.4"; exon_number "3";
nscaf2823	exon	4154874	4155409	-	gene_id "Novel00374"; transcript_id "Novel00374.1"; exon_number "1";
nscaf2823	exon	4155684	4155764	-	gene_id "Novel00374"; transcript_id "Novel00374.1"; exon_number "2";
nscaf2823	exon	4363983	4364363	-	gene_id "Novel00375"; transcript_id "Novel00375.1"; exon_number "1";
nscaf2823	exon	4364472	4365051	-	gene_id "Novel00375"; transcript_id "Novel00375.1"; exon_number "2";
nscaf2825	exon	716519	716945	+	gene_id "Novel00376"; transcript_id "Novel00376.1"; exon_number "1";
nscaf2825	exon	717811	718362	+	gene_id "Novel00376"; transcript_id "Novel00376.1"; exon_number "2";
nscaf2825	exon	710426	711294	-	gene_id "Novel00377"; transcript_id "Novel00377.1"; exon_number "1";
nscaf2825	exon	711626	712225	-	gene_id "Novel00377"; transcript_id "Novel00377.1"; exon_number "2";
nscaf2825	exon	716519	716706	-	gene_id "Novel00378"; transcript_id "Novel00378.1"; exon_number "1";
nscaf2825	exon	717123	717499	-	gene_id "Novel00378"; transcript_id "Novel00378.1"; exon_number "2";
nscaf2825	exon	717797	718246	-	gene_id "Novel00378"; transcript_id "Novel00378.1"; exon_number "3";
nscaf2825	exon	716519	717499	-	gene_id "Novel00378"; transcript_id "Novel00378.2"; exon_number "1";
nscaf2825	exon	717797	718362	-	gene_id "Novel00378"; transcript_id "Novel00378.2"; exon_number "2";
nscaf2825	exon	716519	716706	-	gene_id "Novel00378"; transcript_id "Novel00378.3"; exon_number "1";
nscaf2825	exon	717132	717499	-	gene_id "Novel00378"; transcript_id "Novel00378.3"; exon_number "2";
nscaf2825	exon	717797	718362	-	gene_id "Novel00378"; transcript_id "Novel00378.3"; exon_number "3";
nscaf2826	exon	34463	35165	+	gene_id "Novel00379"; transcript_id "Novel00379.1"; exon_number "1";
nscaf2826	exon	36043	36263	+	gene_id "Novel00379"; transcript_id "Novel00379.1"; exon_number "2";
nscaf2826	exon	39567	40292	+	gene_id "Novel00379"; transcript_id "Novel00379.1"; exon_number "3";
nscaf2827	exon	412051	412751	-	gene_id "Novel00380"; transcript_id "Novel00380.1"; exon_number "1";
nscaf2827	exon	413356	413527	-	gene_id "Novel00380"; transcript_id "Novel00380.1"; exon_number "2";
nscaf2827	exon	423017	423174	-	gene_id "Novel00380"; transcript_id "Novel00380.1"; exon_number "3";
nscaf2827	exon	435553	435673	-	gene_id "Novel00380"; transcript_id "Novel00380.1"; exon_number "4";
nscaf2828	exon	271709	271736	+	gene_id "Novel00381"; transcript_id "Novel00381.1"; exon_number "1";
nscaf2828	exon	271807	271928	+	gene_id "Novel00381"; transcript_id "Novel00381.1"; exon_number "2";
nscaf2828	exon	272101	272243	+	gene_id "Novel00381"; transcript_id "Novel00381.1"; exon_number "3";
nscaf2828	exon	583301	583427	+	gene_id "Novel00382"; transcript_id "Novel00382.1"; exon_number "1";
nscaf2828	exon	590789	590973	+	gene_id "Novel00382"; transcript_id "Novel00382.1"; exon_number "2";
nscaf2828	exon	591627	592300	+	gene_id "Novel00382"; transcript_id "Novel00382.1"; exon_number "3";
nscaf2828	exon	1390716	1390808	+	gene_id "Novel00383"; transcript_id "Novel00383.1"; exon_number "1";
nscaf2828	exon	1396813	1396992	+	gene_id "Novel00383"; transcript_id "Novel00383.1"; exon_number "2";
nscaf2828	exon	1398872	1398969	+	gene_id "Novel00383"; transcript_id "Novel00383.1"; exon_number "3";
nscaf2828	exon	1406002	1406650	+	gene_id "Novel00383"; transcript_id "Novel00383.1"; exon_number "4";
nscaf2828	exon	2114280	2114384	+	gene_id "Novel00384"; transcript_id "Novel00384.1"; exon_number "1";
nscaf2828	exon	2119917	2119994	+	gene_id "Novel00384"; transcript_id "Novel00384.1"; exon_number "2";
nscaf2828	exon	2120748	2120942	+	gene_id "Novel00384"; transcript_id "Novel00384.1"; exon_number "3";
nscaf2828	exon	2121461	2121568	+	gene_id "Novel00384"; transcript_id "Novel00384.1"; exon_number "4";
nscaf2828	exon	2121662	2121771	+	gene_id "Novel00384"; transcript_id "Novel00384.1"; exon_number "5";
nscaf2828	exon	2126176	2127200	+	gene_id "Novel00384"; transcript_id "Novel00384.1"; exon_number "6";
nscaf2828	exon	2128984	2129154	+	gene_id "Novel00384"; transcript_id "Novel00384.1"; exon_number "7";
nscaf2828	exon	2133775	2136814	+	gene_id "Novel00384"; transcript_id "Novel00384.1"; exon_number "8";
nscaf2828	exon	2119430	2119516	+	gene_id "Novel00384"; transcript_id "Novel00384.2"; exon_number "1";
nscaf2828	exon	2119917	2119994	+	gene_id "Novel00384"; transcript_id "Novel00384.2"; exon_number "2";
nscaf2828	exon	2120748	2120942	+	gene_id "Novel00384"; transcript_id "Novel00384.2"; exon_number "3";
nscaf2828	exon	2121461	2121568	+	gene_id "Novel00384"; transcript_id "Novel00384.2"; exon_number "4";
nscaf2828	exon	2121662	2121771	+	gene_id "Novel00384"; transcript_id "Novel00384.2"; exon_number "5";
nscaf2828	exon	2126176	2127030	+	gene_id "Novel00384"; transcript_id "Novel00384.2"; exon_number "6";
nscaf2828	exon	2133208	2137057	+	gene_id "Novel00384"; transcript_id "Novel00384.3"; exon_number "1";
nscaf2828	exon	5016278	5016533	+	gene_id "Novel00385"; transcript_id "Novel00385.1"; exon_number "1";
nscaf2828	exon	5018177	5018332	+	gene_id "Novel00385"; transcript_id "Novel00385.1"; exon_number "2";
nscaf2828	exon	5406127	5406167	+	gene_id "Novel00386"; transcript_id "Novel00386.1"; exon_number "1";
nscaf2828	exon	5406589	5407685	+	gene_id "Novel00386"; transcript_id "Novel00386.1"; exon_number "2";
nscaf2828	exon	5735088	5735276	+	gene_id "Novel00387"; transcript_id "Novel00387.1"; exon_number "1";
nscaf2828	exon	5735350	5735518	+	gene_id "Novel00387"; transcript_id "Novel00387.1"; exon_number "2";
nscaf2828	exon	5735685	5736527	+	gene_id "Novel00387"; transcript_id "Novel00387.1"; exon_number "3";
nscaf2828	exon	274465	274865	-	gene_id "Novel00388"; transcript_id "Novel00388.1"; exon_number "1";
nscaf2828	exon	275194	275476	-	gene_id "Novel00388"; transcript_id "Novel00388.1"; exon_number "2";
nscaf2828	exon	275560	275626	-	gene_id "Novel00388"; transcript_id "Novel00388.1"; exon_number "3";
nscaf2828	exon	274465	274865	-	gene_id "Novel00388"; transcript_id "Novel00388.2"; exon_number "1";
nscaf2828	exon	275194	275476	-	gene_id "Novel00388"; transcript_id "Novel00388.2"; exon_number "2";
nscaf2828	exon	275661	275677	-	gene_id "Novel00388"; transcript_id "Novel00388.2"; exon_number "3";
nscaf2828	exon	739270	739356	-	gene_id "Novel00389"; transcript_id "Novel00389.1"; exon_number "1";
nscaf2828	exon	740019	740097	-	gene_id "Novel00389"; transcript_id "Novel00389.1"; exon_number "2";
nscaf2828	exon	740625	740747	-	gene_id "Novel00389"; transcript_id "Novel00389.1"; exon_number "3";
nscaf2828	exon	1338321	1340078	-	gene_id "Novel00390"; transcript_id "Novel00390.1"; exon_number "1";
nscaf2828	exon	1340461	1340647	-	gene_id "Novel00390"; transcript_id "Novel00390.1"; exon_number "2";
nscaf2828	exon	1340766	1340825	-	gene_id "Novel00390"; transcript_id "Novel00390.1"; exon_number "3";
nscaf2828	exon	1341146	1341277	-	gene_id "Novel00390"; transcript_id "Novel00390.1"; exon_number "4";
nscaf2828	exon	1342039	1342229	-	gene_id "Novel00390"; transcript_id "Novel00390.1"; exon_number "5";
nscaf2828	exon	1342925	1343037	-	gene_id "Novel00390"; transcript_id "Novel00390.1"; exon_number "6";
nscaf2828	exon	1343330	1343544	-	gene_id "Novel00390"; transcript_id "Novel00390.1"; exon_number "7";
nscaf2828	exon	1344541	1344694	-	gene_id "Novel00390"; transcript_id "Novel00390.1"; exon_number "8";
nscaf2828	exon	1344775	1344923	-	gene_id "Novel00390"; transcript_id "Novel00390.1"; exon_number "9";
nscaf2828	exon	1345002	1346630	-	gene_id "Novel00390"; transcript_id "Novel00390.1"; exon_number "10";
nscaf2828	exon	1346707	1346766	-	gene_id "Novel00390"; transcript_id "Novel00390.1"; exon_number "11";
nscaf2828	exon	1350996	1351563	-	gene_id "Novel00390"; transcript_id "Novel00390.1"; exon_number "12";
nscaf2828	exon	1338321	1340078	-	gene_id "Novel00390"; transcript_id "Novel00390.2"; exon_number "1";
nscaf2828	exon	1340461	1340647	-	gene_id "Novel00390"; transcript_id "Novel00390.2"; exon_number "2";
nscaf2828	exon	1341146	1341277	-	gene_id "Novel00390"; transcript_id "Novel00390.2"; exon_number "3";
nscaf2828	exon	1342039	1342229	-	gene_id "Novel00390"; transcript_id "Novel00390.2"; exon_number "4";
nscaf2828	exon	1342925	1343040	-	gene_id "Novel00390"; transcript_id "Novel00390.2"; exon_number "5";
nscaf2828	exon	1343330	1343544	-	gene_id "Novel00390"; transcript_id "Novel00390.2"; exon_number "6";
nscaf2828	exon	1344541	1344694	-	gene_id "Novel00390"; transcript_id "Novel00390.2"; exon_number "7";
nscaf2828	exon	1344775	1344923	-	gene_id "Novel00390"; transcript_id "Novel00390.2"; exon_number "8";
nscaf2828	exon	1345002	1346630	-	gene_id "Novel00390"; transcript_id "Novel00390.2"; exon_number "9";
nscaf2828	exon	1346707	1346766	-	gene_id "Novel00390"; transcript_id "Novel00390.2"; exon_number "10";
nscaf2828	exon	1350996	1351563	-	gene_id "Novel00390"; transcript_id "Novel00390.2"; exon_number "11";
nscaf2828	exon	1338321	1340078	-	gene_id "Novel00390"; transcript_id "Novel00390.3"; exon_number "1";
nscaf2828	exon	1340461	1340647	-	gene_id "Novel00390"; transcript_id "Novel00390.3"; exon_number "2";
nscaf2828	exon	1340766	1340825	-	gene_id "Novel00390"; transcript_id "Novel00390.3"; exon_number "3";
nscaf2828	exon	1341146	1341277	-	gene_id "Novel00390"; transcript_id "Novel00390.3"; exon_number "4";
nscaf2828	exon	1342039	1342229	-	gene_id "Novel00390"; transcript_id "Novel00390.3"; exon_number "5";
nscaf2828	exon	1342925	1343040	-	gene_id "Novel00390"; transcript_id "Novel00390.3"; exon_number "6";
nscaf2828	exon	1343330	1343544	-	gene_id "Novel00390"; transcript_id "Novel00390.3"; exon_number "7";
nscaf2828	exon	1344541	1344694	-	gene_id "Novel00390"; transcript_id "Novel00390.3"; exon_number "8";
nscaf2828	exon	1344775	1344923	-	gene_id "Novel00390"; transcript_id "Novel00390.3"; exon_number "9";
nscaf2828	exon	1345002	1346630	-	gene_id "Novel00390"; transcript_id "Novel00390.3"; exon_number "10";
nscaf2828	exon	1346707	1346766	-	gene_id "Novel00390"; transcript_id "Novel00390.3"; exon_number "11";
nscaf2828	exon	1350996	1351563	-	gene_id "Novel00390"; transcript_id "Novel00390.3"; exon_number "12";
nscaf2828	exon	3242774	3242801	-	gene_id "Novel00391"; transcript_id "Novel00391.1"; exon_number "1";
nscaf2828	exon	3243553	3243671	-	gene_id "Novel00391"; transcript_id "Novel00391.1"; exon_number "2";
nscaf2828	exon	3245112	3245235	-	gene_id "Novel00391"; transcript_id "Novel00391.1"; exon_number "3";
nscaf2828	exon	3247932	3248083	-	gene_id "Novel00391"; transcript_id "Novel00391.1"; exon_number "4";
nscaf2828	exon	3248561	3248892	-	gene_id "Novel00391"; transcript_id "Novel00391.1"; exon_number "5";
nscaf2828	exon	3958469	3958683	-	gene_id "Novel00392"; transcript_id "Novel00392.1"; exon_number "1";
nscaf2828	exon	3958759	3958821	-	gene_id "Novel00392"; transcript_id "Novel00392.1"; exon_number "2";
nscaf2828	exon	3958911	3959137	-	gene_id "Novel00392"; transcript_id "Novel00392.1"; exon_number "3";
nscaf2828	exon	3959705	3959959	-	gene_id "Novel00392"; transcript_id "Novel00392.1"; exon_number "4";
nscaf2828	exon	4113731	4113765	-	gene_id "Novel00393"; transcript_id "Novel00393.1"; exon_number "1";
nscaf2828	exon	4114520	4114650	-	gene_id "Novel00393"; transcript_id "Novel00393.1"; exon_number "2";
nscaf2828	exon	4116760	4117016	-	gene_id "Novel00393"; transcript_id "Novel00393.1"; exon_number "3";
nscaf2828	exon	4432394	4432480	-	gene_id "Novel00394"; transcript_id "Novel00394.1"; exon_number "1";
nscaf2828	exon	4432573	4432853	-	gene_id "Novel00394"; transcript_id "Novel00394.1"; exon_number "2";
nscaf2828	exon	4444947	4445165	-	gene_id "Novel00394"; transcript_id "Novel00394.1"; exon_number "3";
nscaf2829	exon	110304	110355	+	gene_id "Novel00395"; transcript_id "Novel00395.1"; exon_number "1";
nscaf2829	exon	110488	110542	+	gene_id "Novel00395"; transcript_id "Novel00395.1"; exon_number "2";
nscaf2829	exon	110699	110763	+	gene_id "Novel00395"; transcript_id "Novel00395.1"; exon_number "3";
nscaf2829	exon	114273	114497	+	gene_id "Novel00395"; transcript_id "Novel00395.1"; exon_number "4";
nscaf2829	exon	116155	116450	+	gene_id "Novel00396"; transcript_id "Novel00396.1"; exon_number "1";
nscaf2829	exon	116726	116972	+	gene_id "Novel00396"; transcript_id "Novel00396.1"; exon_number "2";
nscaf2829	exon	1538165	1538363	+	gene_id "Novel00397"; transcript_id "Novel00397.1"; exon_number "1";
nscaf2829	exon	1538440	1538835	+	gene_id "Novel00397"; transcript_id "Novel00397.1"; exon_number "2";
nscaf2829	exon	2270556	2270608	+	gene_id "Novel00398"; transcript_id "Novel00398.1"; exon_number "1";
nscaf2829	exon	2272693	2272973	+	gene_id "Novel00398"; transcript_id "Novel00398.1"; exon_number "2";
nscaf2829	exon	2304273	2304379	+	gene_id "Novel00399"; transcript_id "Novel00399.1"; exon_number "1";
nscaf2829	exon	2308411	2308632	+	gene_id "Novel00399"; transcript_id "Novel00399.1"; exon_number "2";
nscaf2829	exon	2304273	2304379	+	gene_id "Novel00399"; transcript_id "Novel00399.2"; exon_number "1";
nscaf2829	exon	2304857	2305027	+	gene_id "Novel00399"; transcript_id "Novel00399.2"; exon_number "2";
nscaf2829	exon	2308411	2308632	+	gene_id "Novel00399"; transcript_id "Novel00399.2"; exon_number "3";
nscaf2829	exon	1964911	1965193	-	gene_id "Novel00400"; transcript_id "Novel00400.1"; exon_number "1";
nscaf2829	exon	1966031	1966539	-	gene_id "Novel00400"; transcript_id "Novel00400.1"; exon_number "2";
nscaf2829	exon	4236515	4240665	-	gene_id "Novel00401"; transcript_id "Novel00401.1"; exon_number "1";
nscaf2829	exon	4242401	4242519	-	gene_id "Novel00401"; transcript_id "Novel00401.1"; exon_number "2";
nscaf2829	exon	4243488	4243662	-	gene_id "Novel00401"; transcript_id "Novel00401.1"; exon_number "3";
nscaf2830	exon	424011	428394	+	gene_id "Novel00402"; transcript_id "Novel00402.1"; exon_number "1";
nscaf2830	exon	424019	425624	+	gene_id "Novel00402"; transcript_id "Novel00402.2"; exon_number "1";
nscaf2830	exon	425978	428380	+	gene_id "Novel00402"; transcript_id "Novel00402.2"; exon_number "2";
nscaf2830	exon	433313	435354	+	gene_id "Novel00403"; transcript_id "Novel00403.1"; exon_number "1";
nscaf2830	exon	433313	434920	+	gene_id "Novel00403"; transcript_id "Novel00403.2"; exon_number "1";
nscaf2830	exon	435544	436113	+	gene_id "Novel00403"; transcript_id "Novel00403.2"; exon_number "2";
nscaf2830	exon	433317	434745	-	gene_id "Novel00404"; transcript_id "Novel00404.1"; exon_number "1";
nscaf2830	exon	434811	434868	-	gene_id "Novel00404"; transcript_id "Novel00404.1"; exon_number "2";
nscaf2830	exon	435538	436100	-	gene_id "Novel00404"; transcript_id "Novel00404.1"; exon_number "3";
nscaf2836	exon	631808	634916	-	gene_id "Novel00405"; transcript_id "Novel00405.1"; exon_number "1";
nscaf2836	exon	635399	635517	-	gene_id "Novel00405"; transcript_id "Novel00405.1"; exon_number "2";
nscaf2836	exon	636940	637060	-	gene_id "Novel00405"; transcript_id "Novel00405.1"; exon_number "3";
nscaf2836	exon	639952	640117	-	gene_id "Novel00405"; transcript_id "Novel00405.1"; exon_number "4";
nscaf2836	exon	642088	642190	-	gene_id "Novel00405"; transcript_id "Novel00405.1"; exon_number "5";
nscaf2836	exon	649211	649396	-	gene_id "Novel00405"; transcript_id "Novel00405.1"; exon_number "6";
nscaf2836	exon	650275	650437	-	gene_id "Novel00405"; transcript_id "Novel00405.1"; exon_number "7";
nscaf2838	exon	1076667	1076806	+	gene_id "Novel00406"; transcript_id "Novel00406.1"; exon_number "1";
nscaf2838	exon	1079453	1079710	+	gene_id "Novel00406"; transcript_id "Novel00406.1"; exon_number "2";
nscaf2838	exon	1894735	1894877	+	gene_id "Novel00407"; transcript_id "Novel00407.1"; exon_number "1";
nscaf2838	exon	1895339	1895423	+	gene_id "Novel00407"; transcript_id "Novel00407.1"; exon_number "2";
nscaf2838	exon	1897470	1897471	+	gene_id "Novel00407"; transcript_id "Novel00407.1"; exon_number "3";
nscaf2838	exon	1894735	1894877	+	gene_id "Novel00407"; transcript_id "Novel00407.2"; exon_number "1";
nscaf2838	exon	1895339	1895425	+	gene_id "Novel00407"; transcript_id "Novel00407.2"; exon_number "2";
nscaf2838	exon	1897472	1897543	+	gene_id "Novel00407"; transcript_id "Novel00407.2"; exon_number "3";
nscaf2842	exon	541623	542908	+	gene_id "Novel00408"; transcript_id "Novel00408.1"; exon_number "1";
nscaf2842	exon	543376	543748	+	gene_id "Novel00408"; transcript_id "Novel00408.1"; exon_number "2";
nscaf2842	exon	541623	543748	+	gene_id "Novel00408"; transcript_id "Novel00408.2"; exon_number "1";
nscaf2842	exon	1403602	1403738	+	gene_id "Novel00409"; transcript_id "Novel00409.1"; exon_number "1";
nscaf2842	exon	1404455	1404580	+	gene_id "Novel00409"; transcript_id "Novel00409.1"; exon_number "2";
nscaf2842	exon	1405119	1405198	+	gene_id "Novel00410"; transcript_id "Novel00410.1"; exon_number "1";
nscaf2842	exon	1406221	1406306	+	gene_id "Novel00410"; transcript_id "Novel00410.1"; exon_number "2";
nscaf2842	exon	1407459	1407654	+	gene_id "Novel00410"; transcript_id "Novel00410.1"; exon_number "3";
nscaf2842	exon	1408254	1408377	+	gene_id "Novel00410"; transcript_id "Novel00410.1"; exon_number "4";
nscaf2842	exon	1362146	1364638	-	gene_id "Novel00411"; transcript_id "Novel00411.1"; exon_number "1";
nscaf2842	exon	1362146	1364166	-	gene_id "Novel00411"; transcript_id "Novel00411.2"; exon_number "1";
nscaf2842	exon	1365382	1365829	-	gene_id "Novel00411"; transcript_id "Novel00411.2"; exon_number "2";
nscaf2842	exon	1379301	1379635	-	gene_id "Novel00412"; transcript_id "Novel00412.1"; exon_number "1";
nscaf2842	exon	1380412	1381325	-	gene_id "Novel00412"; transcript_id "Novel00412.1"; exon_number "2";
nscaf2844	exon	52224	52322	-	gene_id "Novel00413"; transcript_id "Novel00413.1"; exon_number "1";
nscaf2844	exon	54666	55028	-	gene_id "Novel00413"; transcript_id "Novel00413.1"; exon_number "2";
nscaf2847	exon	1038219	1039529	-	gene_id "Novel00414"; transcript_id "Novel00414.1"; exon_number "1";
nscaf2847	exon	1047472	1047746	-	gene_id "Novel00414"; transcript_id "Novel00414.1"; exon_number "2";
nscaf2847	exon	4455342	4455523	-	gene_id "Novel00415"; transcript_id "Novel00415.1"; exon_number "1";
nscaf2847	exon	4455604	4455857	-	gene_id "Novel00415"; transcript_id "Novel00415.1"; exon_number "2";
nscaf2847	exon	4776758	4776954	-	gene_id "Novel00416"; transcript_id "Novel00416.1"; exon_number "1";
nscaf2847	exon	4777496	4777722	-	gene_id "Novel00416"; transcript_id "Novel00416.1"; exon_number "2";
nscaf2847	exon	4777868	4777959	-	gene_id "Novel00416"; transcript_id "Novel00416.1"; exon_number "3";
nscaf2847	exon	4776758	4776954	-	gene_id "Novel00416"; transcript_id "Novel00416.2"; exon_number "1";
nscaf2847	exon	4777496	4777722	-	gene_id "Novel00416"; transcript_id "Novel00416.2"; exon_number "2";
nscaf2847	exon	4777935	4778010	-	gene_id "Novel00416"; transcript_id "Novel00416.2"; exon_number "3";
nscaf2847	exon	7243904	7244778	-	gene_id "Novel00417"; transcript_id "Novel00417.1"; exon_number "1";
nscaf2847	exon	7246230	7246457	-	gene_id "Novel00417"; transcript_id "Novel00417.1"; exon_number "2";
nscaf2847	exon	7249317	7249495	-	gene_id "Novel00417"; transcript_id "Novel00417.1"; exon_number "3";
nscaf2847	exon	7250326	7250426	-	gene_id "Novel00417"; transcript_id "Novel00417.1"; exon_number "4";
nscaf2847	exon	7250522	7250727	-	gene_id "Novel00417"; transcript_id "Novel00417.1"; exon_number "5";
nscaf2847	exon	7271117	7271187	-	gene_id "Novel00418"; transcript_id "Novel00418.1"; exon_number "1";
nscaf2847	exon	7273283	7273351	-	gene_id "Novel00418"; transcript_id "Novel00418.1"; exon_number "2";
nscaf2847	exon	7273445	7273680	-	gene_id "Novel00418"; transcript_id "Novel00418.1"; exon_number "3";
nscaf2847	exon	7393496	7394822	-	gene_id "Novel00419"; transcript_id "Novel00419.1"; exon_number "1";
nscaf2847	exon	7395676	7396546	-	gene_id "Novel00419"; transcript_id "Novel00419.1"; exon_number "2";
nscaf2847	exon	8202068	8202188	-	gene_id "Novel00420"; transcript_id "Novel00420.1"; exon_number "1";
nscaf2847	exon	8203541	8203717	-	gene_id "Novel00420"; transcript_id "Novel00420.1"; exon_number "2";
nscaf2847	exon	8203899	8204146	-	gene_id "Novel00420"; transcript_id "Novel00420.1"; exon_number "3";
nscaf2847	exon	8471226	8471861	-	gene_id "Novel00421"; transcript_id "Novel00421.1"; exon_number "1";
nscaf2847	exon	8472217	8472308	-	gene_id "Novel00421"; transcript_id "Novel00421.1"; exon_number "2";
nscaf2851	exon	1190995	1191171	+	gene_id "Novel00422"; transcript_id "Novel00422.1"; exon_number "1";
nscaf2851	exon	1233479	1233705	+	gene_id "Novel00422"; transcript_id "Novel00422.1"; exon_number "2";
nscaf2851	exon	1235959	1236077	+	gene_id "Novel00422"; transcript_id "Novel00422.1"; exon_number "3";
nscaf2851	exon	312090	312244	-	gene_id "Novel00423"; transcript_id "Novel00423.1"; exon_number "1";
nscaf2851	exon	312634	312725	-	gene_id "Novel00423"; transcript_id "Novel00423.1"; exon_number "2";
nscaf2851	exon	316554	316938	-	gene_id "Novel00423"; transcript_id "Novel00423.1"; exon_number "3";
nscaf2851	exon	317201	317399	-	gene_id "Novel00423"; transcript_id "Novel00423.1"; exon_number "4";
nscaf2851	exon	321863	321992	-	gene_id "Novel00423"; transcript_id "Novel00423.1"; exon_number "5";
nscaf2851	exon	325364	325458	-	gene_id "Novel00423"; transcript_id "Novel00423.1"; exon_number "6";
nscaf2851	exon	317243	317399	-	gene_id "Novel00423"; transcript_id "Novel00423.2"; exon_number "1";
nscaf2851	exon	321863	321992	-	gene_id "Novel00423"; transcript_id "Novel00423.2"; exon_number "2";
nscaf2851	exon	322961	323148	-	gene_id "Novel00423"; transcript_id "Novel00423.2"; exon_number "3";
nscaf2851	exon	325249	325499	-	gene_id "Novel00423"; transcript_id "Novel00423.2"; exon_number "4";
nscaf2851	exon	317243	317399	-	gene_id "Novel00423"; transcript_id "Novel00423.3"; exon_number "1";
nscaf2851	exon	321863	321992	-	gene_id "Novel00423"; transcript_id "Novel00423.3"; exon_number "2";
nscaf2851	exon	322961	323148	-	gene_id "Novel00423"; transcript_id "Novel00423.3"; exon_number "3";
nscaf2851	exon	325504	325610	-	gene_id "Novel00423"; transcript_id "Novel00423.3"; exon_number "4";
nscaf2851	exon	322864	323148	-	gene_id "Novel00423"; transcript_id "Novel00423.4"; exon_number "1";
nscaf2851	exon	325364	325448	-	gene_id "Novel00423"; transcript_id "Novel00423.4"; exon_number "2";
nscaf2852	exon	1866673	1867372	+	gene_id "Novel00424"; transcript_id "Novel00424.1"; exon_number "1";
nscaf2852	exon	1919268	1919368	+	gene_id "Novel00424"; transcript_id "Novel00424.1"; exon_number "2";
nscaf2852	exon	1938284	1938464	+	gene_id "Novel00424"; transcript_id "Novel00424.1"; exon_number "3";
nscaf2852	exon	1949064	1949178	+	gene_id "Novel00424"; transcript_id "Novel00424.1"; exon_number "4";
nscaf2852	exon	1950345	1950532	+	gene_id "Novel00424"; transcript_id "Novel00424.1"; exon_number "5";
nscaf2852	exon	1951442	1951593	+	gene_id "Novel00424"; transcript_id "Novel00424.1"; exon_number "6";
nscaf2852	exon	1682044	1682143	-	gene_id "Novel00425"; transcript_id "Novel00425.1"; exon_number "1";
nscaf2852	exon	1687950	1688059	-	gene_id "Novel00425"; transcript_id "Novel00425.1"; exon_number "2";
nscaf2852	exon	2943658	2943920	-	gene_id "Novel00426"; transcript_id "Novel00426.1"; exon_number "1";
nscaf2852	exon	2946462	2946546	-	gene_id "Novel00426"; transcript_id "Novel00426.1"; exon_number "2";
nscaf2853	exon	293864	295317	+	gene_id "Novel00427"; transcript_id "Novel00427.1"; exon_number "1";
nscaf2853	exon	294400	294853	+	gene_id "Novel00427"; transcript_id "Novel00427.2"; exon_number "1";
nscaf2853	exon	298181	298339	+	gene_id "Novel00427"; transcript_id "Novel00427.2"; exon_number "2";
nscaf2853	exon	298865	299691	+	gene_id "Novel00427"; transcript_id "Novel00427.2"; exon_number "3";
nscaf2853	exon	295526	299691	+	gene_id "Novel00427"; transcript_id "Novel00427.3"; exon_number "1";
nscaf2853	exon	295526	298339	+	gene_id "Novel00427"; transcript_id "Novel00427.4"; exon_number "1";
nscaf2853	exon	298865	299840	+	gene_id "Novel00427"; transcript_id "Novel00427.4"; exon_number "2";
nscaf2853	exon	300656	301446	+	gene_id "Novel00427"; transcript_id "Novel00427.4"; exon_number "3";
nscaf2853	exon	295526	298339	+	gene_id "Novel00427"; transcript_id "Novel00427.5"; exon_number "1";
nscaf2853	exon	298865	299465	+	gene_id "Novel00427"; transcript_id "Novel00427.5"; exon_number "2";
nscaf2853	exon	300315	301446	+	gene_id "Novel00427"; transcript_id "Novel00427.5"; exon_number "3";
nscaf2853	exon	535429	535445	+	gene_id "Novel00427"; transcript_id "Novel00427.6"; exon_number "1";
nscaf2853	exon	539128	540569	+	gene_id "Novel00427"; transcript_id "Novel00427.6"; exon_number "2";
nscaf2853	exon	321548	321799	+	gene_id "Novel00428"; transcript_id "Novel00428.1"; exon_number "1";
nscaf2853	exon	321911	323585	+	gene_id "Novel00428"; transcript_id "Novel00428.1"; exon_number "2";
nscaf2853	exon	323700	324704	+	gene_id "Novel00428"; transcript_id "Novel00428.1"; exon_number "3";
nscaf2853	exon	321548	321799	+	gene_id "Novel00428"; transcript_id "Novel00428.2"; exon_number "1";
nscaf2853	exon	323700	324704	+	gene_id "Novel00428"; transcript_id "Novel00428.2"; exon_number "2";
nscaf2853	exon	354503	356430	+	gene_id "Novel00429"; transcript_id "Novel00429.1"; exon_number "1";
nscaf2853	exon	475394	476265	+	gene_id "Novel00430"; transcript_id "Novel00430.1"; exon_number "1";
nscaf2853	exon	476808	477358	+	gene_id "Novel00430"; transcript_id "Novel00430.1"; exon_number "2";
nscaf2853	exon	476536	477675	+	gene_id "Novel00430"; transcript_id "Novel00430.2"; exon_number "1";
nscaf2853	exon	478098	481242	+	gene_id "Novel00430"; transcript_id "Novel00430.2"; exon_number "2";
nscaf2853	exon	476536	477665	+	gene_id "Novel00430"; transcript_id "Novel00430.3"; exon_number "1";
nscaf2853	exon	478098	481242	+	gene_id "Novel00430"; transcript_id "Novel00430.3"; exon_number "2";
nscaf2853	exon	476536	481242	+	gene_id "Novel00430"; transcript_id "Novel00430.4"; exon_number "1";
nscaf2853	exon	501781	503234	+	gene_id "Novel00431"; transcript_id "Novel00431.1"; exon_number "1";
nscaf2853	exon	519369	519872	+	gene_id "Novel00431"; transcript_id "Novel00431.2"; exon_number "1";
nscaf2853	exon	520396	520982	+	gene_id "Novel00431"; transcript_id "Novel00431.2"; exon_number "2";
nscaf2853	exon	551670	552241	+	gene_id "Novel00432"; transcript_id "Novel00432.1"; exon_number "1";
nscaf2853	exon	551670	551920	+	gene_id "Novel00432"; transcript_id "Novel00432.2"; exon_number "1";
nscaf2853	exon	553901	554216	+	gene_id "Novel00432"; transcript_id "Novel00432.2"; exon_number "2";
nscaf2853	exon	591957	592076	+	gene_id "Novel00433"; transcript_id "Novel00433.1"; exon_number "1";
nscaf2853	exon	594136	594557	+	gene_id "Novel00433"; transcript_id "Novel00433.1"; exon_number "2";
nscaf2853	exon	925029	925271	+	gene_id "Novel00434"; transcript_id "Novel00434.1"; exon_number "1";
nscaf2853	exon	925429	927633	+	gene_id "Novel00434"; transcript_id "Novel00434.1"; exon_number "2";
nscaf2853	exon	4183333	4183399	+	gene_id "Novel00435"; transcript_id "Novel00435.1"; exon_number "1";
nscaf2853	exon	4185252	4185403	+	gene_id "Novel00435"; transcript_id "Novel00435.1"; exon_number "2";
nscaf2853	exon	4188512	4189123	+	gene_id "Novel00435"; transcript_id "Novel00435.1"; exon_number "3";
nscaf2853	exon	4189334	4189463	+	gene_id "Novel00435"; transcript_id "Novel00435.1"; exon_number "4";
nscaf2853	exon	4189580	4189701	+	gene_id "Novel00435"; transcript_id "Novel00435.1"; exon_number "5";
nscaf2853	exon	4183342	4183399	+	gene_id "Novel00435"; transcript_id "Novel00435.2"; exon_number "1";
nscaf2853	exon	4185252	4187897	+	gene_id "Novel00435"; transcript_id "Novel00435.2"; exon_number "2";
nscaf2853	exon	4563372	4563504	+	gene_id "Novel00436"; transcript_id "Novel00436.1"; exon_number "1";
nscaf2853	exon	4563578	4563846	+	gene_id "Novel00436"; transcript_id "Novel00436.1"; exon_number "2";
nscaf2853	exon	4563947	4564259	+	gene_id "Novel00437"; transcript_id "Novel00437.1"; exon_number "1";
nscaf2853	exon	4565065	4565224	+	gene_id "Novel00437"; transcript_id "Novel00437.1"; exon_number "2";
nscaf2853	exon	4565316	4565367	+	gene_id "Novel00437"; transcript_id "Novel00437.1"; exon_number "3";
nscaf2853	exon	4599804	4600132	+	gene_id "Novel00438"; transcript_id "Novel00438.1"; exon_number "1";
nscaf2853	exon	4600927	4601034	+	gene_id "Novel00438"; transcript_id "Novel00438.1"; exon_number "2";
nscaf2853	exon	4601398	4601555	+	gene_id "Novel00438"; transcript_id "Novel00438.1"; exon_number "3";
nscaf2853	exon	5075956	5076081	+	gene_id "Novel00439"; transcript_id "Novel00439.1"; exon_number "1";
nscaf2853	exon	5077756	5077975	+	gene_id "Novel00439"; transcript_id "Novel00439.1"; exon_number "2";
nscaf2853	exon	5078404	5078697	+	gene_id "Novel00439"; transcript_id "Novel00439.1"; exon_number "3";
nscaf2853	exon	5080761	5080913	+	gene_id "Novel00439"; transcript_id "Novel00439.1"; exon_number "4";
nscaf2853	exon	5086624	5086816	+	gene_id "Novel00439"; transcript_id "Novel00439.1"; exon_number "5";
nscaf2853	exon	5089184	5089285	+	gene_id "Novel00439"; transcript_id "Novel00439.1"; exon_number "6";
nscaf2853	exon	5092265	5092402	+	gene_id "Novel00439"; transcript_id "Novel00439.1"; exon_number "7";
nscaf2853	exon	5098450	5098533	+	gene_id "Novel00439"; transcript_id "Novel00439.1"; exon_number "8";
nscaf2853	exon	5101545	5102188	+	gene_id "Novel00439"; transcript_id "Novel00439.1"; exon_number "9";
nscaf2853	exon	5077782	5077975	+	gene_id "Novel00439"; transcript_id "Novel00439.2"; exon_number "1";
nscaf2853	exon	5078404	5078697	+	gene_id "Novel00439"; transcript_id "Novel00439.2"; exon_number "2";
nscaf2853	exon	5080761	5080913	+	gene_id "Novel00439"; transcript_id "Novel00439.2"; exon_number "3";
nscaf2853	exon	5086624	5086816	+	gene_id "Novel00439"; transcript_id "Novel00439.2"; exon_number "4";
nscaf2853	exon	5089184	5089285	+	gene_id "Novel00439"; transcript_id "Novel00439.2"; exon_number "5";
nscaf2853	exon	5092265	5092402	+	gene_id "Novel00439"; transcript_id "Novel00439.2"; exon_number "6";
nscaf2853	exon	5098450	5098533	+	gene_id "Novel00439"; transcript_id "Novel00439.2"; exon_number "7";
nscaf2853	exon	5101544	5102188	+	gene_id "Novel00439"; transcript_id "Novel00439.2"; exon_number "8";
nscaf2853	exon	5077782	5077975	+	gene_id "Novel00439"; transcript_id "Novel00439.3"; exon_number "1";
nscaf2853	exon	5078404	5078697	+	gene_id "Novel00439"; transcript_id "Novel00439.3"; exon_number "2";
nscaf2853	exon	5080761	5080884	+	gene_id "Novel00439"; transcript_id "Novel00439.3"; exon_number "3";
nscaf2853	exon	5086624	5086816	+	gene_id "Novel00439"; transcript_id "Novel00439.3"; exon_number "4";
nscaf2853	exon	5089184	5089285	+	gene_id "Novel00439"; transcript_id "Novel00439.3"; exon_number "5";
nscaf2853	exon	5092265	5092402	+	gene_id "Novel00439"; transcript_id "Novel00439.3"; exon_number "6";
nscaf2853	exon	5098450	5098533	+	gene_id "Novel00439"; transcript_id "Novel00439.3"; exon_number "7";
nscaf2853	exon	5101545	5102188	+	gene_id "Novel00439"; transcript_id "Novel00439.3"; exon_number "8";
nscaf2853	exon	6692900	6693176	+	gene_id "Novel00440"; transcript_id "Novel00440.1"; exon_number "1";
nscaf2853	exon	6693823	6694025	+	gene_id "Novel00440"; transcript_id "Novel00440.1"; exon_number "2";
nscaf2853	exon	357799	358373	-	gene_id "Novel00441"; transcript_id "Novel00441.1"; exon_number "1";
nscaf2853	exon	430886	432565	-	gene_id "Novel00442"; transcript_id "Novel00442.1"; exon_number "1";
[truncated: 4,308 more rows]

## Sheet: Sequence and BLAST
Gene_id	Best BLAST hits in SilkTransDB	E-value	Identity	Gene sequence
Novel00001	CUFF.3	1e-121	100	GTTTACTTTGACAAACCAAAACTAAAAGCAAGTCATTGAATTTTAACGAATGAAATCTACAAAGAGAAGCGAGTATTCTGTTCAAAACTGTGTTTTATAAATTAATACAAAATATATATTCGAAATTACCATGTCTGCGAATAGAGAAGATACATTACGTCAGTTTTGTGATGTTACCGGTGCTGACGAAGATCGCAGTAAATTCTTTTTAGAATCCTCAAACTGGCAATTAGATGTTGCTCTTTCAAGTTTCTATGAGAACGGTGGTAATGCAGATGAGGCTCCAGCTAATCCAACGAGTGCGGCATCATTCTCTGTTCTGCCAGACAGCGATATGGAATCACCGCCCGTCTCACCTCAGGTACAAAAGTCCCAGAAAAAAGAAAAAAAGAAAACCTC…
Novel00002	CUFF.4	0	100	CATTAATCTTACAACACAGCTGCTGGTCGGAGGCGCGTGTGGTGCCGTACTGTGTGTCGCGCTGGTCGCAGCAGCGGCTGCGTACGCTCGTTGCAGGAACAACGCGCGTGCCCAAGCGCAACCGCTGCCCCAGCGTACGAACCACGACGACGACACGCGACTACGGGAGTTCCACAAACAACTTGATTGCTTACGTCCTCATGCCTACACACTCCTAGCGATATTGAATCACACGAGGCACCAGGTGCGAGAACTTTATCAGCTCGGAAACAACGACGCTGCAATGGCTTACAGTTGCATACTGAGTGATCTGGCGAAGCTGCTTATATTGTTAAACAAACAACACGTACCAGTGGTGCCGGAAGAATGGCCACGTCTCGCCAGTTGGGCTGAACGAAT…
Novel00003	CUFF.11	0	100	GTCAGAAATAAAACATATATTTACTAAATTGGAAAATTTCCAACAAAAAGACCTGAAATATGCAGAATATGTAATGCTTTTTAGAAATAGTCTCAGGATCAGCAGAATCTATTAGCTTTGTCAGTTCAATGAGTCCATGAGCTCTGACCGGTACTAAGCTGTCAAATACATCTGCCACAGCTTTTTCATATCTGGAATTTATTTTCTCACAATTCCCAGTGTTGATGTAGGACAGGGCTTCTTTGGCAAGCAAATGGTTATAATTAGAGTAATCTTTTGATATTTTGTCCAACACAGGTTTCAGTCGATCCAATGTACTTTGCAAACTGTCCCCCTTTATAGCATTTGACAAAATTACATTCAAAAGACCTAAAGCGACTGTGGAGCATTCTTCTTCTG…
Novel00004	CUFF.12	0	100	CGTGCAGGTGTTCACGAATCCGGAGGAGCACTCCGAGATGCACGAGTTCCTGGTGCAGCAGGCTCTGCGGGAGAAGGACGCCAACCGCGACGGCAGCGTCGACTTCAGCGAGTTCATCGGCGACAGAGGCTCGCAGCAAGACAAGGCGTGGGTGGTGGCCGAAAAGGACAAGTTCGACCACGAGCTGGACCTCAACGGGGATGGGACGCTGGACGCGGCGGAGGTCCGCGCCTGGGTCATCCCTGACAACGAGGAAATAGCTGACGAGGAAGTGGAGCACTTGTTCGCGTCGGCCGACGACGACCACGACAACGTGCTGTCGTTCGAGGAGGTGCTGCGGCACCACGACGTGTTCGTGGGCAGCGAGGCGTCGGACGCCGCGCGCGACCTGCTCGGGGA…
Novel00005	/	/	/	GTTAATTTACTCGTCGAGCCCTTCGTCGCAAGCGACGGGTTCGACGAGAACGGTGACCGGTGCTTGAGGTACCTAAAAGCACCGTTAGTGGATCGGGAGGATCCGAAATGACGTGTTTGGGGCGACGTCGACTACTTTCCATTCTGTCCGCAGGATCGGGAATGTAGTTACCGGCGGCCACGATGAGAGGGTTCTCGTGTCGTGCCGCTTTATCGAAGTGGCGCATGGACGCCGACTGCAGATACTTACTGATGGACTCTAAGTCCAGGTCGTCATGGAGGTCGACATTCCTGACGAACCACGGGGCTCCGACGGCTATCCTGCAAAAACGGGATTGAATGATTTGAAAGGATTTTAAGTGTATGCGGGCCGCGTGAGCGAACACTACACTTGCATAGG…
Novel00006	/	/	/	CGTCGCGTCGCGTCCACGTGGCGAGTGCAGCCCTGTGTCTCGAAGGCTGCAAAGTATCGGTACCGAGACCTACATTGTGGAAGTACAGGCGGGTCTCCTCTCAGTCAGGCTCCGAGCACCCTCCCACGCGCAGCTCTATCGGCTCACGATAACATCTAAGTGCAGCTGCAGTGTGGACGGACTACGCGAAACGACCAGGGTGTCGCGGCTGTCGAGCAGTAAGTGCGACGTGAGCTGGTCCCTGCAGAGGCCCGGCTGGTGGCTGGCGGCTGTTGTTAGGCGAAGTTGGTTTGTGACCGTCACTAACGGGCAGTGTTAATACGGTTGCTCGTTTTGGCGATCGCAAAATGAACTCGCTTGACTATAATCTACGATCTGTCTCCCCGCCCCCCGCCTCCC…
Novel00007	/	/	/	CTCATTTGATTAGTGTGTGTTCCTGTGTAAAACTAACAGTGGTGCTGTAACAGGGATTGACGTTCGTGAATTTCCTATAGCTTCAAAATGTAGCTGAACAAATCCACTGTGGACCCTTTCCACGTCTTCAACGCATGCATGGCTGGTTTCCGAGCGCTATCTCATCAACCTACGAGCTCTGATGGTGAAGTTAAAAAAAAAATTAGTATACTGAAGACCTCTTCTTGGACCGTTTCACTAAAAAATGAAATGGAAATTACTTATGGGCATCGGGAAAGCTCGCTGGGTCTTTCATATGAGCTTTGAATAAGTTATGGCTTATTTATTCACTCACAAAGCCAAGGAAGCAAGGAGTATCGTCGTCCAAAATCTAATTTAAATTCGTTTAAAAGTAACTTC…
Novel00008	CUFF.371	0	99	AAGGCTGCGGGTTTCGTATCTGAACCGTTCTGTTAAGGAACGCCAAAATATATTTGGAGATGTTTGCGCAGCTTTCAAGTCTGAATAATATCGTATTATCATTTCTTCAATAATATGTTTATTTTCGTTCATTATCTTGCAAACCATTATGATGAGGTCATAAGACATTTTAATGATCCAATTGTTAATTTGTTATTGAAGAATGTATTCCAGTTAAAGCGTGTCCGTTCTGTTTGTATTGTTTTAAATAGATCTCTTAATTATTCGGAGAGGTGTTGGCGGAAAGCAGGAAGTAATTGAAGTCGCTCGTATTTGAGATAGAGCTTTGTTCGGAGTCACTCGGTCCTTGTAGCGAGAGCCGGACAAATGAGGTTTGTGGACATTTAATCTATATATATA…
Novel00009	CUFF.119	0	99	GAACAAATGAATCAAGTATTGAAGCTTAGTCTTTATGATTGGCTTCGCAAATAGATCCGGCACACCCATGTTTATTTCTAATATTGAATGGAAATTGAAAGAAACATTTTTCAAAATCCTAAAAGAAATAGACAAGAACCATCACAGCACCATCTTAGCGTTGACAATGGAGCAAAATCAGTCAACTATTGTTTCACATTTCTACTATAATTTTGCTTCCTACAACATTTTGGTCCATCTGATTGTAGAGCTAAGGCTGTAGCAGTAAGGCTTTATATCTTTCAAACTTTCAAGCTTTAAGGATTATACAGTAAATGATAAATTTCGACCTTAAATGACAAGGTGGGTTGCGGCATTCACTTAGCGGTGTCTGTGGGCCTCCATAACCATCAAGTGGGC…
Novel00010	CUFF.137	1e-177	100	TGACATTTGAACGGTGGGGGTTTGTTTAGAAATTTTACTACAAATTTACTGTTGAACAGTAAGTTTTAACAAAATGATTAAGAGACGTTTATATCTAAGCATTCAAAGTCAACAACTTTAATTTTGGTTCTTTAAACCAAGGAAATAAGGCAAACAATGAAAGGAATTTATTCGGAAAAAAATCATAATTAGCCATTCTTGAATATAATTATATAAAGTACCTAGTAAATCTAAGATACTAAAATGTATTTAACACACATTATTAACTTGTCGTCGTACAATAAACAAGGATTTTAGAAAAACAATGCAGCACCGCGGAAAGTATATGTAAAAAATGTCAAAAATCGCGAGAAAATGACTTCAGAAGAACACTTTCCAGTCAAAATGAAAGACGCGATC…
Novel00011	CUFF.369	4e-60	100	GAAAATCATAAAGCATTGCGAAGAAGATTCATTGAGGCAGCAGTCTTCATTCAATGGTGATCGTTTCGACTTCATCGTGATCGGGTCGGGTGTTGGAGCCGTCATCATTTACTGTAGCTTGAGGGGGCCACTTGAAAAGGCCTGCCATCGCGAGGATGGTCGTTGCAGTTTCCAAGGGCAGATATGTAGATTCCACCAGGTTTCCTAAGAAAGACGACGCCATGGT
Novel00012	CUFF.286	0	100	AAGTCATGTTATTGTACTAAATTACAATGGCTCAAAAGAGTCATTACCAAACACAAAATATTTAAAGAAATATATTACAAAAATATTTACAAAAAATGAAACTCGATTCAGGGACCGTATCAACACTATCAACGGAAGAAAGATATCATGAGAGAAAATTAAATTTTATAAAGAACTGAAAATAAAAAATCAGTAAATTTATAACTATGACAGCATATTAATTACTATGGAAATTAAACAGAATCCACTTCAAACGCATATTTCGTCTCGGTTAGAAGATAAATCAGTGCGAAACAGTAGAGGTAGACCAAACGCAAGAAACACGATTGTTTTTAGTCCTCAGCCTAAATCAACAATTGCTGAATTTTTATCAAAACATAAAAAGAGTCAAGACAATGT…
Novel00013	CUFF.234	0	100	AGGAGTACTGAAGGAGCTAGTGGTGATGGGAGGTGCTGCGGCGCTGGGGGCGCTGGTCCCGCTGGCGGCCGGGGCACACTGCGCCGCTCGCACCGCGCCGCCTCCCCGACACAGACACTCGCACCAGCCGCACCCTCACGCCGCCGCCTACAGACCCTACCACAAATTCATCGACACGTGCTGTCGCGTCGCTCGGAGCCAGCGCTGCATGTCGGAGCAACTGGTGCTGCTGTCGGCGCTGTGCGCGCTGGAGGCCGTGCCGCTCCGGTTCAACTACTTCGCCGCCTTCTGGAGAGACGTCGCCTCCACGCCGGCCGATGCGAAGTTAGAAGAGATGTTATTGGAGTGCAGCGTGTTGAATGAATATATTGACGCGATAATACTCGACGAGCGGGAGTC…
Novel00014	CUFF.232	1e-172	100	GCAGACGATAAGCATCATGGGACTAAGTCTGTATCAGCAGCTGTGTAATTTGGCACGAATGGCATTAGGAACCGCCGACTCCCGCGACACTGCACATCCGCATACATTAGCTATGGATCATTTATGGAAAATTGCACTGAGGGCCAACAGCACAGACGTGTCGATGGGGGCCATTCAATACTTGAATAGTTACTATATGGGTCAGCAGCTCCAGCAAGAAGACGATTTTGTTTCTAAATGCATGTTCCATCTCACTTCTTCTGCCGAAAGATTGATATCGACAAAGCAGGACGGAGAAGGCACTTCGTCAGCTCAGAATGATGTAACCACTGAAAGCAAAGAGGAGAAGACAATAGACAAACAGAATATTTACGAGCATATGACTGAAGAAGCGGCTCT…
Novel00015	CUFF.11875	1e-173	99	GTCTCAGTATAGTTACAACGGCTGCCCCACCCTTCAAACCGAAACGCATTACTGCTTCACGGCAGAAATAGGCAGGGCGGTGGTACCCACCCGCGCGGACTCACAAGAGGTCCTACCACCAGTAATTACGCAAATTATAATTTTGCGGGTTTCATTTTTATTACACGATGTTATTCCTTCACCGTGGAAGTCAATCGTGAACATTTGTTGAGTACGTATTTCATTAGAAAAATTGGTACCCGCCTGAGATTCGAACATCGGTGCATCGCTCAACACGAATGCACCGGACGTCTTATCCGTTAGGCCATGACGACTTCAAACCGTCGGTACCGGCTTATCGTTGAATTTTGGGACACCCTGTATATCTAGTACAATGGTACGAATTGGGTTTTAGTATTT…
Novel00016	CUFF.251	8e-96	100	AGGGCATCGACCTCGGATAGCACGCGGTCCTGGTTCTCCTGGACGCTTGTACTGTCTCGTCGACCGACAAGCTTTTGAGGACTGCAATGCTTTGGAACGAAGTCTCTTCCTCTACCGTGTTTCCCGAGCGCTATGAGGGGTCCTTTTTTAATCGAGCTCCGAATGACTTCCAGTGTGAAGGCAGCGGTTCAACTGTACTCTTGATTGCTGATATCCTTGAGCATCAGTGACCACTCATCATCGGATGGGCCGTATGCTCGTCTGC
Novel00017	CUFF.261	0	100	GGTTGGTAGGCGAAACTCGGATGCTTCGAAAAAATATATTTTAGCTGTATAATTTAATTTATACATTTCCGGCCGATCCATTTATCTGTGCGGAATAGGTCTCAATTGTTGCAAGGGAAAGAGGAGAGCATGTGTTTATGCCCAGAAAAAACTCTGTTGTTTGTTCAATCCATTTCGATAAATTAGATATTACGGGAAATTCGCAAAGACGTCGATTGAGTAAAACAGCTGTCCCTAAACTGCAGGTAATTATACAATAATGTGTAAGCTAAGTTAAATTATTAAGATGAATCAACTGCATTACAGATTAAATTTATTTATTAAATTATTAATTTCCAGATTTAACCACTTAACGATAACGTAACCACAATAACACCGGACGTGTCGAATAAAGTAAAT…
Novel00018	CUFF.319	0	100	TAATCAGAATCCTGTAATAGAATGCCATGGTTCTGTAATTAGCTATTGTATGTGAAGGATGTCATATTTAAAGTAGAGTTACTTAAATATTAAAAATTGCTAGAATATCAAATATTAAGTACAATGTAATGTCATGGGACAGTGCAGTCAGTACTAATTGCAGAGCTTACCTATAATTGTACTATTATCATTTTCCTAATAAAAAACTTTTAAATTTGACTTCTTTCAGGCTGCAGAATCCATTGCTAAGGCAAATGGTATATCTAAAGTTTTAGTGGCTGAGAGTGATGTCTTTAAAGGTTTTACTGCTGAAACCCTGACTCCTCTGATTTTGGCTACACAAAAACAGTTCAAATTCACTCATATCTTAGCACCAGCAACTGCTTTCGGAAAGACGGT…
Novel00019	CUFF.284	1e-110	100	CAAGTCGAGCGCCGTCGGAGGTTCAATATAAACGACCGGATAAAGGAGCTTGGTACGTTGCTGCCGAAGACGAATGACCCCTTCTACGAAGTGATCCGTGACGTGAGGCCGAACAAGGGAACCATACTCAAGAGCAGCGTCGACTACATCAAGTGCCTGCGAGACGAGGTCAACAGGCTCAAGCAGAGCGAGCAGCGGCGGAAGCAGATCGAACTCCACAACCGGAAGCTGATGCTCAGGATACAGTGCGGCGCGGGGGGCGCGGCGGGGGGAGCGGCGTGCGGGGGGGAGCCCTCCCCGCCCGACACCGGCAGCCCGTGCACGCGCGCCAGACGCTCCAACTC
Novel00020	CUFF.288	1e-57	100	AAGACCCTGACGCCCACATCTCGCACACAACTGAAGCAGCAGTTGATGCGAGAACATGCCCAGGAGCAGCTGCGAAGAGAATCACAAAACCAACAAGCTGGACAATCCAAAGACAATGAAGAGCATAAAAAGAAGTCCTCGCCGACGGAGGTGCCTAGGATTACGCCACACGTCGAATTACCGCCACAAGTCCTACAGGTCCGAACAGTTCTGGAGAACCCCACCAGGTATCACGTGATACAGAAGCAGAAGAGTCAGGTACGACAGTACCTCAGCGAGTCCTTCCAACCACACACACAGG
Novel00021	CUFF.331	0	100	ATTTATTTAAGATTTAGAAAGAAAATTTATTCTCAAAAAAAGTATAATCAATTAGACTAAAAAAAATATTCAAGTTACCGTTATATTTAATAATTACATACGTTTTACAAAATGTAAAAAATAACTACCTAAAGAGAACACTTACTAACCATGGAGAATTGAAAATTACTGATAGTTAATCAACAGTATTATTTCATCACCTTTGATCACCATATTCTGAACATAAACAAAAAAATTAAGTACAACACCAAAAGCTCTGGGTCACAAAAAATAAGATCAGGTCTAAATATTCCAGAACGAATAAATAAGGAGCATACTCTGCAAATCAACCCCATTATGGATAAAGAAACTACATCATCGAAAACAGAAGAGACTGAAATCAAGAAAGAATACAAGTTT…
Novel00022	/	/	/	AAAACTTAAAAAAAAGATACAAATTTAATTGGTGAACTAAAAGCTTTGAAAAACAAACAACGTAATATGCTTTTTTGCAAATTTTACATTACGTTGATACCCTTTTGGCTTTGGCCTGTGCATGTGGAGGCAGTCGACCTTCATCAAGGAGGTTTTGGCAGCATCTCACGCATCGTCTTCGGATGAATCGAGATTCTTTCTTGCCCAAAAACTCCAAAAAATGTGTGTTTCTCAGCGGCGTACTTGAACTAGAAGAAAACGGTCTTCCTGATGGTCCGGGTAATCCTGATGGTCCTGATAATTCTAATGGTCTTGATGACCTTGCATATAATTGCGGTGTTCTTCCCGTGCTGAAGAAGTGTATTTCACTAGGTTGGTGTGCAAGTTCGTGCTGTAAGT…
Novel00023	CUFF.328	6e-79	100	TTTAGGTATTTTAATAACCACTCAGACAAAGCTGTGTTAACTAAATACCGATCGATCAAGAGATCAAATACCGCAAATGAAGCTGGATTAGAGAAAGAACACGTGGTGAATTGCACTATTTTACCGACAGTTGGCTGGGGAGCAAATACCCAAACCCAGGGCTTTGAAGATCAATCTTCGATGAAATTCCAAATTCTTAACTTGGTGAGGTCAATTAGAACAGTTACAAAGAGTATTTTCTGCATGAATCTTTCTTCGTGTAATACACATACTGCGTTGAGACATAACAATGTTGCTTCAAATAAATTCCATAAAGTGAGCATATTTCTTTCCGATTATGATCTTAGTTGACCAAGTTGATGTAAAAACAAGTGTAGTTACTAC
Novel00024	CUFF.377	1e-163	100	ATTAAGTGTATAATCTATGTTTTTAATTTTAACTCTAAATAAATTAAGGCCTTATTATTTTTTAGTTTAAAAATATTTTAATAGACTAATCTTACTTTTTAAGTTTTATAGTGTATCAAACAATCAAAGTTCGGCGATTTAGCAGGAATTTAAGTTTTTATATCGTGATAAACTTTGATGAAATTGGATAGGTTATAGGAAGCCACTATACTCGTTTTATTTATTTATCCTACTTACAATTTAATCAAATACGACCAAAAAAAAGAACTATCTATTCCAAATTACATTTGATAAATACGTACATATTTACCTGAAACTTCAATAACCATCAATTTTAATAAAATGTCTAAGCTAGGAGCTCTTCACATAACCAAGCACAGTGGTGCCAAACAGACCGCT…
Novel00025	CUFF.418	0	100	AGTAGTTTCATAATTTATTCTTAAAACATACAGAAATTGAATGAACATAAAAATGAACGTTACTTTATTGTTAATAAATAAAAATTAAACATGCATTGTGGTAGGCTAACAAACACTTCTACAAATTTATTACTTAATCTCGTTGTCTTACGTCATTTATACATGAAAATTCTTTTCAGGAAAAATCCGACGCTTAAAATCTGGTCAAATTTGTCGCACATTGTCTGGTAGGTCTTTTTGGTTTGATGTTTTAGTAAAATGTACCTAACATTTATTGTTTAACTATGTACTGTATGTAGGCTTAAGTGAGTAATAATTTTCATTTGAACATCCATTAACCGGTCATTGATACCAAAAATATTGTTTTCCTATTTATGTATTTACAATAAAATTACTTTA…
Novel00026	/	/	/	CGTGTATCGCGCGGTTGTCAGTCGGCGCGCGCGCACTCTCCACGGTGGTACGCGAGTCGCTGCTATCTGTAAAACTTCGTAAATCGAAATCGTTATCACTGAACTCATGTTGTACCTCCTAAATATAAAGCCACTTCTCTGAGATGCTGGTTTCTAATGGAGTTCTAAAAACAAGAAATTAAGAGTACGATGTGGATACGACCTGCAATCATTTTAAATTTAATCACCATCGAATTTTCTTTAACT
Novel00027	CUFF.494	1e-171	100	GTTCGCTACGGGGAACGCGTGTCTCCGAAAACATTGAGCCGACGTTGCGCGAGAGCATATACGATTTATCGAACATAATAAATTTTCAAATAGACAATTTTCTTCAACGATTTTTCCAAACGAACAATATTAAATCTTGTGTATTCGTAGTAGTGCGTGTGCGTCTTTATAGAAGTCGAAACGACCCTCAACTGCTGAATCGTTGGCAATCTACGAGTTCAGATATCGGATATAACATGTTGATGAGGTGGCTGACATTGGCATTGGTGGCAGCGAGCTGTCGCGTCGCCAGTGCCTGCACGTGCGCATTGGAACACCCGCAAACTCATTATTGCAAAAGTGATTTTGTAATCGTCGGCAGGGTTCAGAAAACATTTCGCGGGAGAGAAGACTACGACA…
Novel00028	CUFF.554	1e-170	100	GTTTTTTCTTAGACGAACCTGTTCAGTTTGACTATTCCGATAAATACGCCTCACCCCTAATTCTGATTTTGACATGTCTATGCTAACCAAATTGAAATCTAATCATAACAAAAAATTGTTTTAAAATTAAATTACGGAGACATTAAAACATTGCATAAAAAAAAAACTATGACAACAGTGTATTTTTTCTTAGCTGTGATGTTTGCTCACGGTAATTTTGCAGATTATCGAGATGGAAAGGAATTGCCTGTAACAAGCTATAAATTAAAATACAATGGTGAGGGGTATTTGTTTGCGAATCCTAGTATTTGTACGAAATTACTTGATGAATTTGCGGATTCTGCATCTAATTTTACAAAATGCTCAATCAAACATGCGAGACCGATAAGACTATGTGAA…
Novel00029	CUFF.553	0	100	TTTCCAGCCACGGTATATACAACCTTTTTTACCTGAGATTGAATTGTTGATAAGGACATGGATCTTCAAGCATTCAGTGTATGACAAAAAATACACATTTGGGCAAGAAATATTATCAGTACAATATTCAACATTGAATTTTACAAAGAGTAAATTGTGCTGGTATTATGGTTACACCATTGGTTTAAAATATTTAAAGGAAAGAGGCATATTTAGTTTGACATCTAACACAAAAGTACAAAATTTCATACAAAATGTTGAAAAAATTCAGTTATTCAGTGAAGTACTAAATTTTCTAAGGTTTATACAAAGTGGAAAACATCCTTTACTAATAGACTTCATTTTAGGCTTAGAGCTAATAGGTGTTAATCAAACAAGAGAAGATTTGACAGATTTTTC…
Novel00030	CUFF.614	0	100	GACTCGTACACGATAAATTTCTTCTTGGTAGAGTAGACTCGCAGTAATTATAAAGTTATAAATAATAAACCGTTTGGCTAGCAGTCGTGGTGTAACTGGGGTTGCTGAGCAGCTTAATAAAACATTTACTAATTGCTCTGGAAAATCTACAATAAATAACAAATACAGGGGGTCAGTTCACCTACCCATTTAAATCACCGTTTAAACTTTAGAGTATTGCTATATTGTGCACTGTGATTGATTGGTTAACATTTAATATTAGCAATTGTTACAATGTCAGACGGCTTCATTCCGTTAAATCAAAGCACTCCGGTGCAAAATAAATGGCAACCTGGAAAACAACAAAATCAAAGGAATTATCAGAACAATCGTTTTCAGAACGGTCATAGACGCAGTGGT…
Novel00031	CUFF.655	e-156	100	CGCCAAATTCCACCATTTTGCAAGCATTAGCATACTAACACAGTGAACTAGCATTTCTCAGCGTATGCTCTAATTATTTTTCTGTCAGTTACAATCATAAGAAATCAGTATGCGCATAGCTTTTAAGCTTTATTACATTAACAATTTCAACGATGCTACACAGTTTACTATCACAAAAGGCCTTTAAAAAACCGCATCTCATATCACAAAAAAAAATGACACATCATTATACTCAACAAATATATCACATTCCAATATTATAATATAATTCAGTTACCG
Novel00032	CUFF.680	0	100	GATGATTGTGACCAAACCGAAAGGACGCACAGCGAAACGGACAACATAAGCTCGGACAGAATACAAAAGTTAATATTAGAGAGTCGCTATATCGACCTCGAGCCCTGCAAGTCAACGCGCAGGGAGACGTTCAGCAAAACGAACGTCGCAGGTAAATTGACTCCGTGCGTCTGTGAAATATGTCGGCGATATCACGAGCTGTTTCACTCGGAGGGTAGTTTGAAAAGTTGATGACTATGTTCCCGTTTAGATTCATCAAAAGAAATTTGTTGTTGTTGTAATCAAAATGTTTTAGGATCACGAATTTAGATACACTTTAACGTATTTGTCTTGCCCCAAATTATATAGTATTAAAATATAAAATGCACTATAATCTGTAATAATTTACAAAAACATCTA…
Novel00033	CUFF.375	1e-174	100	AATTTATTAATTTTTATCAAGCAAATTAATGTTTTGATAATTTCAATAATATTCATTTCGTCAAGGTTTCAAGGTTACAATTCAAGAGGATGGTGTCGCCGGATTTTGCTCATATTATGTCTTTGCACGCCGGCGAAGCGTACGCGATGCAAAACTTGACAAAAACCGATAGACTTGGACTATTGCTTTCAGGGAAGGTATCTATAGTAGCGGCTTCATCCTGCCGCTACGTGTACTGGCAAAGGAGTTCCCTCGAATATCTATTCGTGAAAGAGCCGTACTTAGCCTGCGTTGTTACCACGCTCATAGCACGGGACATCACCACGAAACTGTATGCTATGAACAATAAGATTGTGACGGAAAGAGGATCACATCTAGACATTAGGCTGCCGAGCATCT…
Novel00034	CUFF.373	1e-140	100	ATAAGCTTGCCTGATATTGATTTGGTTCCTAGTGATAAAAATTATGAAATTTAAACAGCTGTTGTACAGTGTAGTTATTTAGTCTGTATTGTTATACATTGCACAAAAATAATAGAAAGCGGAAAAACTAAGCTTAGCGTTCCTATTTGAAGTTCCTATTTCAAGAAACATGTCTCACGGTGGTTTCACAGGGAGAAAAAGTGACTTTCTAGAAATAGGAGAATTGAATTTTTCTTGGCCGGTAGAAAATGGTAGCTATCACGACTTTGGTTCGGTTAACTACACTATGCCATCAGGACCAAGGTGATCACGATCCTCAGTAATGAGGAAGCGACGAAGGAGAAGAAGAACGTGATTAATGATAGTCTCATTGATTTATTAATTCTGACAATAACCCTG…
Novel00035	CUFF.387	1e-169	100	GTCAGCGCGTGCGCAACACGCGCTACTCACTAAATATTTTACATTCAATGCGATCGCGAACTCGAAGTTTTGTCTCCTAGTATTTAAAACTTTTACCAATTTATTTAAATGGAAGTATTGAGGACGCAACTCGTTTCCATTGTAACGATTCTCTTTAACATGGTGTGAATGTACTTTGTTTGTTTACAAAAGGAGTGTTAGTTCTACTTTCTATAACTTCAAAAACAAAAGTCGGTGAATAAAATTAAAAAATAATAGGTCTTTATTTTTAGACTTGAACAAAGTCAGGCTCTAGAAGTATTTGCCTGCAGTTCACTAGCGGCGTTAGACGGCTACAGTCCCCAACAAGACCCCGATCAGTTCCACATACAAACAGATGACGAGGACGAGCGCTACTTC…
Novel00036	CUFF.532	0	100	CGGGCAAAGATTAAACACTTAGTTCGGGCTATCGGCGACTAAAGATAATGCGGAGATTATGAATCCCTAAAGATATTTAATATTAGGTACCATTTATCACGCCACATTTAGGCCTGTATCAGAAATGCAACAAACATACAACAGAAGACGGGGTACATTTTTATTACTTGTTGGCTGTAACTCAAAATTTTGTATCAATTAGACATCCATTTAAGTCAGATAAGATAAGCATACACATTTTAAATGGAATCTCACGATAATAGCTACGAATCCATGGATGTGGATTACAGTGCCAATTCTGTTACACATATGGATATTTCATATAACGACTCGCAAGTCTACGCGACACAAATTAAAAAGGAAAAGTTAGATGAATGTGTCGATATAGGGGAACCCATT…
Novel00037	CUFF.535	0	99	AAAAGAGTAAAACTAGGAGTGAGGGAAAAATGGAGTTGACGGAAAAACGTAAAGCTCTTGATTATGTGGAAGAACTATAAATGAGATATGAAAATATGTACTCATCAAAATAATTGCAAGTCTGCAAAAACATTAGAATGCTTGTTATTAAGAAAGAAAAATATTTTAATATTGAATTGGCGCTAAATACGGCAGTCTTGACAAATTTACATAATGTTTAAAAATTTTCAACCCGTGCCTTCACAGTTTATTACTTACTCATAAAATTTATGTTCGTCTTATCTTTGAGTTTATGTTACATAGTTTTAAAGTAAATTACTAAAATAACTTTTAGAATCTGAAAGATCACTCTGAAACCAAACATGTTCGCGCTGAATTTAAAGAAAATAAAAAACGTTG…
Novel00038	CUFF.580	0	100	GCAAACGTGGCCACTGGAGCGTCTTATTTTTGTTCCTGATCTTTAATCTAGTACTATTATTGATCGAAGTTTGGATGTACGAAACAGATTTTACTGTAGATAGAACTTACTTAGAGTTTTTAAATATTTTAAGCGCACTAAAATTGTGGTAACCATGCGGCGCTTTAAAAAAAACAATAATACAAGTATAAAATGAAAAGTTTTGCTGATTAAAAATAGAAAGAAACTACAAAAGTATTTTATGAATTTCTTGAGAGGTAATTATGAAAGCTTGCAGTACACAGGACAATAGGGTTGAACGTGAATTCTGTAAATTGCCAAAAAGACAGAAAAAAAACCTGAGTAACGAAAAAGCTTCCCTTATGAGGAGACGAGAAAATTTTGTAAAAGCGTGTAGGA…
Novel00039	CUFF.585	2e-60	100	GTTTAAAAATGTCTTATATATGACTGTCACTGTCAATTTGTCAAAGATCCAAACAAAAAAACGACATCTGAATTTATTGAATATTCGACTGTTGTTTTTAGATTTAAATCAGCAACAAGGATCGCGCAAGGAATACTGCGCGAATACAGTGTCGAGTTTGTTTAGAAGATTTCCAAACAACAACAAATGTTTTGTCTGAGCCAATAGATGTATATAATGACTGGGTGGATGCTTGTGAAAGTATTTTTACTTCGCAGGATTTTTCATGATTGCAAAACGGACAGTTAAATTGCTGATCCAGTGCCTCGGTAGCCTTTCGTTTTGGTGGTGGCTTCCTTTTTGATTTTCGACGTCCCATAC
Novel00040	CUFF.684	0	100	TTTCTTGTTTTATTTTTTATTGCCACTAAAATTTGTAAAAATTTTGTAAAAAAAATTAAAATAACATTTCATTTTTATGTTGACAGCAAAATAACATCTATGACATCATTACGTCCATTAGTTAAGTAGCTGTTCAAGTTAATATGTAGTTCCATCTTTATCTAATAATTATAAGATAAATTGACAAAGGGAACTAAATGTTGAAATGCTATGTATTGGATAATTATTCAATTTCAAATGGCTTACATGGCTATCAGATTTTAAAGAGTAACTGTCACAAATAGCTTACTAATCAATTATTACTCATTGTACAAAACAAGGAAATAAATCTTGTACTTCGAGCAGTATATGTAGGACATGTACGAAACTCTTCTATGAGGTCATGTGGACAGTTTAGCA…
Novel00041	CUFF.697	6e-79	100	CCAACCTTCACGGATGATAGTGTAATGAGTTAATTTTCACGCCGAGTAGAACCAATGTCAATTCGATAAATAGATGTATATCCTTTCATGTGACAGCATTAAAATGCGCGTATAACAGGGCGTTACAAATTTATTGTATTTAAACAAAGTATAAAACGTATGATGGCAAACGACACACATTACTTGTGTATACCATTTAAAGATGAAATATTGTGAGTTGTTTGTCGCGCTCGGTGTTGTGTTTCTGTAACTGCGGCGCCTGAGCCCTGCTTCAGTTTCCACCACTTTCCACGCCGTCAAACCACTGAAGCTCCGAAAACAGAAGAACCGACTACACAAGCTGAACCGATAAAAGAGAAGAAAGTGAAGAAATTGGAAAAACGTTACTGTGTTGTAGTC…
Novel00042	CUFF.781	0	100	AATTTAGTTATTTTTCGAAATTATTTACTTTGTTCAGAAATCTGGCATTATCTAGTCTAAAAGTATTGATAACGAATTTATTTAAAAAACGTTGCGATTGATCGGTATGAAAATGATTTCTAGTTAAAAAATACTAATTAGTATATTTACAAATAATAATATGTTATCAAACTATCAATAAAATTACGGAACTAAAAAACTACAATAGGACGCGAATAGGTTCAATTACCAAAGGTCATTGCTATTTAGCTTCTATATTAAAATAAGTCTTCTTCGAAATTATTTACTTTGTTTAGAAATTTGGCATTAGCTAATCTAAAAGTAGTTGATAGCGAATTATTTGCTAAAAATTAAAGATAAAACCTAATGGTGATAAAACAATAAATTTCCATCTATTGA…
Novel00043	CUFF.802	0	100	CCGCTACGCGCTCATTGCCTAAGCGAGTTCGCGAGCGGGTACCACACATGATCCACGCACTGTTCGTCATAATGTATTAAGAGCAGTACCGTTAAACTAATGTGAACACAAACAGAGGGCAGGTGAAATATTGTGAATTGGTTAGTCGAAGCTAACCCTGGCACCCAAAACCAAGCAAGTCGGTCCCACTGGAAAGAGTGGGACCGGGCTGGGGAAAAATTCTGGAGGAAAATCGAGTATTCTGGACACGAGCGGCAAATCCTCAGGAGCCGGATATTCAAGAAAGAGCTCTACGTTGAGTTCCAAGCCACAAAGCAGTAACACCAGCTCGTACACAAAACCTAGTCTACCATCCACTTCGTTTGGAAAGAGCTACGTTCCAGCTTCGTTCAACAAGCC…
Novel00044	/	/	/	CTACAGTGAATCTAGGACAGAATAGTCTACCGGCCCCCCTAGTAAAGGTATAAAATATCCTGCCTCCCGGAGATGAGATACAACAAAGTGAATTCACCGCCTGCTTTGAGACATGAAACGAAATATAAATTGTATTAGAATTACGACCATCCTACACTTCAAATCGATGCTGGAAACATGAACAGTTAACAGCCACAAAACTTAGATGTACTCTTAGCTGGAAAGCTCAGGTGTAGAGAGCATTAAGAACTTTCTTCCGATCTGAACAAAGACTGCATGTACAAAGTTTGCTCTTTCCTGTAATCGACTAAGACGAGTGCTGTGTTGACCAGAATTTGATTTTTTTAAAGGCTAAAATATTTAAAGAGTTCCAGTGAATTTTTCTTTCTAAAAAATATT…
Novel00045	CUFF.956	1e-156	100	ATTAATTAAAATGGACGTAATTCAGCAAGAAGGAATCATTCAATATAATGAACATTTTATATATTTAAGTAAATTGATAGATCTAATTACAAAAGATGATTTTGTTTTATTAATTGACATATCTTGTGAAACTTTTCAGTTTAGTTTATCAGGAGCACATACATATACTTGTATGTCGTTATTGTGGAAATAGTATTTCGTTCTGGCTTGATTACGCACTGATTACCTTAAATCTAATGGGATGTTCTCTGGCGTATCTCATTTTGATGTATTACATTCCAGTTTGTATCTGTAGTTTTGAAATGTCTTCTTTCAAAGGGTATTCAATATTTACAGATATAGGATGTATAGTTATAAGTAAACTGAATGTTAGATTTTTA
Novel00046	CUFF.1246	0	100	GTTTTGTTATTTCGGGTTATTTAATATATTATTTACAAATTCCTTACCTTCACACTAGCTTCTTAAAATTTTATTTTATAATTCTTTAGTTTGTCACATGAGTCCACTTGCTGTTTATTAGTCATGACAACAATTCATAGATACCATATCACATTATGGTGGCAATCTGCCATCACCTGCTTGGTGACATGAAGTAGAGATTTCAGTTGTATTATACAATGACTGTCTTTCCCATCAAGCAGAAATGCATGAAAGCTTTACAAACACAAGTAAGCAGTTCCCATTATAAATATGCAGCGTTCATATTAGAAGTATTTTACTCTGAGAAAACTTACACATCATCTTATCATTATTAGAATTCATTAATAAAATATCAATACAAGAGTACTTTTCTGTTAG…
Novel00047	CUFF.1247	0	100	CAAAAAAGTTTATAAATACAATAAATGTATGTACAAAATCACTATTTTTTTTCGAAGTTTTGTTTTATACACTGTACTATGATACATTTTATATTTAATTATTAAAATTCGAAGTGTATTAGTTACATACAGCTATATATTGTGCAGCAATACAAGTTCTAGAGTAAAAAAAGTGACAAAACCAAAACTGAACTCTGAAAGAAGGGAGGCAACGAGGTGGTAATAGATTGATAGTGTGGGGCTATTGTGGGGTGAATCTAAGCAGGGTTTGTTGTGAGTTCTCCCGCCCCGAAATAAGTCCTCTGCGGTTGCGCACTGCAGAGCGTTTTGCCACTCTGCGCTGTTTGCATTTTACATGAGCGAGCAAGGGATAGAGAATAAGGCTTCATCGAGCGAGCT…
Novel00048	CUFF.843	1e-116	100	TAATTTACAATTACAAAAAAACGGCCGCTAAATAAGAAAACATCTATAAACCAGTAGTCATCTCACACGACAACAAATATTCTGTCAAAAACATTGAAACGAGAACAAGTTTCCTTTGTTTAGTAATGGTTTTTTCCACATTATTTGTATATTTTCCTCAATCCTACGATGCAACCACTCATTTCTGTTGAGAATGTCCTGCCTCCGGTCGAAATGCCACTGCAATTCGTCAGCAGACTTCAATGGGATACCTTACGCAAACGACCGGTCCTGTCGTCGTCTTCTTTCAGAGCGAAATCTGTAGTGGCAGTTCAAACCGATTCAATACTCTGCTGGGCCACTGAGTCCTGTTTTGATTTGCTACAACATATGCAGGGAATTTCACAGATATGGCACCAT…
Novel00049	CUFF.1008	0	100	CACTCGAAAAGAAGGTTATTGTTACAATGACACGGGCGCCGGACTATCGATAAAGTGTGTTTGTATGTCGTTTTCGTCGATAATAAGTGTTGTGTTTACTTTCACTCGTGCGAATGTTTCGATCCTTACCTTTTTGTTTGTTTTTTATTTCAATCATTGCCGCATGGGACGGCTTTTACGTTTCAGTTAACCTTTTATTTTGAAACGATGGAACGTTGTTCTTATGGTTTTTACACCAAAAGCTGTAATTTATCATCTTCTTCTTTCTGATTCCGGTATCTGTATTCTTCTTGTTGATTGTGATTATCCGGTTCAGATTTTGGCTGCTTTAATTCAGGTTTTCTGTTTAGATTCTGTTTGTCTAAAGCCAACAAAGTATTTGCTGCTTCATATTTATCT…
Novel00050	CUFF.1076	1e-145	100	GTTTGAGGCAAATGCTTGGAGTCTGCTGTCTAACAGCTCTAAATAAGCAGAGCCGTGAGAGTGTCTTATTTTAACTAAAAACGTAAGATTCTGTTTAATTTACACAGTTTAGATAAAAATTACTGAGTTGCTCGTTTATTGCATGAACGATATTGTTGCTACAAAGTATTCGCGATGAAAGAGGCATCTTGATCTATTTTTGACATACTCGTAGTCCAAGAAGTAGCTATCGGTACTGCATGTTTATGTGAAGGATAGGTTGAGTCAGAAGGTCTCGTTGCGGTAAAGTGAGAGTGGCACAGCAGCAGCACGGCATCGCGTTGAGGGCGAGCGCGGTCGATGAGCTCGATGCAGAGGGCAGCACGGTTTCGCTGCGGGGGGCTCCTCTATTCCCCCGCA…
Novel00051	CUFF.1141	1e-114	100	GCCTTAGGACATCGCAGTCACGGAGCCACCGACGCGAAGATCACGAGCTCGCTGCTCAGGAAGACTTACCAGTTCATAGCCGTGTCGAGCCCCACCTACAACTTGTCCAGGGGGGTGCCGCCATTCGTATTCCTAACGATTTAATAAAGTTATAATAGACATACAGTTCTAAAGTGCTATGTTACTGATTTTAAAAATATTATGTTTATTATTAAATAATGTTTATTATTGTTATTAAACATTCATCTTATGCCATATAGATATAGAGTTTAATTTAGAGTGCGCTTTCAACGAAAACATGTATGTATATTCAGAATACAAGCAGCTCGTTACTGTTGACTGTTCGTGAGACTATCCCCACTCCCAGCGGTGGAGCAAGGGTGGGAACATCCACACATC…
Novel00052	CUFF.1307	1e-163	100	GTCAAAACGTCCGTTGTTGATCGAGTCTGTCGGCGAGCCGCGATCAGATGATGCGTCCCCCTGCGTCTCCCACCGCTGTTGTCCACGCGTTCGATGCATGAACAATTCATTCATTGTTTTAGGATCATTGCAAGCAACGTCCGGAGCGCAAGGAGTGGGCGCAGAGCGTGTGCGGCGCGCTGAAGCGGTACCCGTTCAGCCTGTGCGCGGGGGAGGTGGGCGCGGGCGCGTACGTGGCGCGGTGCGAGCGCGACGCGTGCGCGTGCGACGCGGGCGCCGACTGCGAGTGTGCGTGCGCCGCGCTCGCCGCCTACGCACACGCGTGTGCGCACCGCGGCGTCACCTTCAACTGGAGAACTAACGACTTGTGCCGTTGCAAGCCCAAAAAGTCTTGCCCGG…
Novel00053	CUFF.1196	0	100	AAGAAATGAAGACTTAGATATCGTATGTGAGAGATTCACAACATCTAAACTCAGAAAATATGAGGACTTACAAGAAATCAGTACCTACGGATTTCGTGGAGAGGCTCTCGCGAGTATCAGTCATATTGCACACCTTACAATATTGACAAAAACTGCACAAGACAAATGTGCTTACAAAGCCTCATATGAAAATGGAAAACTGAAAGGCCCCATAAAAGCTTGTGCTGGCAACAACGGCACTCAGATAACCGTTGAAGATTTATTTTATAACGTTGTGGCACGTAAAGGGGCATTGCGTAGTCCTACAGAAGAATACACGCGTTTAATGGAAGTGGTCGGAGGATATGCTATACATAATAGTCAAGTTGGATTTACTTTGAAAAAATTCAGTGAGAATAC…
Novel00054	CUFF.1195	0	100	GTTTGAGAAAGTTATGAAGTTTCATAATATGTAGTAATTAGTAAGACAACTTCCCAATAAAGTTGTTTTTAAGTGCACTAATCATTGAAAATGACAGAAACAAAAATAGCCTTTCTATATAAAATAGCGTCTTNNNNNNNNNNATATATCCAACAATCTTCAAAATGTGTTGAAAAGTTATTATTTAATGAAATGTAAAGAAGTAACTAAAGGTTATGGACTACCAGATAAACATTTCTCAACAGCTGCAAGATGCCCGCACTGCTGCCTAGAATGGAAAAAAGGAACTAATATCAAACTTAATCCAATAAAACTGAGTAAAAGGCAGAGGAAACGAAGAAAACATTTAAAGGATAGAACTAAAAAGGGGAAAACACAAGCACAAAACTCTTTGCTGCA…
Novel00055	CUFF.1209	0	100	AAATACATATAAATCCATAGGTAATTATTATATATATTCATGTATAAAATTAAACTTCATTTTGCTTATTTCACCTATATATGACATATTATTATAATATAAAAGAACAGTACATTATTTTTTTGTATGCATGAAATCTGTAGTTATCATGCATAGATATTGTGTAATTCATGTTGGATTTTAATTAGTGTCATAATTATCTTGAATGTGGAACTGTTTGTTAAAAAGAACAATTTTTCTCAATACACTAATAGCATTGAGATCATCATTCAAAGTTAGCACTATAATTACTAGGGTCAGCAGACTAAAGTATATAAGTAAAAAATCCCTGCTTTACAGGAATCAAAAAAAAAAGTTATTTAGAATCTCATACTTTATTCATCATCATCATCAGTCTAT…
Novel00056	CUFF.1218	0	100	ATCAAGAATGGTGTTCCTATGAAATCTTATTCATTCATAAACATAATTTAATAATAATGCCATAAACATTGTTTGAGTAGCACAATAAAAGTTTTCGTAGTTACCCTACCCTACATTGTCTTAATTTAAGTGCACGGTTTATTCGCTTAATAATTCTGAAAATCTTAAGTTTCCGCACATCAGAATGTCGAAAGAAGACGAAAATGCGGGTCTAGAAGCCCAAGAGTCGCTTCTGTATTCAGCTAGGCACGGTGAATTACTAGTGGTCAAATCGCTCTTGGAAGCCAAATCGGAAGGAAAACTTTCATTAGATATTAACTGCAAAGGTAAAGCTAAAAGCAACTTAGGATGGACACCGCTTCACTTGGCAACCTATTTTGGTCATGTGGATGTAGTCAA…
Novel00057	CUFF.1293	1e-120	100	AGATACCAGGTCATAAAATCCCTTAAAAAAAACATATGGTACTTAGGTACTTATTTATTTCCATTTATTCTCTAATGCAATATAGATAAAATTGAAAAATAATTGTTTCTAGCAAATTAGTTAATCGCAAAAATGTTCAGATTGCCCTTTGGAGAAAGAGTAGATCCGATGGAAGAAAAACGTCAAGCACGCGAGAACACTATCAATAGCGTAATAACGTTTGGAATAATGTGTGCAATTATAAGAATCGCTCCCTTGGTACTGGAACATGGTAGTTTTCAGTAGGCAGATAGTGCAGTGTGCAGTGACATGATCAATATTCCACAAGAATGAGTTCCTACAAAGAAGCAACAATAGTAGTAGAAACAGTTTAAATGTTATTATTTGAAGAAAAAATAT…
Novel00058	CUFF.1401	1e-104	100	ATAGACTATACACTTAATATATTTGAGTGAGACATATTATTATTTAATATGGTTATTATGGTTAAAAGGATATGTAAGGATAAAAGGAAAGGATTAGAATATAAAGAAGGATAATAATGGATAAAAAAGTGCACAAATGTACTTTTAACGGATGTACCACTGCATTTAGTAGACCATTCAGATTAACACAACACCTTCTTACACACGTGAATGTTAGAGCATTTCGATGTACTAAATGTTCAAAAACGTACACAACAAAAAGTCATTTGATTCGCCATGACAATACAGTACATTTGAAGATAAAAACAGATGTTATTTACAGTTGTCCAGAATGTATGCAAGTGTTTGCAAATCGTCAAAATTTAAAACGTCACATGCAAAAGAAACACATACAAGGTA…
Novel00059	CUFF.1420	e-148	100	GCTTCGACTTTTCATTCAAAAGATTTTACAGTATGGCCTATATTCCCTGTGCCTGTCTCATCAACAAATCAAACTAAAAAATGTCAATGTACACTACACTGTCACTCAAATAAATTTCAAATCATTTTCATCATCCAAATCTAAATGTGATTTGAGATTTTTTTAGTTAACAAAGGAGAGCAGCATACTGCAAAATTAAATAGCAACTCATAATTTATGTGTTTGCAAAGGCTACTTACATGTAACAATATATTTTAAATGTTAATAAAATTGCTTTTCATTAGAAAATAATTTAGTCAATACCAAACATGGAAACAAAAAGTGAGAAAACATCTAGTTCAAATTTATCAACTTCTACAGCTTTAGTATTAGTTGTATTTATATTTTTATCTTCACTAT…
Novel00060	CUFF.1487	0	100	GTTTCACATAAAACGGATCCAAACACTGAATTAGAAATTAAAAGTTAAAATAAATATTTTTATAAATTAAATAGAGATACAAGATTTGGACGGACTTAGAGAAAAAAATAACATTTCAACAACGATAAGTTTCATAAATTAAAAATGTTATGTTAACTAACTTATCCAGAGTTGAAAATTATTTTTAGTCGCATTTTAAATCTTCAACTTGAATTAAAACTTGCAACTCTTGCAAGCTAAAAAACGAATGGTAGTGACGTCATGTATACATCACTTACGTTTTAGGTCCTAGTATCACTGAAATCACATAGAACGCTTTTAAGGTAAAGTTTCGAAATGTTGTCGATTATCCTAGTTTGTTATTTGTAAAAATACAGTCATATAATTATTATTTATCTA…
Novel00061	/	/	/	GTCTTGAAAACCCAAGACTTAAAAAACTTTGTCAAGCAGCTTGAAAAACTTGGAGCAAAATGAATAAAGTTCTTGTGATCTGCTTTATACTCACTGCAGTGGTCGTCGTAAT
Novel00062	/	/	/	GCAAATGATTAGAACTAAAACGATATAATATAATAATTCTAAAAATAATTGAATACCCAAAAGTTCTTTGAAAATTTACAAAAAAAGGAATGATTAGAAAATATTTTTTAATGGAATGTGTGATATGTTGAACAATAAATATCAAGTTACAAAACAATAATTATCTAAATGTATTACAATACAAATTACCGATGGAACTGACATGAAACTAACCAGTTTAGGAACTCTTCATAACAAATATTCATTGTATGTAACTTAAATACTTTGGTATACTATATCCAAACTATACTGTTGATGAAATAATAACAATCAACAATTAATAATAAAAGCCTTGAATCACAGTGAGCAGTGTGCACATTTTAAGTAATTAATTTCATCAACAAACGATTTTTACAATGT…
Novel00063	/	/	/	CTTTGTACCGTCATTTATATCAATCTGGCGCTGCTCTGTGGTTTTGCTTAAAAGAAAACTAGCAATCAGGAAGAACTGGTATGTTAACCGATTGCAGAGCATATTTCTGGCACACACTACCCCTAGTAATGCTGTCATCTATGAGCGACGCTCACTACTCATCATTAGAGGAAACTTATCATCGTCTATCTATAAAGGAAATTAAAAAATAAAAGTTAGTACATTATTATATTTAAAAAAGTAAACCATTCCTGTACTATTTTCTCACAATCTGAATTAGTGACATTGTCAAATGAAATTTCTAGAGCAACAATAGTAGTCGACTTAAGTAATACCCACAAAATTATAGTAGGGCCTTTAAAGTAATAAGAACCGTCTTTCAATTATCGAAGTGTTTGA…
Novel00064	CUFF.1652	0	100	GTTTCAAATTAATCATCTTCATTTCATTTCACTCCATATTATCATTTTTCATAAAATTAAGAATATAAAGTAAAATAAGACATGACTTAAAGGTCTCAGTTACCAGGTCATAAAATCTCTTAAAAAAAAAAAACATTTGACATAACCAATAAACCAGATTTTAACGTAGGAATAAAATAAAACACTGAAGTAAATAATAATGGGGAGATAACATGCACAAATACTAGATTAAAGGGTTCACTTGATTTTGTGAATTAAAGAATATTTAAATATGAGTACTTTTATAAATATTGGGCGAAAACTGTTAATAACATCAATTTTTCGACTGCAGTGTGTTTCACAATTTAAGCTTAAACCAGGTTATACGCGATCTATTCATAGTAGTACTGGGCTATTCAT…
Novel00065	/	/	/	GAATTTGTCATGGAGAATACTACACCAAATAACAGATCAAATAATTGTACATCTTTCGGTTGTGGGCCATTGCTTCGAAGAGAAAGCAAAGCTGATCGAAGTATGGCTAATACAACAATGGACGGTTTGACACTACGAGAGCTTAATGTGTCAAAATATGTCAATCTACATGTGATCGTTTGGATTATCGCGACTTGTGCTGGCGTTGTGATTAGTTTTATTTTCTTTTGTACTTTGAGTACTATGTAGTAATTTATAATTAATCTGCTGAAATGCCAAAACATTGTACCAAAAATACGTTCATAATGCATTTTAAATGTAGAATATTTCGAAGGAATAAGGACATATGAAAAATAATTGTTAATATTTACGGTTGGATACTCAACAAAGTAACTATAA…
Novel00066	CUFF.1801	0	100	GTGGATTCATACAAAAGTAAAAGCTATTTCCTGGTTCACGGCACAGCGGACGACAATGTGCATTACCAACACGCTATGCTGATCTCGCGGCTTTTGCAGAGGCGGGACATCTACTTCACACAAATGAGCTACACCGATGAAGACCACGATCTAATTGGCGTGAGGCCGCATCTTTACCACGGCCTAGAGAAGTTCCTTCGAGAAAACATGTTCTAAGAAAAATAAAGCACCTTCTACATTCCATTTTAAAAAATCGATTTTAAATTACAGTTGTCAAAAGTCTAGTCCGTATGAAGAAAAGCAAACAATAGTAAAATATAGTTTAATAATAGAATTTTAACAAAAATTTGTAAATATAATACTAATTTTTAGTGACTAACCTTGAAATACAAATAATTT…
Novel00067	CUFF.1820	2e-77	100	AACTAACAGAATTGAATACGGTATATACCGATCATAATAATTAAAAAATAATATTACCCAAACAGTCATTGTAAAAAGTAACAGAATGAACATTTCTGAGCTTCCTGGTGATGACGATTCAGGGCCTACCTGCAGAACATACGTCTTCCGAAATGAAAGCCATACATTAGGGAATTCATTAAAATGTATTATAAACAAATATGATGATGTTGAATTCTGTGGATATACTGTTCCACACCCAGCAGAATCAAAAATGCATTTTAGGATACAAGCCAGAGAAACACCTGCATTGGAAGTTCTAAAAAGAGGTCTGAAAGATCTAGAAATGGTGTGTGATCACACCATAAATTTATTTGACAAAGAAGTGAAAAGATTTAATAAAGTATAGAATGCAAAAAA…
Novel00068	CUFF.1833	1e-124	100	CGCGATCTCAAGTAAGCTGGATATTAATGTACGACGCTCTGTTTTGTATTTAAACTGGCGGCATATCTTACCGCGTCCGTACGCTATGCTCAACGTTTAACAACACTAAAACGTTCGAAATTTAATTTGCAATAGACACATTTAATAATAATAATAATAATAATACATAATAGTTGTTTTAAAATAATGAATTTTCTACAATTCGCAATATTCTTCATTTTATTAATAAGCTGTTTCGAAGGTATGAATGCGTCAATAGCAAACCGACGGCCATGTCGAGACGACTGTCAAGAATTATGTCAAACGCGAGGAAAAAGTGGCGGCTCGTGTATAAGCAGAACTTGCCGTTGTTTTTCTAGTGTTGGAACATGAGACGTGCGGTCTATGACTTAAGGGTTA…
Novel00069	CUFF.1223	1e-154	100	GTTGCGTGCGTGCGAACGAGTTGAGCTGTTGTGTGGCAGTTCGCGTACTTTCAACAAATTGACTTTCAACGCCTCGTTCGTGGTATTCTCAACAAGCTCACGCCGGAGAAATTTCAAAAGCTGAGCGATGATCTCCTCGGGCTCGAATTGGACTCCGACAGGGTCCTCAAGGGCGTCATCCTTCTCATTTTTGAGAAAGCCCTGGACGAGCCTAAGTACTCGTCGATGTACGCACAGCTCTGCAAGCGGCTCAGCGAAGAGGCTCCCAACTTCGAGCCGCCGGGTCAGCCGTGCACATTTAAGCTTTTGTTGCTTAACAAATGTCGCACTGAATTTGAAAATCGGACGCAGNNCGCGCAGCATGAAGCGGATGCGCGGAGCCAGCTCCTTGGACTGGGA…
Novel00070	CUFF.1418	1e-145	100	GGTAGATAGTATTAACCACGACAGACATTATACAAAATAATGGAAGCTTCAGCCTGGTGTCTCAAGTATGGTACAATTGGTGGTACTGGAGACCAAAAATACAAGCTACAGTTGACAATACTACTTTCATTGGCCATATAGGCTGTAAATAACCTTCTTTTAAATCAATTGACAAATGCCTGCATTGATGTTTGCATTCTTCAGCTGGTATTAAATAGAGTGTCCTTGCACCACTCAATGATAGTACGAATGAGAAATTACATTCAGTATCTGGTAATTTATATGAGTCTTGATTAGTATGTATTATTAAATATCTCTCTATGCTCTGTCCAAATTTTGGTACTACTGTCGGTCGGGGTATAAGTTGTCGTAACACTTTTGCTTCATTCATCCGATTGA…
Novel00071	CUFF.1487	0	100	ACCGCTGTAGCAATGCATCGAATACATTTGTTTCAATAGCGTTGCTAATGTTATCCGGTGCTACTATATTGTTCAACAAAATATTGTTCTGATATCCCTGATGTAGTGTTGACTACAAAATGCAGAGCAAGCACTAGCTGGATAGTAGGTACTTTTGAACACGAACACTTTTTTGTATATAATGTTTTGCTTTCACCGTTTTTTCTAGCAATGATTTTATGAAACTTTTGACTACTTAAGACATTGACATTTATTGTGGTGGTAGAAAGAGTAAAAAATATTGTGTATTTTAACATTATTAATGGAAATTTGATGATTATGTCACAATAAGGCATCTGTACTATAGATTGTGGATAGATACACCGTTCTCTATAATATGTCTTAGCTTGTGCGGGCCCC…
Novel00072	CUFF.1568	0	100	GCCAAAATGTTACAAACTGTCATCTGACCTTTGTCAATGTAATGAGCATGCCGCAAAAAGTTTGAGTTTCTTTAGCATTAATTCGCAAATCACTGCTTCATTCTCCAGTCGTGTATCTATGATATTGATTTACTAACTATCCGATAGACAGTCAGTCAGGCGGATGGACTTACTTACCACGTGGAGTCGATGATCATGTAACATCAGCTACCATCCAAAACCTTAATGTTAACGCATGACTATTTCGCGGCCAACAAAGAAACTCGTGTATTATCTAATTAATAAATAGCCAGATTGAATTTCAACACTTATTACGCGAAGCAACTTGAAAAGTTTTGCTCTGATGACAAACTTCTGGACTGTGAGAAGAAAACGCCGTCCTCCTAGCGCGGGCTTGCG…
Novel00073	CUFF.1557	1e-102	100	GCTCGGCGTAACAATTTATAGTAGCAGTTCTTTCATTCCTGTAGATGGGCAGACGAGGCCATAGCCCAGATGGCTTGACCGTAGCTCATTCATTTCACCATAGGTTCCGCTACTCATCTTGAGACATGACATCGAAGTCTCAATTGTAATGCAAAATGCCTGTTCCCATCATTTAAATGAGATCACATGATTGTATTGTAGCAAAAGTGGAGTGGAGTCAATATTTGACATACCGACAGTAAATATGTCTTATAAATTTCGTGTCAAATGCTTTATTCGAATACCCATTATATACGTAGCAACTGCTCCGAGAGCCGAAGCGAGCAGTGCAATTTAGGTACCGCTTACCAACAAGGGCTGTATATTCGCCTGCTTGTTGAGGCAAAAGAAGTATGTATG…
Novel00074	CUFF.1615	3e-52	100	CCTTAAAAAAAATTAAAGCAACGCTGGCAACATTCTTTCACTTTGTTTTGACAACTTGATTGTTCAAAATGATATAACGCTAAGAGGCGTCACTGGAGAAGGACAAAGCTCAAGTTGTAAGCTTGTGAATGTGTTAAATGTAATCTAATAAAAACCCTGTAAAGTCAAAAGTCGAATAGTGTTTCCTGTGCGCATCCTTACCCACTGAGGAATGGGTCTGTTTTGTTTCAGCTTTTTGGCCAATTTGCGCTTAATAATAAACGTCTTATGGGCCGA
Novel00075	CUFF.1659	0	100	GTGTACGATAGTATTTTATTGATCTACGTACTTTTTCATATGGTATCACACTGCAGAAATGGCATTGAAAGATTTAGAGGAACCATCAATAAAAATGTGTGGTACATAGCTGCAATTGGACTAAAAATGGCTGCACAAATAATAATTTGTATAAAATTGGAATATAATAGAGTTTATTTACCTATTTATGTGGTAATGACTCCTATATGGATGCTACTGCCAGTTCTCTGTATTGAAGTGTTCATGCATTTGATCAAACACTCCAGTGGAAGTAGTAGGTATTAAAATGATTCGAAGCATACTTAATAGGAAGCAATAAATACTGTGCATTGAGGGGAAGGACATGTGACTTCATGACTGTGTAAAGATAATTATAAACTTGGCACGCATTCAGTAATA…
Novel00076	CUFF.1723	1e-177	100	AAAATATGCGATTGAGAATCTGAATTGATGAGCAAATTTTATTAAAACTTACAACCCATGAACAAGTAAACTCCCTTAAGAAATCAAATAATTATTCACCAGTCTTTAATATTTTGGTGCCAGAGTTATCTAGTGATATTGAAATGAAGGAGAATATGGATACAAATAATTTTATACTTAATAATAAGAAAAATTGGCCATTAAATAACCAAGTCATTGGTACTCTTAGTAAACAGCTTAATCAAAGGCTCGAATCACAGCTAGAGGCCATCGAAGATACTGTGAGACAGTTTCGAGAACAAAAGTACTCTGAATTTGAAGCTTATAAAGAAAGAGCTCAGAGGGATCATAAAACATTGGCAAGNTCTGCAATGGAGGTAGTTGCGGTGAAGGAGGGCC…
Novel00077	/	/	/	CTGATACATTCAGCAATTTCTGCCAGTGTCGTGTTATGGCTACACATGGAACATTGTTGAGCTATTTAAACACACATTTTATTATGAACAGTATCCAATTTTGGAAATAATAATGTTGCCTGGGACTAACACAAAATTAATGTTACTATAAACTTACATATTATAATAAAGATCATGTACAGAGAATAATGCACTACATATAATTATAATTTTATAGAGTTAGTAGTTATAAACTTAATAAAAGCATTTATAATACGGGAGTCTGGGAATAGTGAGAGGAGGTGACGGACGTTTACCGGCCGTTGAATTTTCAGTTCGTTAATAACTTGGTCCCATATGAGTGAGTTGTTCAAGCGACAATTGAGGAAAATGTGATCTATACTGCCTTCGTCCAAACCA…
Novel00078	CUFF.2130	0	100	CGACTCAACTGGCGTCAGTCGTCTGCACACAACACGCATGCGTAGTAGCGTTATTTGAAAAATAAATAAAAAAAATATATTCATCTTTAGCCTCTCGTATTGTGTAGTGGAGAGTTTTGATCGGTGTTTGCCTTGCGTATGTCTGCCATACTGCATGGACTCGTGCATGAATTCGGACCATTACTGTCCAAACTGCAACGCCTACATTGGAACCTATACAAGATGATTTCATAATTGTGAACGTATTGCGTATTCCTGTATGCCATTCGATGATTTGCACTTATATAGTTTCGTTTTTATATTTCATATTCACATGATCAATCTTAAGTTCGGCTTAATGTTGTATAGCTCTGTGGAGTATATTTTGCAGCTTCATCTTAAAGCATTGGCGGTGGTGAA…
Novel00079	CUFF.1795	0	100	GACAGTTCCAAATTTTGACAATGAAAGTAGAAATTCTGCAGCAAATTCAAAATAAAATCATAAATTTTCGTCCCATTCATTACCTAATATTATACAAAACATAAACGTGAAGTGAAATGAAAGAAGTAACAGCAGCACCTCGTGACTGCTTAGCCTGCAGAATTGTTGGATCAGTAGGTCTTATCGGAATTGGAGGCTATTTGGCCAATTGCTCATGGAAACAAAAAACCATCCTCGGGAAATACGCAATGTCTTTTGGCTCTTTTGACTTGACTATAATAATATTTTTTATTGTTTACATATAATCGTTATCGTTATGAGGCAAATTTACATGCAATTGTAAAGAAATAACATTTATACTTAATGTAATAGGTCGCCATCTCTGATTAATTTGTGTAC…
Novel00080	CUFF.1825	0	100	CTTTAGACTGCTATAATACTCTGGGAATGCTACTCGAAAGTAAAATCTATGAAATCTATTTGTAGACATAGAATAGTGATTTTTTTTACTATAATAAATCAAATTAATTTTCAAATCTTTTCAGCCGGAAGATGAGCATTTAGATTACATATCGAAGAATATGGGTAAAACATGGCGCAAGTTCTTCCGGAAACTCGGCTTCACCGAAGGCAGAATTGATACATTTGACACGACAATAAAATTTATGGTGTACAAGAGATTTTTTTCATTAAACAAATTGTAAATATAAATTTTATAAAGTATAATATTTAAAACTTACGTATCTTCGTATGTATATATTTTTCAAAATTGTCTTGACTAGAACAATTTTTTTTATCATTTAGTTACCCAATTTAAATA…
Novel00081	CUFF.1871	0	100	TCCCATGTTCGATATTTGTATTTAGCAACGACGACTTCATGACAATGACTTCGTGGGAAAGTAGACATTTTACTCTAACAGCTCTAAGTCGTTGAGATAATATTGAAATATGATAAAGAAGTGGCACGTTTCGGGTCCAGTTGCCGCGACATACATAATAGCGTTATTCTGGTTTTCAGGATTCCAATATATGCCACGATCTATGAGATAGACGGAGAATAAAATCTCAACGACAATACGTAATTCGTTAAATAATAAGGTACAGTTGTAGAGAAAATATTTGCGGGGGTGGTGACTGTGCGTCTCGCTATAATATCATCATGTACTCTGGTTTCTTTGAGGCATTGGGACTGGGTCACGAAATACCATTTTGTTCATTGTTCAAGAGTTTTATGTTCT…
Novel00082	CUFF.1964	0	100	GTTTGTTGTGTTGAAACTTGAAAGTTGAATGTTTTCAAACAAGTTAGATGTAATTAGAAAGTAGGCAATGATTCCATATACCGTTACATTCCATTTTTATCGAAATCGCTTGGTCTTTTGTTAGTGCGTGAATTTATATTAAGCCGTAGAAATGCCCAACATTTTAGACTTCGTGTTCCTCAATCTCGCTATCTCGGTGACTTTTACCGGTGTTTTAATAAAAAAATTCGAAGATTACGTTCCTGCTTTCATAAAAAAAAGTTTCTCCTATGGTTCCTTCGCTTATCAAGGATCGGAAGCGAACTTTTTAAAAATAATTGAAATACCTAAAGCTTACTACAGACATTTTTATTTATTTTCGTCAATTTTCAGTGTTTTATCATTATTTTATATGATATT…
Novel00083	CUFF.1950	4e-80	100	TCAGATTCACGGCATGGTACGTGTTGTAATGAAACCTCTGATCTCTAAAATACCGTTAGTCGGAGGACTACAGATCTTCTTTTTGAACAACCCCTCAATCGACTTCAATCTCGTTGGCGCAGCTGACATACTAGATATGCCAGGCTTTAGGGTGTACTTCGCATACATTTGGTTCAAGCTCAGAATCTCATGAAGAAAGATGTTTCTATGCTAGCACACAGTTATAACTGCATACGGATCTGACTTGCCTTTTCCTCCGGCTCAGGCATGCGCAGATCAACCGTTGGAATCTCATCGCTTAGTTTGATCGAAAGCTTGTTAGGCAGCACCATCATTTTGGACACTTGCTCCACGATGCATCGACGAAGTATATCA
Novel00084	CUFF.1939	0	100	GTGAGCTAACAACTGTAGCTTCTTACTGTCTAAACAAACAGCTGTACTTGTGTGCCTACACACTTGTTGCACCTACTTTCAAAGACAGAATTTTACCTAGTACCTGAGAAAGTGAAACTGTTATTATAAACAAATAGTGTTTAATTATAGTGAAATTCGTTTAATTTACAGTTAATATGTGTATTAACGTGAGGAAACCCGACTTTAAATCGTTATCGTAAAAGTTCGTTACGATGCACCTGCAGATCGCTGCATTTAATTGATTGCATCTTATAAATAGAGCACACAATGGTGTGAGCGTAATCCTGTTATTTTTCAACCAAGTGCCATCAACATAGGTGAAACAACACGAGCGAACAAGTCTGAAGGAATCAAGCCAAAAATGAGTCATATGCGGTC…
Novel00085	CUFF.1952	0	100	GTTTGGTACAAATTTGTCGATAAGCCAGTAGCAAGAGCACAACACTTATTAAAAGGTGTTCTAAAACGTTTAAAATATTCTTGTCGCATTCTTGAAAGAGACCGCCTGCAATACGGGGTCTCTTAAATTGATTTGTTTTAAACTAAAAAATAAAATATATAATGACAAACGCAGAATCTGGTCAGAAACATGAAGCGGTCGACTTAGATCAAATATTGGTGGACGAGATTGGTCAGTTCGGCAAATATCAAATCTTGACATTGCTTTTGGCCGCTTTTCCTATCATGTTTTCTGCCTTCGCTGCGGGGGAGTACATATTCACTACCGCCAGGATTAACACAAGTTCGACATGGCCTGTGACGAATGGCGTCGCTCGCAGATCGGCTCCATCCGGACCAT…
Novel00086	CUFF.1944	0	100	AAAAATAAGTATATAATGTCAGTGGTTCTTGTATTAGCAGAACGTATTCATAAATATTTGCTAACATTGATCATCAGGCGTTCAGTGCGCGGTGGCAGTGGACGAGGTTCAACGCGAAGAAAAAAGCCTCCTCTTGAAAGATCACATTCGGACACTGATTGCAGGTAATATTTAAATGCTTACTAAAGTCAGTTTTAATGGTAGGCAGCGGATGGGCTCTGCCCCTGGCATTGCTGACGTCCATGAGCGACGGTGACCACTTACCATCGGATGGGCCGTATGCTCGTCTGCCTACAAAGGGAATAAAAAAAACCAATCGAATAAGTTAATATAGCATGCCTTCAATCCGAAAGTAGTAAAAGGTACATAATTTATTAACAATCTGGTACAGCGTATTGT…
Novel00087	CUFF.1970	0	100	CTATGTTCCGGGCGTTTCCGTTTTGAGTGTGAATAGCGTGCGCCCGCGTCTAAATGTATTTATTGTATAAAATTGAAAATTGTTTGTGTTAAAGGAAGATTAAAATTCGAAGTTCGATACTGTTTATCACATTTTTTATTCATAAATTATTAAAATAGATTCTAGTAAAATAATTATAAGGTGTTATAGGTACTTAAAACTTATTATCACTGTTTACTGAACACTTCTCTTTTATCTGACCTCACAAATTATTTAATGTTCACTTGTATATTCTCTAATATTACTATTTATTAGTTTCATTACTTGCTTAATTTAGACTTTTCATTTTACTATTAAACTACATCATTATAACTAAAAATACAATCAGTAATTTAAGCAAATTTTAGGTTGAAGTTGGAT…
Novel00088	CUFF.1987	0	100	ATTGGATAAAATGACAACATGATAACAACTAATTCCAATTAAATTGTGACATCAAATTGCACTATTATTTGATTGGTGTATACTTATGGTTGCCATGTGACTATAACATTGTTGTACCTTTGTCATTGGTCATATTGTTTCCAACAGGGCTCGATTAAACAGGACACGAAAAAATTTAACATTAAATTTAAATTCTCTAGCAAAAACTTTATTGAATGTTCGACAAAGAACTTAAAAATTATTTTAAATTTCTTCCTAGAAATTATGTATATTTCAAACTAGTAAACTATAACTGTAGTAAGCGCTAAAAAGTATAAATTTCTTTGAAGTAAAAAGAATGATGAAAATCCCCGGCATAAGACTGTCTTTAGTGGTTTTAGCAATTGCTGTTGTGTCAGT…
Novel00089	CUFF.1989	0	100	CTCACGGAAGGACAGCGAGTTTCTATTTCTCAACCTATGATTATCAGCAATATATCTTTTGGTTTTAATGTAAAAATTATCTATGAAATCAGTTGATAAACTTCGCAAAAGCGTCGAGACGCTATAAATGTCTTCTAACATCCATTAAAAATACAGTAACCAGTAAAATGTTCTCGCGATGCCTGGTGTCTCAAGTAAAACATAACTCGTACTTTTTAATAGGCCTATTAATCGGTTTGTGGGTGTCTCTCGCTGTTATACCGTTGGATGAAGAGCCGGCGCCTTGTGTAGCGACTGTAGGCAGTGCCTCTCCAGTTCAGGATGAATTTGTGCCGCAGCGGGAGGAAAAACCAGCTGGTTCAGGACAGACGGCTGGGAGAAGCGTGCAACGACCTCGTT…
Novel00090	CUFF.2077	0	100	CAGGTCGATCGCAATGCTCTGGAGTGTGGTGGGAGGGATCTTTGTGGGCACTGGGAGGCTGTGACGCATGGCACTGCTTGTCGTCCACTGAGACTCTGACCATAAATGGGGGCCAGTCGTGGAGCCCCGGTCCCCCCCTGCCGACAGCCCGGCGCTCCGTTGGGGGCTGCGTGTGGGGGTCGAGGCTCATCTCGGCGGGGGGCTCGGACGGGGCCGCCTCGCTGCGGAGGACCGACTGGCTGGAGACACGCGACGGTACTTGGAAAGCTGGGCCTAATATGAGGAAAGGAGAAGAAAGAGAACGGCGTGCACTCGGATTGATACAACGTAAATAAACTATTAATTAAAACGAACCTAATTATTATGTTATGACGTATGATTTTAGTTATGCACTTACTC…
Novel00091	CUFF.1997	0	100	CGACGATTTCTTTACGCCCGTAGCGAGGACTCAAAATGCATATGTATTAAAAGGGAAAGTTGGCTTTGCTATAATAAAGCAAACAATTGGAGAAATTCACAACATAGTGCTTTATGATTCTAACAAAACTACATTATCAAGTACAATAGTTTCAACAAAATTGCAAATAGTAGTAAATAACAATCATTTGGCTTTCTATGATAGTCTTCAGAAATACTGGTGCTTATATGCTACAGATAATGAAGTAAAAATCATTACAGAGATCCTTAAAAAATTTGATATTGTATTAAGATATGGTGATAAAACTACACCACCCGATCTGGAAGATGAAACACCTGCAACAAACATAATTGAAAGTACAATTAAACAAAGTAAATCTCAAGCAAACAGTGATACAGA…
Novel00092	CUFF.1993	0	100	CATTTATTGACGATTATACAAGATACTGCTGTGTATATTTCTTAAAAGAAAAGAGCGAAGTAATCGATAAATTCAAGGAATATAAAAACTTTGTTGAACTGTTTCATAAGAAGAAAATTCAAAATCTACAAACTGATAATGGAGGCGAATACAGGTCTAAAGCGTTTGATAAATTCCTCAAAGATAACGGTATAAGCCGAAGACTATCTGCACCTTATACCCCCCAGCAAAACGGCATGAGTGAAAGAAAAAATCGGTCGCTGATGGATAAAGCTAGATGTCTGATGATAGATGCCAATATTCCTGCAAAACTTTGGGCAGAAGCAGTAAACACTGCAAACTATTTAATAAATAGAAGCCCAGCAAGAGCTCTCAAAGGCAATTCCCCATATGAGAAAT…
Novel00093	CUFF.2004	7e-91	100	ATAATACGACCTTGCCGCTTCGTGTGTGTATGATAATTTAACCTTCAGAAAGTGTGTGCGGTCAGATAATACCATGGAACTTCCCTATATTGATGGCGGCTTGGAAGCTCGGGCCAGCTCTGGCGACGGGTTGTACTGTGGTCATGAAGCCGGCCGAGCAGACGCCGCTCACAGCTCTGTACATCGCTCAACTAGTCAAGGTTCCACTGGCTCATGACGAGTGTAAGCAAAGTATTTTCCGTCGGCGGGCAGGACATTCCCGTGGATCTTGTCGGCCCACCCGGCGTAGTACCGTAGGTTTTTTATTGAAGCATACAGATCACCGAAATACGAGTCCTTGTATGGTTTGCCGTTGTCCAGCGTCTCCAGGCT
Novel00094	CUFF.2003	0	100	GGCAGTCCTTTAGAACTAGTATTGTTGTTTTTCTAAATTTTTATGTTATATTGGTAGTATTTGATACAGAAGTAAACGGAAGCTTAATGATGGATTTAATGATTGAAGAAAGTACTACTGAGAAAGTGCCGAAATTATTGGAAAATATAATTAAAAGTATTCTAGAAAGGAAAAAATCTAAACCAATTGAGAAAATAGACATTTTGTGTGGATTATTAACAGCAATGTTGATTGAGAATAATTTAATTCATTTAAACGATAGTGGCGGTACTAAAGACAATATTCCTCCTGAAAATTATCATTGTGAACTGTTTTATAAATCTGCAGATGGTCCAAATGAAACTTGCTTTGCTATGCGTGGTTTTCAAAATATACCCATTACAGTTGTTATGACACCTT…
Novel00095	/	/	/	GTTTAGTTTTGATCTTATTGATAATCTCATAACACTATTCTAATTTCAACTCGAAGCTGGTCAAGACGAACAAGACATAAAATCTTAGTTTAGTAGTATCTCAGTTTTTACAGTACAACGGCTGCCCTGCCTTTCAAACCGAAACGCATTACTGCTTCACGGCAGAAATAGGCAGGGCCATAGATTATTACACTTAATATATTTGAGAGGCAGGGTAGTTGTATAGTGGTTCGTCGTGGGCTAAAGGATAAGAAGTCCGGTACATTCGTATGTAGCGATGCACCGGTGTTCGAATCCCGCAGGCGGGTAGCCGATTTTTTTAATGAAATACGTACTTAACAAATGTTCGCGATTGACTTCCACGGTGAAGGAATAACATCGTGTAATAAAAATCAAACC…
Novel00096	CUFF.2034	8e-87	100	CAAACACAGTTATTATTATTGTTGACATTACGAAGGACATTGCTCTAAGCGTTCTTGGTATATAAGCAGGACGTCCTTTATATTTTCAACATTTAACCGAAGTTAAAAGCCAAAGGAATATGAGAGTATTGTTGGTCCTAGTTATGGTTGCGGCCTTGGCGGCTGCTGCTTACGCCGTGCCAGTTCTAGACGGCGTCACCAAGACCGTCTCCGGCGTCGTACCCGTTTAAGCTTTGATCGACCGAAAACCACGTCGACAACATACCAGCAACAAGTTTTTATTCACAATTCGGAT
Novel00097	CUFF.2174	0	100	TACCTAACTGTTTTTAATTGGTACTTGTACCCAGAGAGAAAAAGTTAGACTTTCTTCCCTGTACAGCGGGAGGAAAACCAAACTTTCGGCGTAGGTAGGAGAAAAAAATCATTTTGTCGTCCAGCTGTTATGGTTTTAACATTGTTTTGAGAACTTTTCACAAGAGAATATTATTGACAGATGTTGAAGAAATGTCAAAATAAAAATTGAAAATGGACGCAACGAAACCCTAAACCTTTATGTATTTAAATTGATTAATCTAAATTTAAAGTAAACAATATTTATGATGTCGATAATTAGTAGCTAGCCACACATGAAATAATACAAAACATCAATGATCAAAATGGCCGCCACAGAAACGGTGAATGAACTTTTACAAGATACACTGAAAAATACAAT…
Novel00098	CUFF.2088	1e-123	100	GTCGGACATGCGCGTATCACTGAATTTTTCAAGTGATTTTGAAAACGGTGGGACTATTTTTCCGTGTAAAAATTATACGTGATTGTTTATTGTGTTGCTGTTTCTCTATTATATACATTAATATACATTGTTGGCTTGCAAATTATGGGTGTAATGTGTTGATTTGTGGAAGGAAGTTATTGTTTCTAAAGGTCGGATCCAAATGGTAATGCAAAATTTACAGATCTTATTTAAAGAAGAAAATGTGACGCGATGTGCCTCGAGTGTCTGTGATCCAAGTGTCTAGTGTCTAGTGTATAGTGCGTAGTGTCAGCGTCTGGACAAGTTACATTGAAATGTCATTGTATGAGGAACGATATATCTATGTATCACCGGTGATTGTATTTTGAAATTTTTAAC…
Novel00099	CUFF.2046	4e-91	100	GTCGTGCCTTCTCAAAGTGGCGCAATGATGAAGACTGTAGATATTTACTGACTGAGTCAAGCTTCAGGTCATCGTGGAGATCCACGTTCCTTAGGAGCCATGGTGCTCCGACGGCTATCGTGCAAAATCGGGATTGAATAATCTGAAGGGCATTCAAGTTGGTGCGGGCCGCGTGAGCGAACACTACGCTTGCATGCGTCATGACGAGGCGTATGCAAGTTTTGTAGAGTGGCATCTTATGTCGAAGGGAAAATTAGCAAAAAAAAATTCAATTTGAAAAATAAGGTACCACCACCCTGCCTACTTCTACCGTGGGGCAGTAACGCGTTTTGGCAGCCGTTGTATAGTAAAAAAAATCTGAGACTCTACAACTCATGTCTCAAGATGGGTGGCGGTTAG…
Novel00100	/	/	/	CTATATATGTCTTAGAATGACGGCTGACGAGCATAACAATATTTGAATTTGTAATTATCAGATCGCAAATGTTATTAAAACATCGGGAATGTCAAATCAGATGTTACTGACGTTAGACCAAATTGACAATGTACACTTTTCGGTATCCTGTAGTGTAGCTAGACAAAGGCTACTTAAATTTACATCCTTACTAGTGTAAATTGTGACTAATAATCAAAGTCGAATTGAAACTTCTACCCAGACGCGAAACTTACGAATTTACCTTCTTTTACATTTATTATCACAATTCAAAAGTTTTGCACGATAAATTTATTTTATAACAAATAAAGGTTTAACACCGTGTAATACGGAACGTCTAATTTTTGTTTACATAAAAAAACTGGAGTGTAATGTCATAAC…
Novel00101	CUFF.2101	2e-97	99	CGACAAATTCGTGGCGTTACCACAGCGAATGGACTAATCAGATTTCTATGGTTTTAACCGGAGCCGCGTTCCATCACAAGATCTGGTCCTGGTACTACACGTATAAGATGCCGTCCGAGATCAGAACGTGGGTGGACGACAACTTCAATTGCGAAGACATAGCCATGAACTTCCTCGTCGCTAACGTGACCAGAAAACCTCCAATCAAGGTTACACCCCGTAAGAAGTTCAAGTGTCCGGAGTGCACCAACACGGAGATGCTGTCAGCGGACGCGCAGCACATGGCGCAGCGCTCGGCCTGCGTGGGGCGCTTCGCCTCCGCCTACGGGCACATGGCGCTCCGCCCCGTGGAGTTCCGCGCCGACCCGCTGCAGTACCGGGAGGCGGGGGCCGGCGTGC…
Novel00102	CUFF.2127	0	100	AGGTTACATTAGCATGTGAAGGACAGACGTGTAAGGCACATAAAATGGTTCTCTCTGCCTGTAGTCCGTACTTCAAAAGTCTATTAGAGGTGAAGGGCTTAGCCGAGCCCCCGCCGCAGATGCCAAGCATCAAACGAGAAGGCTAGCCCCCCGTAAAGTGCCCAAAAGACTATAGTGAACACCAATCTAACTTAGCACCGAATAACTAGTGCACACATCCATGTAACGGTAGGACAATATAATACATATATATCAGGTTTTATTTTTCAAATACACAAAATACTTACTGTCGATTTTTAATGTTGATCTTCGTTTTTTTTATTATAATAACACATTATTAGATCTTATAATGAATTCGCGTTTGAATTCACAGTCAAATAAAAATTTTAAGTCTTTAAC…
Novel00103	CUFF.2142	1e-179	100	CCAACCCTTATCTACTACCCGCCAAATGAGAAAAATGAAAAAACCGTTCATAGCTTTTGAGTTACTATGTACCTACCTACCTACCTACAGTACCTACCATAGATAGTACACTAAGAAATACCTACATATTCAAAAATATAATAGAATAAAGGAATTGAAGTTAATGGTCTCCGTCTTTAAAGAAGAAAAGTTTATTTTCCCGAGCAGTCTAATTAAATTTGTAATTTAAAAATGGAAAAAACAACTCCAATTGTGGCTGCAGCAGCTGGTTCAGTTAGAAAAAAGATGGCAAATCGTATAGGTCGTGGAGTACCAGAAGTAACTGACGCTTATTCTAAAAAATGTTCATGTAACAGAGAGAAGGCAACTGTGTTTTGTCGTTCTTGTGGTTTCTATTGC…
Novel00104	CUFF.2158	0	100	GTTAAGATGGCGGTGGCGCTGTCACCAGAACAAGAGCTGGCGACAAAAACATTTCTGAACGAGCTCAGCGAGACTGGTGCGGGGTGTGTATCACGAGCGACGGCGATCAAGTTCTTGTTGGCGCGCAAGTTCGATGTTGGGAGGGCCCACGCGCTCTGGAGGCAGCATGAGGCCACGCGTCGAAGGGAGGGACTCAACAAGTTTGAACCGTTCGAGGATCCACTTAAGTCAGAACTCGAAACCGGCAAATTTACTATACTGCCAACCAGAGATGCGACCGGTGCTGCCATTGCCGTGTTCACAGCGAACAAACACTTCCCCTCACAGACTACGCATCAAACAACACTACAGGGTGTGGTGTACCAGTTGGACGTGGCCTTACAATCGCTGGAGACTCAG…
Novel00105	CUFF.8182	0	99	ATACGTATAGGGCCGCTACCTGGAGGTCGCCAGGGCACGTCTGGAGCTGGCGCTGGACGTGGCAGCATGCGGACCGCCAGTGGTCGTAGATTGAACAGGCGGGTCACGACCAACCAAGCTACTACAGCCGAAACACAAATCACACTTACACCAGACACTCAACAGGAATCAGCAAGAAGTGTTTTGCAGGACATGCTACCTGCAACCACCCTTGCTGGCAGAAACAGGCAGCGAATGAAGTGGACGGACGAAGTAAATAAACAACTACTTCGCTGCTATTACACGGTTACAAATTGCGAAAGTAATCTTACAGGATATCGCCTAGCACTCTACACGAAATTCATTGACATATACCCAGACCTTCATATAATATCAGAACAACGTTTAGCAGATCAGGTG…
Novel00106	CUFF.3220	0	100	GTATCTAATTAAATTTTTATGGTTATTTAAATTAATGGAAAGAATTTAAATAAACTGAAAATAATGACAACAGGATTTACAGCTCGCGTAGACAACATACGAAATACATTAATTGCCGTAAGCAAGCGAAGAACTTTTAGATATGGTGTTCCGTTTATATTATTTGTTGTAGGAGGATCGTTTGGTTTGAGGGAATGGACACAAATTAGATATCAGTTTTCACAAGTAAAAGGTGTGAGTAAGGAAGAAGCAGAGAAAATGGGCCTTCACAGAGAAAAAACTGTTTCTTTGGATACTGCATATGAAGAAATACAAAAATTGGATATTGATAATTGGGAAAACAAACGAGGCCCTAGACCATGGGAAATAAATGAATCAAAAAAACACAATTAACTATGC…
Novel00107	CUFF.3218	0	100	ACTGAAATGCGCTCGTCATTCTTTTGTTGATTCCAAAATTTGCTGATTTGTGATAAAATTTATTGTATTTATTAGGTAAATATGTATGTTTGTGATTCTTCTAAGTACATTTATAATTTTGAGAATACGTCACAAAGAAACCGTTTCTGAGAATCAATGCTGATTTGGGTTGAGCAATAAAGTACGAGTGCCTTCTAGAAAAGTACAGCTATTTCTCTTTATCTTTGAAATTAAAGAGAAACAACTATATAGCTCGGTAAACTTCGTAAAGCTTCGGATGTTGTTCGGTTCGTTTCGGTTTATTGATTTGCTGCGGAATAGCCACGTATAAAAGGTTTGTCCTCGTTTCGCTGACGCATTAAAAGACCAGCGGATTGCAACGTGATAGACAAGCTTATA…
Novel00108	CUFF.2271	0	100	GTCAACGTCTTCATAATTTTAACACAACATTGAACGATTTGAAATTTAAATCTATATTTATTAAATTATTTAAATTCGGTCGTACACAAACGATGTGCTTGTGATTTAACCACAAACAGATAAGAAATCATGTATTCACCGCGACAAAAGCTTATGTGGTTTGCGTTTAATTCAAGAATGATAATAATTTTATTGCAAGCTGTATCGAATCTCATCATACCTGATCACGACGCTAAGGTTTTCGTCAGCCCGGAAGACCCCACTATGTACAAAAGTTGGTTAGATAATATAGTTTATAAACTTTTTGGCGGTTTTAAAAGATGGGATGCTCAATATTTTATACACATTGCTCAGTATGGATACACGTATGAGAATTGTTTAGCATTTTATCCGTTTTAC…
Novel00109	CUFF.2365	0	100	ATTACCAGTTCCATACCAAAAATATAAAAATCATCAATTACAACACACCTATATAAATAAATCCACATTTAAACGTAACATGAAAAAATAATAACACAACACAGATCTTGTTCATTATAGACATGTCAGAGGTTCAGTAAATTATTTGAAAGTTTGTTCCTTCCTTACATCGATAGGTGTTTAACTTTTGCACCCCCACATCTTAATTAATATCAATGCTCGAGTATTTGAGCAAGGGTAAATTCGAGATCGACCTTGGGATGAAAACTTAGAGACCCGAAATTGGGACCAATAGTGATAAACTTGAATAAGTACGTCAAGTGGTATATATCCATGAGAAATCATTCAGTTGGGTTAAGTTATCTCATCCCACGTAAACCAGGATAAAGAAGCTGCTAT…
Novel00110	/	/	/	TTTATATTGCCTGTTTTGTGGTATTCCGACGTTCCTGACTATACGAATTAATAGAGTCGATCTACCGACGGTTCGCGCTCATAGGGCTAAATAAAAGACATTATGAAAGCGAATTTTTAATTTATTATGTCGTTTGGTAATAACATTTTTATATTAATAGATCGAAAGACGAGCTTACTTGTGTATCGCTGTGATGAATCATTGCGACGATATGATTCGCTAAATCATTAACTAGCAAGTTGAAGCTCGCGTGTTGATAACCGTACTAAGTTTCAACTCAATCTAACTAACGATTGTCGGAGCTTATAAATCTCAAA
Novel00111	CUFF.2193	0	100	GGGGAACAAACAATTATTAACAATGAACAATCAAGAACAAATGATGAACAAACGAATTAATAGAAAATAAGTAGAAAACAGGAAAAAAAAATTTTTTTGAGGGGCTAACTTCATTCACCTTAAATGTAGCTAAATATTTATTAAAATGTAGAGTTCGCAATTAGTGAATTGTTTAAAAATGATTATATTACTGTAGGTGCTACGAACTATAGAAAATTTAGTACACACTGTTAATACTTCATTGTATTCATAATAAATAATTAAATAACTCAAGGGTCTACCTAAATGATTCTTCAATTCTTCACTAATTATTAACCGCTCCTTCGTTTCAGCCTCATCAATATCAAGAGGCCGTCAGTAGTTTGTTGGTGTCTAGCACTTCCTTCTGAAAGACTATCC…
Novel00112	CUFF.2185	0	100	GTTTTGTACGTTATTACAAAGTTAAGTCGTACACTGTGTGCATTACTAATAAAATCTTACGTTACGGACGTTTTTTCCCGGTTAGGGTGCCCCTCCGCATCGTCCCTTAAGGAACTTCGTTTCAAAACTCCACAGTCTTAGTCACTCATGCGTTCGGATTTTAAGATAATCAGTGGTTGGTAATTTTGTATGGACCTCTATGAATTAAGATAGTCTTAAATAAGCCCGTACATTTACCGAAGTCGTAACTCTAATTAGTTTACAGTGCATATTTCTTCGAAGTTGTCATGGCCTAAAGCAGTGACCGGCAACCTTGTCAACAGCATTCGCGAAGCAGCTGTTAGGTTTTCCTTGGAGACGCTCGGGCAGCTGTTAGCAAATGTAACCCGTCCAGGCTGA…
Novel00113	/	/	/	ATTCGAGCCGAGGTAATTGTTAGTCTGCATGAATATCCGTAGTTTGTCAGGCCGTCGGTGACATTCATTACTCCCGCAATGGTAGTGGAGCGACACAGCGAGCGCGGGCGCACGCGAGAACAGCCGAGGATCGAAGCCACGGCCTGCCACTACACGGGCTCTGTACGCGGACAGCCTGCATCCAGCGTAGCTCTTTCTGCTTGTGATGGACTTNGTTTTTGGGTAGAAGGTTCAATCCAATATTCACCCTGTTCTGTCCTTAATAAGCCCGCCTTAGGTCCAGCCTGATTTGTCTGCCGTCAACGGTGAGGTTATAGTGAAGAGAGTGCGGCTGCAGATGCTCCGTGTGATGCAGGTCACGGCGCGCCCTCGCGTGCCCGTGTTCGTGGGAGTGATCCA…
Novel00114	CUFF.2243	1e-160	100	CTGTCACTTGTATACGCACACATTGATATGTTTGATTGTATTGCTTCATAAACATTTTTCGCCTACGATAGCCATGCAGGAGACAATCTGTGCTACGTTTTTGACAAAATAATTAGTTTTTAAATTCACATATTATGGAGCAGGCCAAATCTAATTCACCCAAACTATTTGTGAGCACCGCAATAGAAATAAGGATGAAGTGGAAGAGNNTTTATTAGCCACATTAATTGGTTCCTTGTAGTGTCCGAAAACTTTAAGTACCTTTCTAAAATTAAATTGGATAGATTATTAAGCACACACGTTAGTCCATCTCTGGTTATAAGTGTAAGATCTCTGTAACATTTTGTAGCATTCTGCGGTTCTGTAAGTATAGACATGAGCATGCCAACTGAAACTTCC…
Novel00115	CUFF.2283	0	100	CAGCTGTCAGGTGTGTTAACTGTTAAGCGTCTATGCGATTTTTTTTTCTGAAAGCAAAAGCAAGTTTAGTAGTATGTAGGTAATGAGAAAAATAAACTATTCTGAAATATATTAAATTATTTTAACTATTCTATGAAATTACATAGATACTCAGGATCGCCTTGGATACAGTACATTTGGAAGGAAAGATGTCTGCGACCTGGATAAGAATCACTCCGGGGTTTAAATGTATATATTTTAATAAAATATTCACAATCCTAGTATTTGAAATCGTGCATGAAAAATATTGTTCTGTCTAGGACCAAAATGTTTGTTAAATAGTTTTGTTGATTTGTTCCTTATCCACAATCAAAATAAATTGACAATATTTATGGTGATAATGATATAGATATAGGTGAA…
Novel00116	CUFF.2306	1e-58	100	AGTGTATAATCTATGTTTACAATTTACTTATTGAACTTTTTTTCTGCTCCGTTTTAATATTATCAGAATATTGAATATTTAAAGAATAGCAGGATATGTTTTATAAATTTAGAAATCATTTTTATTAAAAAAATTAACATAATATGTTTACTGGGAACATTTTGGAAATGTGCAAGAATTGGTGAACGCAAATCCCCCTATGTTGCAGTCTGTTGTATATTAATGGCCTTTTCAATATTGTTCCTCACATAAAATTGTTACAAAATGTGGTCTTAAATGTTAATGATTTATTAAACCATTTTAAAACCCAGTTTTATTCCGGTCCATGATACTTGGAAAAAATGATCTTAGATAAGCGCAGGTGCATATCAACAATAGTAATACGGATAAAAGGCTTTG…
Novel00117	/	/	/	ATAACATTCAATATTTATATTGGAATTTTTGATTAAAAATTATTTTAAGCACAATGACGCGTTGTTTTGTACCAATATGCTCAGAAATTGGAGTACATCAATTCCCGAAGGACAAGAAAATTGGAAGACTGTGGTTAAAGGCCATTTGACGCGAAAAAAGTATTCACACAAAAAGTTCGAGGTTATGTCGTAAACACTTTGTGGAATCTGACTATGAAAACATTAGTAAATACACAGATTTTTATTGACAATTCCTTCTCTAAAATTACATAAGTAACTTCTCTACTTTTTGTTTTTTCAGAAACTGGTTTCATATTCCATGAAAATATAGATGGTACAGCACTTTTCTTCAGATATTTATGTTAATGTTTGACAC
Novel00118	CUFF.2378	0	100	TGTCTTTATACTAAAGTTCATTACGAAAACGAAGACAGAGCGGTCGTCTTTCACGATGAGAGCCATAATTTTATTATTTTTAATATTCTTTTTTGATTTCCGTGAATGCAGTCACACGTTTGTGGGCACAAGTGTAATGAGACCACTCGTGTACAAGACCAATGCAACCTACAGCGCCCTAACGTTCAGGAAAAGAATAGAATTTATGAACTACACTATTCCAAAAAGCGGAAATTCAGTTATACAGGGCTTTTTGCCGTGCAGCAGTAATGCGTTTCGGTTTGAAGGGTGGAACAGCCGTTGTAACTATACTGAGACCTTAGAGCTTATATCTCAAGATGGGTGGCGCATTTACGTTGTAGATGTCCACGGGCTCCAATAACCGCTTAACACTAGGTG…
Novel00119	/	/	/	ATCGCTACATACGAATACCGGACGTCTTATCCTTTAGGCCACGACGACTGAAAATCCACAGAGATTTATATCCACACAGTCGAGGATAGGCAGGAATGGCGCAGGATAATCCAGGAGAAAGTTGTTAGAGGTTGCCACGAGGTTCAGCATTGAGGATTATTGACGCAAGGAGGATATATTTTGTATACATCTCTTTCCCACACCGCAACAATTTGATGTTACCGTCGCCACGCGAGGGAGAAGACCCGGTTTTTCTCAGTTCTCAGCGGCGCTGATCTCGCGTATGAACGATGGTGACCATTCATAGATTTATTACCATATTCCGATGATTCCAGATTTAATTGACAAGCCCCTGATGCCTGGGTCTTGGGTTAGCAAATACAAACAGCCTTACAATCC…
Novel00120	CUFF.2502	0	100	ATGCAAACATGTTGTGTTATACTAAGGCACCTACAGTTCATTTTTAATATAAAAAAAAGTTTTTTTAACTTAAAATTAACGCACGCTATGACACATTGTACTTGTCATAACTATAGGGAATATTTTGTTTTTGAAACATTCCTTAAGTATGTTGGGATGAAAAGCTGTTTGATTCAAGCGACATTTTTGCAACTTCACAGGAGGGCTATTTAAAGTTTGAAATGTGGAAAAAATATCAGTAAAAAAACACGTGTGGCACTCGGCGACTGCCGCGATAAAGCTATTGCATGGCATTTTTTATCAACTTATGCAATTATAATTAGACAATAATAATTTAATATTAAAACAATATTAAAATAAGAACACGCTATATTTATAAACATTAACAAAAGCAAAACA…
Novel00121	CUFF.2605	0	100	CCTCTAGTAATAGTGTGTAATGTTTTTTGTGATTTGGGTTTTATTCTCTTACAAACTGTTTAAATTTTGATTTGATCACCACTGTGTTCGCATGTCGGATCACTGTCTGTGAACTGATGGGTAAATTAACAGTTGACGTTGTTGGGTACCTGATTAATCTGCAACACACTGAAATGCAGAGTTTACGTCATTTTCTCACGGCCAGCACTTATATGTCTCCCCGATTTCCTTCTCGTGTCGTTTTCTTGCCCTATCAAGCTTAAAATCAACCAAGTTAACAGCCAACCAAAAGTCACCAATCGAGTAGCATTACAACTAGTGAAGTATCCAATGGAACGTTGGACGAAAATCTCACAAAACATTTGCTTCCTGTGTTAGATACTCAGTTTTACGTTAATA…
Novel00122	/	/	/	CTTTATTACACTTTACACAAGCATACAGTTTTTCTCAAATATGTATTTTCGTATGCCATTCAAAATTACCAATACTTGAAAACCGTTTTTCAGTTTACAATAATAAGACTTTTCTCTAGTATATACATGAAGCTTTATATGTGTTTTTAAATAATCAACATAAACTAAAACTAAAACCTTTTATATATACTTCACAAACAGAATGTTTATCTCCTGTATGTATTCTAATGTGTGATCTTAATTTTTGTTTTTATTTATTTTTGTTCATTGCTTAGATGGGTGAACGAGTCCATAGCCTATCTAATGCTAAGTTGCTACCAAAGCCCATAGACATCTACAACATACATACCACCACTCATCTTGAGATATCAGTCCCAAGGTCTCAGTATAGTTAGAACA…
Novel00123	/	/	/	ATTTTCGTTTAAAATATTATTACAGACTTCACAAACATAAGGTTTCTCTGCAGTATGAATTACATTGTGTTTTTTTAATTCACTTATTTTTGTAAATCGTTTTTCACACACTTCACAAACATAAGGGTTTTTAGGATGCGTTTTCATGTGCATTTTAAAGTTCTCTTTAAATACAAAACGTTTTTTACAAACTTTACAAACACGGGGTTTGCGAAATGCTTCCATTTTTGTTTATATATTTAATATAACATTGATCAGCAAATTTTACACATGAGAATGCTCAAAGTTATGTTTTTTAGGAAACCAGACAAAATTAAAAACCAGAAAGATCGGAACCCAGACAAAATTAAAAAAAAAGTACTGCCTTTATGGAGTATGTATCTTCTTGTATTTTGCGTT…
Novel00124	CUFF.2607	0	100	AGCAATTATAACAAATAACTTAACGATTAATAACGATAGACTTTTCACTGTACGCAAGCGTACTTTTGGGAGCAAGCGGAACGAGGGCGCGGTGCGGGACGCAAGGTTCGACTGATCTACCAATAACGCGCTCGATACGATTTCCCCTGCCGTCGCGCCTCACCCTCACCACCAAAGTGATCTAAAATTCGGTTCTGCGCAGTCAAGGTCATTTGCTCAAGAAGTTTGCCGATTACTATACCTACAATAGCTTACCTTAGAATAGTAACTCTATGCTTTTACGTTATTTGTCTATTTTTTTTTTCTTTTTTGGCAATAGCGTTTACTTTTTGCCAATGACGTAAATTAAAAGATTGGGAAACCAAATTAAAAAAGGATACGAAACACGAGAAACGATCA…
Novel00125	CUFF.2609	0	100	GATATGTGTAGTGTTGTGACGTTTGTGCTTTCTTTCTATATTTTTTAAAAACTCATTTGCCTAGGCAATAACATATATATACTGAATTTATATATATTTATTGACTATTTTCTTTAGACAATTTTCATTTTATTTCGCATTTTTTGTTCCTGTAAGTGTTCTTGTGCTGATATCATCGTGTATATTCAATATACCTTCTGAATATCATTTGTGTTCGTGTTGTTGTGTATTTCATATTTGTGTGTGTTGTGTTTTTGTTTCTGTGTGCTTTGTGTCTGTGTGTATGTGTTGTGTAATGTCCTGCATGGTCATGCATATGTGGTATTTGCGCGAGCCAAGTAGTCCCACTTTTTTCGTACCGGGCATTCGGCGCTAAAAGCGTTGTGGTCAGCCTTCCGC…
Novel00126	CUFF.2610	0	100	GGCGAAGTTATAACTTAATATTTTTGAGGAAATTGTTAAAAATAAAAACTTAATTTTTAATATATATTTGATCATAGTATAACACGAAACCAAGAATGGGCAATCTCCTTTATAGATCAATTTTTTAATTCTCCAGAACATTTAAACTTTTTAATTACTTACACTATTTTATATTACTTCTATCATAATGTCCCTTATGCAAATTATGTAATTTTTCATGAGAAATGTAGGAAAATTTTACATCTTATTGTATAATTCTTATATAGTTCTGCTAGACTATAGAAATACATTAATATTTAAACTACAACTTTAAACTTCATCAGTAAAAGCAAACATCTCTCTTGTCTCACTAATAACTATTAAAAAATGTATTTTCTTCTACTCGGTTCTGTATTAAGA…
Novel00127	/	/	/	ATTGCAAATAACATTTATTACTTTTACAGTGTGTTAGTTTAAAACATAAATATAAAACAATTTAAAGTATAAAAAGCTTATTCGAAGTGGTCTCCATTGGCTGCAATACAGTCCTTTAAACGTTGAGGCCAGTTATCAATAGAAGCACGCACTCTTTCCATGGGAAAATTTTTCACTGCCAATCGTACGGATTGTTTTAGGGACTCCAAATTATCATGGCTCTTAGAGCAAGCCGTACTCTCTAAAACTGACCATAGGACCAAGGACCATTCTTGATTATTAAACATGGTGTTGTTAAGGGAGTTAGATGGGTGGACGAGTCTACAGCCTATCTAATGCTAAGTTGTTACCAAAGCCCATAGACATCTACAACATACATACCACCACTCATCTTGAGAT…
Novel00128	CUFF.2612	0	100	CCTATGTATAATACATTGTTAAAAACAATAAATGCAAAGTAAAATCTAGCAAATATTTGTTTACATTTTTAAAGTCATAGCGAATCCTTTTTTCAGACCGTACCTAAGCGGCAGTGTATCGTAATCGATGCGAGGTGCAAACTTAGCTTGGTCGAACTGTACTTTGTAAATGTCTATGGGCTCCGCTGACCACTTAACACCAGGTGGGCTGTGAGATCGACCACTCATCATAGCAATAATTAAAAAACCTGAAAAGTTGTAGATTAGGTCGACACAAGTTAAGTACTAGTGACTTTTTTAATTTTGATTTCTATGCTGATAGCCTTGAGAGACCATATCAGCATTGCCCTAGCGTGTAGATGAGCTTTCGGGGCTTAAACCGGAGGTGTTGCTAACACT…
Novel00129	CUFF.2506	1e-100	100	CCTCGACAACAGGTTTCGCACAAGCAAAATAAGATTCTAAACATTTAAAATGTTTAAAATTAACTACGTATTGTTAATTTTTGTTTTATCGAACTGTGTTAATTGTAATGTTTACATTGGGAATGGCAAAATGAAACAATTGTACGCTTGGAAGCAATTAGGATACGATTTTAATGGAACAAAATATATAAAAGATGCAGACCGCATACGCTCGCCCGGAGCGATACATTTCGTCCAAGAGCTAGGAGACAGCGAGAAATTCTTTATACAGTACAATAATGTGCCGACAGGAATCAAGTTTGTCGGAGATCTGCTATTTTTGACGGTCCCAAGGAGGAGATTTGGGATTCCATCGACGTTAAACTACATAGACAGGAGACACAGTAAAAAACTGGATCC…
Novel00130	CUFF.2530	2e-83	100	TCTCCAACCAGGCCCAGCGTGATGCGGCAGGAGCTACCGGAGTCGTGTATAGGCGGCGGAACCAGAGCGCCCAGGCTGACGCTATGCGAGTGCTTGCTGCTGGGTCCGGCGCCGGTCGACGCCCTGGAGGCGGTGCTCAGGAGGGTTCAGTTCCGGAGACTGGAACTGGACCACGCGATACTGGACGACGAAGGAGCCGAGGCTCTCTTCGATATGATCGAGTATTACGAGAGCGCTGTCGTCGTGTCCATCAGTGGTCCGAGGCAGTTCGGGATCAGAGGTTGGCAGGCCGCGTCCCGGATGATAAAGAAGAGTGCCGATCTGACGGAACTAGAAGTGACCGAGGGTCCCCTGGAAGCGTCCCACGCACCCACCATAGCGCGCGCCCTCAGGACCCAC…
Novel00131	CUFF.2528	0	100	GGAAGATTTCCATCGAGCATATGAGTTAGCCTCCCAAGGCTATCAGCATAAGTAGGGAAAAAAGACCTCAAATCATGCAACGTATGTAGTAGGGGGTAAGTGAGACGCTATAAACCTAACGCATTTAACTTGTTGTGTTTCAGAGATTGGACTTGCGAGACAACAAGCTAGGGAGTGTCGGGCTGCGAGCCATACTCAACGCCCTCAGGGAGAACACCACCCTCACGCAAATAGACCTGGACGATCAGGCGGACTCGCCGGACTCGCTCCCCGCGGCCGAGGACCAGGAGGCTGCGACCGTATCCCGTCTGACGCGAGAGATCAGAGCGCTGTGTCGCAGGAACGAACCAGTAGCGACCGAGCCCACGTCACGGACCCACCGAAAGATCAGCTTGACAT…
Novel00132	CUFF.2626	0	100	ATCCCACCCACGGGACCACCTACTCTTCTCGCTCACGGTTCGACGGTTCATCTTCTAGCCGATCATGATAATAAAAGAGAACGTCAGAAACGATACAGAGAGCAGAACAGAGACAAATTGAAAAATCGTGAAGCGGAAAGAAGAAAACGTATACAACATACACAAAGTATTGCCGGACTATCTGCGTCATCAAACACAATAAATAATGAAGAAATTGTAACTGCTCAAAGTTTATCGGGTTGGGAAGAAACTCGACCGTCATCAATTCAAATAAACGAGAGAGACAAAGAAATGAATGCTCTCCAGAAAAAAAGGGAACGTCAACGAAGGTACAGACAGCAGAACAGAGATAGACTGAAGCAGCGCGAAGCGGAAAGAAGAAGGAGAAGTCTACAAAAT…
Novel00133	CUFF.2601	1e-132	99	GGGGGATCGGACCGGTACTTTGAAAGCGTCGATGCGTGAAAATTTCAATTATGAAATCGATTCTATTCGTTATTTTGTATATCCTTCATCAAGGCTACACTGCATCTATAACATGTAACGGATGCAACAAAGGAGATCACTGCCTCCAACTCACGCCGAAGATAGAGAAAGAGATAGATGTTATTGTTGACAAAGTAACTGATTTTCTAAATAATCTTGCTATGGAACACGAAGATTTCGATGTAACGCTACTAAAGATTGAAATAGAAAAACATTCTGACGACGAAATTGAGGAGAAAGAAGTAAATTACAAGTTTCGTCAACGATTGCTCCAATATCGACAAAAGGTTG
Novel00134	CUFF.2655	0	100	GTTTCGTTATTATTTATTTTAAAGTAATAAATTAATTTATGGCATATAAAGAAAGTGTATCGTGTTCATTAAAATTAAAATTGCGTAACACCAATACAATAATTTTTAAACAATAAAAAAAACGCGATCATAGCGCCATTTTTTTTTAGGTACGCATCAGAGAAATATATCATCATCTCAAATATTGAATTAACAACGATTAAAATCTTACATCAATAGAGTGCATGCAAGTTTTATTTACAAAAATTATCTTGGTCCATATTAAATAGATACTATAGTCATGACGTAACCTAAAAATCAGTGAATTGATGGTACAATTAATACAACTTTAAAATCAGCACCATTAGTAATGTCGCTTGTATCAATCAGTACAAACAGACAACCGCGCGGTTTGATCTT…
Novel00135	CUFF.2670	e-116	100	CGACATCTCTAAATCACTAGTTAATTGATTTTCATTGTCAATTTTACATAAAAAAATTTGAGACTACACTTCGAAGAATAATTATACTAAAACAAAATGTTTGGAATTAGAAATTTACTTCGCGCTAACAACCAAATCTTTAAGAATGTCGCCCAACAAAGGAACATGAGCGTTATCTGCACTCCGCCAAGAAACAAGGTTTCCAGAGGTGAGATGATCTTCCTCGCCGGCCTGATGGTGGTGGGCTGGTCTGCCATCCCAGCCTGGGTGTTGGTCAATATCAAGCATTACCGCGACAAGCAATAAAATTATCACAAAAAAATATGTAGTCTATTACGTTCTAAGTAAAA
Novel00136	CUFF.2681	0	100	GTCAGAGTCGTCAGAATCAAAGAAAAAGAAATAAATTCGTGCCTTTGGATTCAGGAAAAATAATATTACGAAACTAGTGTAAATTACGTTGTAAATACAGCAATTTAACTGTAACATAACTTTGAATGTATTATTTTGAGCTTAAGTATGAGTGTCTATGCATTTTCGTTTTAAACAAACCGTATGTTTTGTGACTCGTGTACGGCAGTGAAAAATCGCAAGTTTAATTAGTTTCTTTGGTCGAGACCGGGACTGGTTCGAAAAAAAATTAGGAAGTGGTAATGCATGAAGTATTTCCAGTGTTCCGGATGCAGAAGAAAATAATGCAGTTTGAATTTCGAATAGAGAATAAAACTTTTTTATGCTAAGCGATAAAATTACATCCGTCTATTTTCCTTC…
Novel00137	CUFF.2673	0	100	GTTTTTCATTTACAATTGGAGTAAAAAATGTTAATTAGTTCAATTATTTGTCTTCATAAATTAGACGTTTAGTGTTTAGACTACGTAATAAAAATATGGGGAAAAACAAAATGATAGCTAAAAGTTGCCCGATATGTGAAATGCAGGTAGCCGTTGCATCAAAATCGTGTAAGTGCGGACACACTTTCTTTTCTGCTCGTCGCGGTGCTGACACTTTGCCGGCCGTTGAGAATATCAAAAGAAGAACCGGTCGAGTTAGGAGATCGCAGCCTCAGTTTTATGATGCCCAGCATTACCAAAAGCAGATTAAAAGGAGATCGCCGAAGAAAAGGTCTTTATCGAGATCCATAGATGAGGACTCTAAAAACAGTAGAGAGAAAACTGAAAATGCTTCCGCGA…
Novel00138	CUFF.3157	0	100	CTAAGATTGAATTCTAAATAAACGGCTACATTTCTGCGCCAAGAAATATGAACCAAATTACTAAAAAAAAGCCGTTTCCACCACTGCGAAGACCTAAATGCATAACGGACCCGAATGAAAAAGCAAAAAAATGTGTTTCAGAAAAACAATATGTGATTGTAACTTTGAAAAATAATAACAAACTTGTTGTTTCTTCTGATGGCTACCACGGGTTAATAATAGCGGGAAGCGTGTATAAGTGTGTATTTTGTAACAGAGAAATGGACTTGGATCATGCCTATAAAGAATATCACAAAAAAACCGCCGGCCATTTAAAAGCTATGACTTCTAATCCAAATATGGAGGATTATGGAGAAAATTTGATACGAAACCTCCGTGGCAATGGTTATTACTGCACAA…
Novel00139	/	/	/	AATAATTTCTGATATTAATAGAATTAAAAATCAAGATCGAAATAGATTTAATAATAAGAATGTTGCTGCAATCATGCATGGAAAAGAGGGACTACGACAGTTGATGTCGCACATTTGATCCTGACAGTATTATCAAGTTAATGGACTCAAAACAACCTTATGAAAATGTTACCCAACATAAAGAGAAGAATTTTAAGTTTAAGTTTCATTTTATTAAGCTATTGCGTAGCTTTTATCGCGGGGTTTGAGCGCGGCGACTGAATCAAGAAATTCCGTAACGAAAATAACCTGACACCCCACTACGCC
Novel00140	CUFF.2690	1e-119	100	AAGTGAAACACACTCGTGAATCCGTCCTAAATCCACAAAAATGCAGTGATGATGCCAAATTCCAAGTACTTATTTCAAAATTGGGAAAGGCCCCTATACAACAAGTCACAGATATACTCTGCAGGCCGCCTGATACTGGAAGACCTGCTTCGACTACGGCAGCCCCTTCTGCCTCTAGCCCCGCAGACCCCAGTGCCACAACTGCTGCTCTAACCTCCGCTCCGACCTCTGTACCACTTGTTGCTACAACTCCAGCCCCTAGAGGAGGGGTACAAGAGCTCATCAGACGCGTTGGTGCGAAATGAATACAATGTAGACAGTATCAAGATTTATATGAAATAAATAATGTTTAATACAATTGATGTGTTATGCGTA
Novel00141	CUFF.2864	0	99	GCCGGCCCCCCGGGGGGCTAAAGCGGGGGCAGCTGTGAGTGCCAAAGGCTGGAGGACCGGCCTGCATATTCCAGTTACTCCTGGACTGTCGTCCTCGGCGCCCGTCACCCCGGTTGACCCAGTGGCTGGTGTCCCTGACTTCCCCACTCCTGTAGCGTCAGGGGCTCCGACGGGACCCCTTGATGTAGCAGCGCAGGGGAGGCTGGAGCTGCTCGAGCGGGCAAACCGAGCGGTGCGTGGGATAATGTCGGTGGCGACGGCGGCATCCAAGCTCAACAAGTCGGAGGTCAATGTGATCTCCGAATTTGGTCGCGATATCCTTGCCGTAGTTGGGGCCCTCGGGATCCAGCTCTCAGAAAAGGAGCTGGTGGTCGAGAGGCTCCGCTCGGCAGAGGCCTC…
Novel00142	CUFF.2880	0	100	TATCCAATTTTACTACAAACAATGTTACCTTTCTTGTTTCAGATATAAGTTCGCATTTAACATACCTACTCGTATGTATGATCGCTCTGCTAGCCGATATGGTAGTATATTGGGACGTTGACAAAATCCTAACATATTTTGATTTAAATCAATGTTACATTAATAATGCCAAGCGGCCCTGGCCTGTTACACATTTCATAATCACTGAGAAGTGTTTCGGATGTCAGCGAAAAATCAACAAAAGTATAAAACTGCAGCATTTTACTCTTGCGAGAGTCAAAGCGGTATTAGAAAATTACTGCAGTGCTCCATTTTTTGGTGTTCTTTTTGTATGCATTCTATTTATGATCATTTTCCCGAAGACGAGCGTGAGTTTGTTTGGGAGGAAATCATCATCAT…
Novel00143	CUFF.2880	1e-151	100	GAAAATAATGTGATGGATCGTCCCTTCTTCTGCTTGACAGTGTATACATTGGTTATTTGAAACAATGCCAAGTCTTGCTAGGTGTGACGGCGCAGTATTATGGCCAAATCTCAATCTGTTTATTGTTGTGATGAAATCTCGACTTTCACTAGTTTTCAATTTGTCATACCATGGTTTAACAGATATATTATGGACAAAGGTGGTGTATATTTGTTAGGGGTTATTCCAGTTAATAATGAAGGAGGAGTGATGTCTAGGTCAGATATTAAAGAGATAAAACTATCAGCACAGCTTCGCCCTCGCCTAAAGCCATATTGGACATTGGGAATGATGTGATTAGCTTCAACATACCAGTCAAGACGGACTTTTAACATTGTTTCAAAATTTTTACCAAGACAT…
Novel00144	CUFF.2484	0	100	GCGTCAGCCTGTGGTCGCTGTAATTTGTCATGTAAACAATAAATTGATAAAACAAAATTATTAATAAATACGGTACGCTGTTATAAAGATACAGTAAAATGACCTAAAAATGGTATAAGCAGCCTAAAACTAGGCTAAAGTTATTTAAAAAATTCAATAATATTAAAACATGGATTAACCTCGCATTAACAATGAGATTTAAATTTTTTTTATTCAATTTTTTACTCGTTAATACAACAATTATTGGAGATTACGTAGTTTTCAATTCAAAATATTCTGATAGCCAATTATTCCGAGCAATAGCGGACAGCATAGTGCATGCATCAATAGGATTTCTGTCATCATTGATTTATTTTACATATAACCACAATACGAGCGTTCCTATTCACATAAACGTTT…
Novel00145	CUFF.2614	0	100	GAGCTATTGACAGTGTTCAAAAAGCATAGGCTGTATTTTATTAGTTCTAATTTGAAAGAACTTTATACATACTCACAAAATTATAAAAGTATTTCTATTTAGATCCCAAATAGAACTCGAGATGTCTTGATTATGAGTCTGTCTGTGGGTTGTTGAATTTGTAGTGATCGACAAATATTAATAGAACTCAAATATTTGCAAATTAGTCTGCACCACACTGAATAAAATGCAGAATCGATGTCGTTATATCACAGACTGCACTTATGCATGTATATGTCTCCTCCAACCTCCTTCTATTGTCTCATCAAACTTAAAATCACAAATCAACCAAGCCAACACCCAACCAAGAGTCACCAATCGAGCATCAAAACATCTGATGCAAAGTGCAATGGAATGTTA…
Novel00146	CUFF.2579	1e-151	100	AGCAGCCATTTTGTAGTGTCATAATTAAGTTGAAATCTATTCAAGAAAATTTGGCAATTTCAAATGGGAGTATAGCTTTTTGTTTTGATATCGAAATAATAAATTCAAAAAACCCCAGTTTTAATAAAAGTTATTTTCAATTAAAATGGAGCAAGACGTCGACAATAACTTTAAAATCATCTGCAGTACATGCTTGTGTGGTGACCGTAAACTATTCGCTTTGAATAACACCCAAGAAGTGTATCAAATTTTTCGTTTGTTGATGTTCGATTTCGCGGGTGAAGCTCCTGTGACTGGTTCAGTCCTTTGACCTTCAAATGCTCCTGTGCATTGTGCACCTGCCATTTGAATTTCAGGAACTTTCTCATAATTGCTAAGCACTCCCAGCAGACGAGCTGC…
Novel00147	CUFF.2949	0	100	GTAATGTGCAATTGCATTTAGTTTTGTTTTTTTTAGTTTTATTGTGAATAATTCATAGAAATGTCTGAGCATTTAGAATTCATATCAGAGAATATATCACAATGGTCTGCAGTTTCGAAAGTCACACCGGAAATACAGAAAAAGGAAATAAGACCATTCGTAATTTTTTTTCCCCTGAGTGTACGTCTGAGCTGTCAGTGTTGCTATGCACAGAGAAATTGTATGAAAATATACCAAAACATTTACGGATGAAACCAGGTGTCGTGAGCTTACAATGGAAAATTGATGTTTCTTTAAGAGATATTTTATTTTAGATTATATTCTATAACTAATCTATATTACGTTCTAGATGTCTATGGGCTCCGGTAATCACTTAACACCAGGTAGGCTGTGAGCTGG…
Novel00148	CUFF.2672	2e-80	100	GCCACGACAAGTCTCGTAGGTACCAATGCAGCGAGTGCGAGAAGGCCTTCATATACCCGTCTCTCTTGCACAAGCACGTCCAGGCCGTTCACGAGAGAGACGACTATTATTGCGTCGAGTGCGACGTCAAATTCAAATCGCCCGTACCAGTGTCCGAATTGCGATGCGAGGTTCGTTTCTCCGTCTGCGCTGGCGGTACACCTCAGCGCCCAGCACGGAGCCGCCAAGCTCCACGCTTGCGACCTGTGCCACCGGAGGTGAGTGACGATCCCTCCGAAGCTGGATCAAAGGGTCCAGACCAACTGTATAGGGCATATGAACGGCGAACCAATAACTCTTCGATCAGGGTCCAATCGCGACTACGCCACTGGTGTGTGTGCCAAATTATGGTATTTATAA…
Novel00149	CUFF.2820	0	100	TTATTCAAATATGCTATCGAAGAACTGTTGGAATCCATTAATAGAAGTAGTCTCGTGACTGTAGCACAGAATATAAACAAGATGAGCAAGACACAGGACCCATTGTTCTTCTTAAATTCTCTTCTCGACGTGACGCAGACCAAGAACATCAGAGAAGCGGCCACCGTCATCAACAAACTCACAATAAGACAAACTGTGGAAGCCGCGTGGGATGTGTTGTCCAGCGTAACATTTATAACTGGTTTCTTCGAAGTGATCGAAGCGATACACGAGATAACGCAAATGGTCTTCGAAGAGGTCGTCATCTTATTAGAAGAGTACACGGATACGTATAACATACGCAAGGCGATCGATCATATCAAACACAACAGGCCGAGAATAGAAAAGACCACTACAACT…
Novel00150	CUFF.2864	0	100	TTAAAACAAGTCGCACGCACTGGCACACAGAGCTCATGTCGTTTTAATATAAAATATAGCTACAACCCGGCCATCCTCTGGCTTCATATTGTGTCAGAAGTAAGGAATTTGGAAAATAATATTTAAAAATACAAAAATATCCCTGAAATTATGTTCAAAATGGATAAAGTCGAAAACACACAACATGGCGGACAGGGACGCGCAACTAAGTCAATGCTACATCAGTCACATATGGGCTCAAACCCTTAGATATATGAGAAGCTCGAACATGCCCTTAACTTGGAAAAACTGGTATACTCAACTTAAAATATACATGCGAGCTAATAATCTGGAAGATGAATGTGATCAACGCAAAGTCGCCATCTTATTATATTAAATTGTACAAGACGCGTTAGTGAT…
Novel00151	CUFF.2880	0	100	NNAGGATAGGTCGCCAATAAGCCTCTCATCCCCTCGAGCGAGTGTCCGACACCCCTACACGCGCCATCGATCACTTCAGCTGCTGCTCTGCTGCGACACTTGTACAGCTCCTGCACACGCGCGTACTCCGCTCTGCGCTTCTGTTTTTTTGCTTTGTGGGCACTAGCAGCCAGATCATCGTTCAAATCGTTTCGCCGCCCTGCAGTCCTGGGTCTCATAACCCTGCGCGCTCGTCTTCTCTCCGAAAGAACCCGAGCGGCATCGGGCGACATCTGACCGACTGCGGATGGATCATAGGCCGCGGCGTCTTCGGCGCATCGTTCCACGCCCGCTACCTCAGCTTCAGAAGCCCGCCGGAAGTCAGGCTCGGCCGAGCACCCATCTGACGAGGGACCCGGC…
Novel00152	CUFF.2880	0	100	GGCAAAGTGACAAAATATTAAGAGACATTCCCACTGAACTGCAACTACAGATGATTGAAATAATTAAACGCCATAAGAAACCACAGCAGATAATTTCAGCATCTGAAGTTGTAGCTTTGTATGGGCCAAAGCAGTCCACAATATAGCCATCACAAGTTACAATTAAAAATACCTTTAATAGATTCCTGTATTTATGGAGAGAGTAACTATCTTTTTGAAACATGTAATTACTACTCTTGTTAGTGTAAATATAGGTACCATCACAGGTCACTATTATATTATTATTATTGCCGTATAGGCCATTTGGTATTACCAGATTATGGCCAAGTAATTGTTCCCTAGAAATATGATTTAATACCTAGGTGTCTCGGTACATAATCTTGCATAAGTATTTCCCGA…
Novel00153	CUFF.2749	1e-130	100	TAACGACAAATTATCATCAACGAGCCGGCAAGCATTAAAATAAATGTTGCCATACTTAGCATAAATCTTAATAAATTAAATTGAGAATACTCACAACAACACATCCAGCCTGTTTCTGCTACGACGCAGTGGTCCGGTTTGATAGGTTAGACAGCCGTTATACAATCAACCCTTCGACCTCATGCCTAAGGTGAATGGCGGAATTCACGCCTTGATGTCCACCCTGAATTCGCTGTTTAGTTTAAGCGACATTTCGCTTAATACGCAAACATTTATCT
Novel00154	CUFF.2777	1e-108	100	CTACATTTTTGTAATTAACATTCTAATCTTATACTTTTCATAAATGCTCAGGAAAGGCTATTGGACTAGCTATTTTCGATCTTTCCAAAGTATTGTTAGTTTCCTTGTTGTCTCTAATGAAGTCATCAATGAAATTATGGGATCCCTTCCATTCTTAATTTATCTTCCAAGCTTATCTCAAGCATGGTCCCATGCCCCATGGTCAACATGGTCGGTCACAACAAAATATTACATTGGACATAACAGTAGGCTAGACTATATTGTCAATT
Novel00155	CUFF.2796	0	100	CTTGTTCGAGGGGGCAGCGCTGCGTGTCGGGCGGCGCGAGCGGCGTGCGCTGCGTGTCGTGCGGCACGTGCGCCGGCGGCCGTCGCAAGCCGCTGTGCGGGTCCGACCGCCGCACCTACCCGTCCTGGTGCCGGCTGCAGCGGGCCACTTGCCGCGCTGGCCGGGTCGTGGACCCGCTGCATCGGGGACCTTGCAAAGAAGCCGTAAACGTAACGGACAATATGATGACTAATGCGAGAGGTTTAAGCGCACTGGACATGCACGTCCTATAGTCATAGACTCTTCTAGTTTTAGCGTACCAAGCTTCGTAGTCTATTCAATTTGCAAGTGAAACTGTATTCGGCACCTAAGCTCTATTGTAACATTAACTAACATCGTAAAATTGAACAATATTGATTA…
Novel00156	CUFF.2733	0	100	CCTTTGTTTCCAAGCCAGTAAAATTTATTAAAAAAAACAAAAAGTTACAATGTTACGAAATTATTCTGCATTTCAACATGATTATGTTTAATTTCATTATAAATATGATGGACCCTATTCGTGTAACTGATAATTCTTTTTAAATTTTATTTACCTATGATTTTTAACCGTAATTACAACAAACGAATAAAAATGAATTCTATGAGGATACCGTTGCGAAAACATCCCCTAAATTATTTAAAAGCGATTCACAACGTACTGAAGATTCAAAAAAACGCACCTGTATGTCTCTTTACCACAAGTGTTGATGTCGTTGATTCATTATCTTCACAAATTGTGCAAAGAACCAAAGAGAAAAATACGGTAAACATCCAAAATCATATGGTTGAAAATGGTTCT…
Novel00157	CUFF.2913	0	100	GTCATAAAGTAAAAAAAAAAGTTCACAATACCAAATCTGAAATTTCTGAAATTTAGCGCTAGACCGAAAAAAAACATAAACCTTTTCTGCCCCTGAACTTCACCTAAGCTATTAATTAAAGATACGACATCACTTTCATCTGATTTAATGTCGCTGGTTTCTTCACTAACCTCCGAGAGTGACTGGATATCATCATTGCTTTCAGAAATAGATTCTTCATCTATATCTTGTACGATTTGTTCATCATTAACTAAATCACTGAAATCGTTGTCATCTAAACTTTTGTCTTGTGTTTTTTCTGTATTCGGAGTTAAACTATCAAGACTGGAATTAGTGAGGTTCAGATCTGAAAACCCGCTAACTGATGTGTTATCATCGAAGTCAAGAGCGGGGTCTATT…
Novel00158	CUFF.3059	0	100	AGGTTCCACACCCTGATAGATTCTAACTATAATAAACATGGCAAAAAATACACAAGGGATTTCAGACCACCAGGAAGTGGGCTTAAGATTAATTATATATTTATTTTATACAAGTAAATTTGAATTTTACATTTATTCATTACATTATTGAGATTAAAAACTTACAAATAATGAATTATCTGTTCCAAATGAATAATTTTAGGATATAACTTATATAAATAGTTAATTCAACGCCATTAATATTTGTTTTAATAGGTACACGTCGACAGATTTTTTTTCTTTACATATACCTTCATTCCTTTTTAATGACAACTTTAAATGTAAATGTTTAAATCTATGACATGGCCGCAATTTGTCGTATTCCGAATATTAACTTAGTGTATATAATACATATGTATA…
Novel00159	CUFF.3092	0	100	TTATAGTATAATTTTACTATGTTGAAAGATAACGTTTAAGCAACGAATTGTTAAATAAATTAAATTGATACATAATTCCGATATCTACATTAAAATCGTCCATGTTGTGTTATTATGACTCAACTTGTGTAGTTCATGATGAACGAATATGAAACGCGGCAACCGAATGTCAATACTGAACTTATTCGGTTAAAAATTAAAGAGAATGAAACATTCGTTCGTCGTTATGTAACTACTTATGAGCGGCTCAAGAATTGTCATGTAGATATGTTATAAAACAAAAGTATTTTGTGCTTAGTGCGAGTTTTTAACGTTCTCGATAGCGTCAAAGTTAACTTAAATTTGTATGGAGTGGGAATGTTTGCCTACGTTTGCCGCTAGGGGCGCTGTTCAGGTAGT…
Novel00160	/	/	/	GTAACACAAAATGCAGCCACCCACCTTGAGATATGAGTTCTAAGGCCTCAGTTTAGTTATTAAGATGAAAAAGAGAGAACCTGCGCATATCCATCCTGTCCTTTTCCGATCTCCAATAAACAACTCTGACTTAATTAAGAATGAGATTCAACTATGTTTGCTAATTTACATACGCTTAGGCAAAAGAAGTAAAAGGTAAGACTTTCAGAATACAAACTATGAAGTTAACAAAACATATATTAACTCAGCCAATGAATTCTTATAAACTACTAGCTGACCCAGCAAACATTGTTTTACCATATATAAGATTTCTAGGGAATTTCTAGTGTAGAAAAAAAAACTAAGTTATTGTAAGTGTGTAAGGATGTGGTAAATGAGTGAAAGAGGTATGTAGTGCTG…
Novel00161	/	/	/	AAAGACGGTTCAACAATCGCTCGTGTAAATTTTATCAATACGAATTTTTAATTGAATTACGTTCATAACAAAATAATAATAATATTAATCCAAAATTTAATCCATCTATAATGTTAGGAATCGTTCTGTTTCTGATTATATTATTCGTGTTTTTGTGGAAATTAACTGTAGAGGTGAAAGAAAACTCCCCACCCACATTTTCTGGTTGGATTCCAATAATTGGGCATCTGTATAAAATTATTGGCGGCCGTGAACTTATCGTAGATCCGGAAGATGCCTTGACAGCAGCAAACTCATCTCTCTCAAAGCACGCTATATTCAAACAAGCCGAACCGTGGCTTGGGAACGGGCTAATTACATCAGGAGGTCAAAGTGGCGTTGAGCTCCGACATAAAAACC…
Novel00162	CUFF.3389	1e-75	100	GAGCGTCGCTTCATCAAGTTCGCGAGCGTCGAGTACGGTGGACAGCTCTACATGACGCCCCAGGACTTCCTCGAGTCAGTCGTGGAACAGGAGCCGAGACCTCGACTTAAGCGAAGAGTTTTGACAACCAAAGAGATAGAGAACCTGCAGGACCAAACACCTCAACTAAAGAAGGGCTCTTCGCAGATGTTCAGGAAACTTAAAGACAAAGGGATCATATCATACACGGAATACCTGTTTCTTCTATCGATTTTAACAAAGCCGGCGTCGGGTTTCCGGATTGCCTTCAACATGTTTGACACAGACGGCAATCAGAGGGTAGACAAGAACGAGTTTCTAGTTATCCAACGTCTGCTGGGTGGAGCTTTCAAGGAGCGCAAAAACGTGGACGCGAAAAGC…
Novel00163	/	/	/	GTTATATCGTACCGTTCCATTAATAACTTCCTTTTTGACTGGCATCGTTTGTATTTAAAACCAATACTTTGCAGTATTCTATGTAGCGTGGCGCGGCTTCCTTCAAACCCAATGTCTTCTTTTAACACTGCGAGTAATTTATTTAAAGTAGGAAGTTCTTTTTTTACCGTATAAAACTGGTGAATTTTATGGCGAATAGCACATAGATCGAATCCATCCGAATCAATTTTTTTTGCACGTAGGCGACTCTTCCCTGGTGTGACAATCCTTTTCGAAGTACTAGCCGCTACTTTTCCTTCTTGTGTTATCCTCGAAACTGTTTTCTCAGACACACCTGGATTTTTTTTAATAGATATAAAACAAAATAGGCACTTCAGAATTTTCAATAGTGTTGATAAA…
Novel00164	CUFF.3440	1e-150	100	CGGGTACATTATGCAATGCTCCATAACACCCGCTATCGCCCCGGCAGTCATGTGCGTGACGAAGTTTTGGGTCGGAAGGGTTTCATAGTCCTCAAAGTTCATAATCCTCACTAAATACTGACACTTGGCACGAAATAAAAACAGGGACTCAAGTCTTTCTATGAAGTTTTTACTATTTTACCGCACTATCAGTACCATTTTCGCTATCTATTTTCGTAACAAGACATCCGAAATTTAGACCTATCAAATTTTTTTTCCACAAACAGAACTTCACATGCACTCGCGACTTTAGC
Novel00165	CUFF.3546	1e-61	100	CGGAAAACCGCGCCAGAGTTGCTTGGTTTTTATTCGCGCTTGATTTAAATTATTTTAAAATAAAAAAATTGTGCAAAAAAATTATCTAAATTTGAATTATCAATTTAAAAGTTATTTTGTGAGTTAAATTGATCAAACCAACATTGAATTAGATAATGTGTTCAGATTATACCAACAAGGTCAGACTGTTGTTAATGTGATATCGGGTTTTGCTTCAACGCTATGTCAAGATAACCAACGCTTGGCTTAAACAAGATGGCGGCGTCACGTGAAATACTTCCACAAAATGGCGGACACGGAAACGTCAGACTGCACCCGTATTTCATTGCG
Novel00166	CUFF.3547	0	100	CAGACTGCCGCAAATCAAAGCGAAACCAGTCAAAACGAAGCTTAGGGTGCCGGGGACCGACCACCTGGACCCCGTGCCTCGCGTTGAGTGCGTGGTCCTGCACGAGCCGCCTTCTCCTACCCTCGACGTCATCTTCGTCCACGGGCTGTACGGATCCTTAAGCAACACTTGGCGTCAAGGCGATTGGAAACCAACATACAAAAGCGAACCGGAATTAAAGACTCTGATAAACCATACTTCGAAAACCCTCGATAATGCAGACAATGTTAAAATGAATAACGCTAACGCCGATAACGTAACAGCTGAGAACGTTAACGGGAGCTTTAGAAGGATTCTGCCTAACGAGGAAGCTCTGATAACGGAACGGTTTTACGACGAATCAGATCCGGCCGAGGGGGT…
Novel00167	CUFF.3709	0	99	CTTCATTTCATTTCACTCCATATTATCATTTTTCATAAAATTAAGAATATAAAGTAAAATAAGACATGACTTAAAGGTCTCAGTTACCAGGTCATAAAATCTCTTAAAAAAAAAATAATCAGTCCAATTTCAATTTTCAATTAATTTCATTTAATATTTTTGTGTACATATGTATCAATATTAATTTATAACCAAGTTTGCTAGGTGGTAACTGAACTACATACAAACCCTAAATCGTAGCTAAATATAAAGACCACGTTTCAAAGTTTAATTTGTCGTACATTACACTAATTCATTACATATTGGTTTGAAAATAAAACAAACATTTCTAACTTTAAAGTAATTTCAGCTAGAAATTATTTCTTCTAAATCATGTTTGTGGTATCTCCTCATATACGC…
Novel00168	CUFF.3614	1e-140	100	GACAGAGTGAAATACTGGCCTCGCAACGCATTTTGGTTGCTCTTGACTCTTGGCCCAGGAACAGCCGATATCCACTTGGACATCTTGTAAGAGCACTCGGGCCAATTGGTGACAAGGATGCAGAAAACGAGGTCATACTGCTAGAGCACGACGTTCCTCACGCGAGATTCAGCGAAGCCGTACTCAACTGTCTACCGCCCAACGATTGGACTATACCTGAAGAGGAAAGGCAGAAACGTGTAGATCTACGCGACGTGTGCGTATGTTCCGTGGATCCGCCCGGGTGCACGGACATAGACGACGCGCTGCACGCCCGCAGGCTGGGCTCCAGCGACGGGCTCGCGACCTACGAAGTGGGCGTGCACATCGCTGACGTCACGTACTTCGTGAAGCCCGACA…
Novel00169	CUFF.3614	1e-168	100	CTTACGAAGAGGCTCAGATCGCAATCGACGATTCGAGTCGCAAAGACGAGATAGCGAAATCTCTGCGCGTACTCAACAAACTCGCTAAGAAACTTAAGAAAAAGCGATTGGACAGTGGGGCCCTGTTACTGGCCTCGCCCGAGATCCGATTTCAGGTAGACTCTGAGACTCACGACCCAATCGAAGTGCAAGCCAAGAAGATAGTTGACACTAACTCAATGGTAGAAGAATTCATGTTGTTAGCCAATACCAGCGTGGCTCAGAAGATTCTAGAAGAATTCCCTCAATGTGCCATGTCGCGGAGACACCCGGCGCCGCCTCCTGCTAATTTGGATACTTTCTTAAAAGCTGCGAGACAACAGGGCTTCGAAATCGACGTGTCAACGAACAAATCGTTTT…
Novel00170	CUFF.3619	0	100	CGAATATATTGTTTCTCAGACAGTTCTCGTACATTTTCTATAATGACGTGTTATATTCTTAGGAGCCACACTACGATACGTCGAGACGACGAACGCAATTTATAAATACGAGGAAGTTTAGATATGTCACAAAAAATTGTAACAGTGAAGTGAGCGCACAATAATAGTTTGTTCGAATTGCGGAAATGAATATTCTTGGATATTTAATAGCTGTGGCGCATATGCAGGCTCTCAATGGATCTCGCGGGCCTCACGAAGACATACTAACCAATATAGGAACACTTGATTCACTTGCACATCAAATACGTGAACAAAACTTGCTGTCATTGGAGGGTTTCAAGAGCAGCGGATTTAGTAGGAACGGTAACAAAGGATATTATTTATCAAGGAACTTACGAG…
Novel00171	CUFF.3709	0	100	TGATTTTTTTTGGGCTAGAAGGAAATCGCCGACCGGTAGTGATATGCGAGGTAATATGAAGCTGCTTATGAATACAATTTCAATAAAAATAAAGTTTTTCATTTAAAGGCGTTTGGAGTCGGCGAAGCATGTTGGAACAGTGGCTGGCACCAGACTCCACTAGGTAGGATGATCCGACAGGATATTATCATAGTCTTGCTGAGAGCCCAGCAACCAGTCACTATAAAATTCCCTGGACTGCAAAGTATTCAACTAGAAACATTTTCTTCGATTTTTGTGTACATATGTATCAATATTAATTTATAACCAAGTTCGCTAGGTGGTAACTGAACTACATACAAACCCTAAATCGTAGCTAAATATAAAGACCACGTTTCAAAGTTTAATTTGTCGTACATT…
Novel00172	CUFF.3705	0	100	GTTCGTAGAAGACAGCGCACTTGTGGATTTATAAAAAAAGAATAACATATTATTATGTAAAATAATAGTGACAAACAAAAACAAGCTTCAGTAAATATGTCGATTACGATTAGAACAGTTTGAGGTTATGTGACTTCGAGTGCTAATCGTCAGGATGGCTACGCGAATATTGCAATCTATTAGTTTTTTGGGAAGTCTCAGTGACACAAAAGGCAGGAAACCAATACTATTGTTGTGCCTGTACATCTGTGCATTCGCATATGTGTCGCTCGGGATTACATCCTCAATTACGCTATTTCTATTGTTAAGATCTGTGATAGTTTTGCTCAGAAAGCTGCCTGATGTAAAGATTTCGAAATTTGCCAAAAAACAAGTCACCATACCGATAAAACTTTTAGA…
Novel00173	CUFF.3683	0	100	AAAAATTGGTTGTACGAGGGAATAGGGGTAGGTCGATTAAATTAAGTGTATAATCTATGGGGGTAGGTACAGAAAGATAGAAAAAATAATTTCCAGTTTCCAAAGTTTTCTGGTAAATATGGATAAAAACACAAACTTAATCAATCAGATTCATAAGTGCTTGTTACCAAAACTTTCTAAAGGAATAGATGAAACAGAAAATCCCATTGAATATGAAATTAGACTTAAAAATCTAAGAGACAATCTGGATAAACTAAATATTTTATTGAATGATATAGATCTCAGAGAATGTCCTGTTAGCTCTACAATATTGAGTAATATCATAATATTATATGAAGAAATAAAAAGTACTGGTAATTGGAATACTGAAGAATGCAAGGAGTACATAAAGCCTTTAGA…
Novel00174	CUFF.3727	2e-94	100	GACCACCGAGCATGTGTTTATGTTCGTGAACGTGTCCAAATGAGATACATTTATTTTTACAGAATTCTTTATCAGTGTGTCGATGTTACAGACAAACATCTATTGGAGCTATTCGTCCGAGGATGTCGAATGGACTTGGATCGGGCTAGATCAAAACTGGAAGCATTTTGTATAGCTCGCAAACGTCATAGGGACCTCTACGAATACATATCTTTGAACGAACCTCCTCTCAACGATGTTTGTAAATTTTGCTCATAAATAAACACGTCCCCGGTTATAAGTGTTTCGTCCTTCATACGAGCGTCGCTCAAGAGTAATGTGGCGCGAACTGCTGCCGTCACATCAGCAGAACTCTCGGGGTATCCGGGCTTTATTATGAATACAGTTATTCTCAAACCT…
Novel00175	CUFF.3775	0	100	CGAAGAACGCGATCGTAGGAAATCGACTAAGTTTGAATGATTCATTACCACGGGGCCATCACACGCTCTCTGCGTCATCTCATCACCTACATCGAGGAGCTTCCTCATTTGACGCCTCATCAAACAGCAGCGGCATCTCGTCCACGCACGTCGTCGAGATCCACAGCACCAACGGTTCCGATACGTCATCACGATGGGGCAACTCTCTCGGCAGCCACGGATCGTCTTCTGGCTTGGTTTCCATAGCAACGGAGAATAACAACGTTAAATACACGGCCCGGCACTGTTTGGACGATCTGCAGCCGCTGAAAGACCCCAAAGACCTGCCCACACCGTCTTCAACTCCCACAACCTCGAGGAAAACCAGGAGAAGATCGAATCTCTTCACGCCGTCGAAGA…
Novel00176	CUFF.3827	1e-143	100	AAAGGCGGGAATCGGACGCGAAACGCCCGGTTGTGCTGTGCCTCTGCTCTCGGTCGCAACTGTTGTATAATTTTAGAGAAAGGAGGTTTGTTTTGGTCCACCACCTCCGCGGCAAGGAGTTTCGTGGCATTTCATATCGCGGCACGTCCGTTTCGCTCGCTATTATTCGGAGGCGACGTTGCCGCTCCGTCCCGCGGCTCCAGCTCGATTATTTGGCTCGACCAAGGCTAGTCGTGAACAGTAGAGGCGGTTCGAGAGCAGTCAGTCTACCGCGCAGCTTGGTGCGCGACGTTTGTCCGAGGGCTCCGCTAGCCGCCCTCGTCATCACTGAGCGCTTCGTATGTGCGACAGAGACAGCGTATAGAGTGAAAGAGATGGCGCAATGGCAGTGTCGCAACC…
Novel00177	CUFF.3842	0	100	TGTTGTCAAGATTTTTATTTATTTCTTTGATATAAAGTGTTCTGTAGAATGTCTAAAGTGATAAAAAGTGGTGGCCGAGAAATGATACTGCAAGTAATGGCGTTTTCTGAACCAGAACAGCAAAATCAAGGACTTTTGATACCATTAGACAATGTGTATCTGAGAAAACCGTATCAAGAATAATACAAGAAGGAAAGACTGCTGCAAGTACTTCAAAAAAGATTATCACACCAGGGAAGAGTCGTCCACGACAAAATAAGATAATTATAGATGATTTTGATATTTGTGCTATTCGCCATAAAATTCACCAATTTTATGCTGTAAAAAAGGAACTGCTGACATTAAGCAAATTACTTGCAGTGTTAAAACAAGACATTAATTTTAAAGGAAATCGTTAAG…
Novel00178	CUFF.4151	2e-33	100	NTCCAGTGCACGTGATTTTTGAAATTGCAGAACTAATTAAATTGTAAATTTTGTCTTTTCCATAATAAAATAATAAAACAAATATGCCGAAATCAAAAAGGGATAAGAAAGTATCACTTACAAAAACCAACAAAAAAGGTTTAGTACACAAACAAAAAGTCATAGAAGAAATANN
Novel00179	CUFF.4153	1e-121	100	ATAATGGCAAATTCGTTTTGATTTTTTAGGTTTGCAAGAAAGGTGCTCCACTGACCCCAGAACAAGCAAGTATATTAAAATTGATAGGCATAGAAATGGCAGATTTTAAGTTAGTGATTAAATGTCACTGGACAAAAGGAAAAGGTATCCATATAGACAATGATTCTCCAAGTGATGAAGAACAGGCAGAGAATGATGATCATCAAGAAAATGTACTTGTAGACGAAATAATGGAAGAGACATAACTATTTTATTTAATCACAATAAATTATGTTAAGCATTACGT
Novel00180	CUFF.4153	1e-113	100	NACAAAAAGTCATAGAAGAAATAAGAAATTCACTGAGCAAATATGAACACATATTTTTGTTTACCATCAATAACATCGAGAAATACAAAATTAAAGGACCTACGGAATGATTGGAAGGATTCCAGATTCTTTTTTGGAAAAAATAAAGTAATGGCTATTGCTCTTGGTAAGACCAAGAGTGATGAAATAGAAGAGCAACTAAATCTGTTATCAAAAAAATTAAAAGGTCAGTGTGGATTGCTAATGACAAATAGAGATGTGCCTGATGTACTGAACTGGTTTAAAAGTTATCAAGCATCAGAATATGCANN
Novel00181	CUFF.3875	0	100	TGGGGAACAAACAATTATTAACAGTGAACAATCAAGAACAAATGATGAACAAACGAATTAATAGAAAATAAGTAGAAAACAGGAAAAAAAAATTTTTTTTAGGGGCTAACTTCATTCACCTACATTTTTTATTGAGTCAGAACTCATATCTGCCATCTAGTGAGTTTATTAGATCATTAATGCCTAAAAGTTACAAAAATGACGTCGCCACAGGAGTAAGATGACGCTAGTTGTATGTTATTTTCCTTTGTATGGGAGTTGCACCCCCCTGAGTTCGGGTGTCATCGTATTCCGATAAAGAACTGACTTTTCCTGAAGGAAAATAATTTCTCACTACATCTACATAAACCTACGTATTTATAACCATGGATTAATATATCATAGCTATTATAGGTACTA…
Novel00182	CUFF.3955	0	100	TTTCAATATTACTTCAAGTTAACATCCATCAAGAACAATTAATAGAGAGTCATTTAAACTATTCGATTTTTTTAAATATGATATTTATGCTATTTAAGTAAATTGAATTATGGAACCTATATAAAGGTTGATAGTTTAGTTTCGTGTTTGACAGTTGTTTGCAGTTCTCGTGTATGTGTACCTAAGTATGTATGTTGTGCGGACTGTGCATTATTTGCTGTATTCGTGTTAGAAAATCGATTCAATTCGCATACTGGGACTAAAGTGAACAATTCTTGACAAATTGCCGTTGGCCGTAGCACACGAGATCACCCCATTGACGTCGACTTAAGTTTGGAAGGTCCCGCCGCGAAGGTATCTAGAAAACAAGCAACAATCCGTCTCCGTAACAGTGGTGAA…
Novel00183	/	/	/	CGAAATACGCGTGATTATTTTTGAACATACGCAAATAAACTTATACAATGACGAAGGTTGCAATTATTCTTTTGATTTTGGCTGCCGTGTACGGGTTAGAAGGTGCGGCCGTTCCTAACGACCCGAACATATTTCCGATAAACGCTAACAGTTTTTCGCCCGCAAGCTTAATGCAAGGCATGTCAAACATCCAGGACATGGCTTCAAAAGTTGGTCTTGGACCTAACATGAACGGTGCAGCCATTTCCACGATTGTAGATAGCGCAGGGAAAAAAATGACGAAACTGCTAATCAGCGAAAACGGGAAGATATCAACCATGGATTTCAACAAGTGAAAACAGCAGATTAATTTTATTTAAAAAAAATAGCGAATTCATCAAGAAATTTGCATAATAATGT…
Novel00184	CUFF.4026	0	100	CTCATTTAATCTTAGTCATTGCCTTGTCATAAGTACATGCACGAGCCGTAAATATTTTTAGTCTGCCTTCGGAGGGTTCGTTGTCAAAACGTCTGCCGTAGTTTAATTCATCAGCTCTACCCAACAACAGGGGAGTCGGTGCCTTCGCGTATCAAGATTCATCAGGCAATAGGTACGGCGGTACATACGGCCTGAAAGACGGGGCTGTCGTCGACAAACAAGGCGACTTTCCTCCAAATTTCCAACCCGAGTCCTTCCAAGACTTGGATTATTTCTTCCCTGAATATCTTAGAAACTTCGAAAACCTGTTACGAGAACCATTTTTCAGATTCACCCCCATCAGGACGAAGTCATTCTTTCCATACACACCACTACGTTTCGAACCATTCAGACCATTTC…
Novel00185	/	/	/	GCGCAGGCCTTGAGTCGGGGACGGTCGCCCGGCCCGTCGGCTGTCGGTCGGTGGAAGCGTGCTGCGCGTCATGTAGCGTACGCTAAGTGGAGGGAGCGATTGCTGAAGGAACTTGTGAAAAGAGAGTACGCCGTGACGCCGATCCGACCATGC
Novel00186	CUFF.3955	0	100	CCGCTGCCTACCAGCCAGGCCGCTGTTCTTATCAATAATGCCCACAAAAAAACGAATTAAGCACTGTAATTAATTAATTTATGAAATGAAATACTTTTTTTTTTATTGCTGTGATGTGTGGACGAGCTCACAGCCCACTTGGTGTTAAGTGGTTACTGGAGCCCATAGACATCTACAACGTAAATGCGCCACACACCTTGAGATATAGTTCTAAGGTCTCAGTATAGTCACAACGGCTGCCCCGCCCTTCAAACCGAAACGCATTACTGCTTCACGGCATAAATAGGCGGGGTGGTGGTACCCACCCGTGCGGACTCACAAGAAGTCCTACCACCAGTATGACAACAGTAACAATCGAATATTAATTATTCGTCAAAACAATAATATTCTACCTATGCA…
Novel00187	CUFF.4081	0	100	TATAACATCGCTATTATAGGAACTGAAATGAAAGTATAATATCGGTATGTAGAATTTATTAATGTTAATTACTGCAATATAAACCTTTTTGAACTTAAATTACATACATGAAAATTGTTGGAATTTGAATTACAACAGTTAAATTTTCTTTAATTTTTGAAAGACATATAAAATAAAATTTAAGATTACAAATGAAATTAGCCCGGAAATCGGACGTTTAAAACGTAAATCCAAAATAAGTAACCACACTTTCCGAACATTGACTACACATTTATTCGACATGGCCATACATTAAGTGAGAACTGAATAATAGTAGTTCATCATTAGACCTTTTTCCTCGATCAATAAACTTTTAATTACACGGGCGTAGTAGACATCAGAATCGCCATGGTGGAAGAG…
Novel00188	/	/	/	ATGTCATCTTCGAAGCGAGAACTAAGGCCAACAAGGGCTGCGCTAACAAACTCGAGTACCGACCGAAGAACAGGAGAACGAAGAACGTGGGCTACCTGGAAGAGCCGCTCGACGACGACCCCACAAGTTTCGGCAATATTGGCGACTTGTATCGCATCATGAACCACTTCAGCTCTAGTGCTTCCGTTTCTCCTGTCGAACATGGCCTTGTCTATCACCAGGGCTGTTTCTATATATTTCGTTGTCTCCCTGACGTCTCTGCGGAGCCGTTCGATTAAGCCCTTGACTCCCCCGCTCCACAACCAGCGCCAATTGCGTTCTTGGTTCAGACGACCTGGTGCTAAT
Novel00189	CUFF.4127	0	100	GCTAACAATTTCTTTATTTCATTATACGCGTTATCATGTAACTTAGACCAACACCACTTTGTTTCTTTTTTTTAAAGTTCGTACAATGACTCGAGAATACAAGATGCATTCGGTACAAAATTCCTATAATAATTAACTAAGCCTAAGAAAAATCGCAGTTGACTAACATTCGTAGGCACCGGTGCCTTTAATATTGCTCCCACTTTATCGGGTGCTTTCCTTAGCCCTTCTTTATTAATGGTAGACCCTAAATAATTAATCTCATCTTGAAAAAAACGGACATTTAGGCTTCTGTAAAACAACTCCTGCGTCGTGCAACCGTTGTAAGGCCTGATGCAGTCTCTCAAGATGTTCAGAGTTAGTGCGACCGGTTATGAGCACATCGTCCAATAAACACAG…
Novel00190	CUFF.4127	0	100	CGCCAAAAAGTCCCCCAAGCCTGCAACATAACTGTACCATAGATAATACATTGTGAATTCCGGCCATAGCGCACTGCGCACGCGCGCAAACAAATATTAAGTGTATTATCTATGCGCGTACGCGCCCGGTCTGGTGACTCAGTCTTTTTTTATTTAGGTTAGGTACGATATTGAATCTTTGGAATTGAGCATCTGCGTAAACTAAATTACAAATGCTTACAAATACAATTACGTTATTCTTTTCGTCCAATGAAATGTGCAAATAACGTCTCAAAGTTCTTCATTGCCTCGCTCATAAAATTATTTTCATCGTTATCGTGATTCATCCAGACGGAGTTAAAACGGAACAATAGCAGATAAGTGTTTGGGAACCACAAACATTTAATTGCTTCAAACATT…
Novel00191	CUFF.4164	1e-124	100	GGTCAACGCCGACGACACGCTCGCCCTCACCGTGGAATCTCACAACAGTACCCTGAAATCATTGAAGCTGTGCCCACAAGAAACGGTTATGCTTGAAGAGCGGTGAAGAAGACCACTTTGAGTGCATCACTGTAAAGTGAATTAGGGCTGTGTGCGTGTTCGGCCCGCGGAACTGATATAGGATCGGTGGCAGTGCTCGTTAATTGTACCGAAGCGTGTTTGTCAGGCTTATGTGTAGTCTGTATGAATTAGTCTCTTCTAGGCCAGCTAGAGATGACCTTGTAGTTTTCTTGCGGATAACCTTTGGATGCTAGGAAATCTAACAACGC
Novel00192	CUFF.4218	1e-175	100	GAAATTGGGTGTCCGAAAATTATTACGACGATTGTATCAATATATTATACACTTATTATATTCGAGAAATTGTATGCTTTTCTCCGCTAAAATACTAGTTTGTTGTTCAATTGCTTAAGTGTAAATTTTTGTTCAGGATGAAGATCACACTTTTATCAGTTGTAATATTTTGTGCAGTTGTCGCTTTATCTTCGGAATATGAATTATCGGACATTGTATCCGCCCGAATTGAGAGTTGTCGAGGGTGCTCATTGAATCGTCTTCCAGAAGTAAAACGATTTGTGATGGATGATGCTCCTAACTACGATCGTGTCGAAGTGAAATTCATTTCTGGCGCACCACCAGAGCTAGTCCTCCTCGGAGAGGGAGACCATGAGCTCGAGAGACTACCTTTATCTC…
Novel00193	CUFF.4279	0	100	AAGAATTCTGCTCAGCCCATAACAAAGTATAACAATGTCCTCGTATTTTGATTATTTTTGTACGCACATAGAAAAAAATTCGGATACTATTAGAGGAACTTGTAATTCTATGTGCCCAGATGAAGAGGTTATTTTAAGAGAAAGGGAGGATTTAGTTCATGTACTGGAGGTACTGGGACCAATAAGAAAATATGTGAAAAGCTACAGTAGATCAGCAGCTGACACCAACATCGCAAAACCGAACCTGCTTAGACCATATTCTGTACTGATTGATACCTTGCATTATCTACTGCTTGAAGTAACAAAAAGGAAAGAAGTGTCCTCAGTGATGGTTTATGACTTTGTGAATGACAGACTAAGGGCTATAAGACAGGACATGACAATACAGAGATTACCTCC…
Novel00194	CUFF.4348	0	100	GCGCCACTACGCATAGCAAATAAGTCTTTACTGTCAATGTTGAAGTATATATATTTATTTGTTGTTTGTAGTGTTTTCGTTTTGAGAGCGTCTCCATCACTCAGTATTGTGTTAATCTAATTTAGATAAAATTCTGCTGCACCTGAATTCTTATAAGTGTCTTTCGATCGTGACGATAAGATTAATTTTTAAGCTATTGCATAGCTTTTATCGCGGGCCTTGAGCGCGGCGACCGAATCATGAAATTCCGTAACGAAAAAACCTAACACCCCTCACCCCGCCTACCATGTAGCTCGCGTTCAACACATTCACACGTTGCGCTTGTGTAGTGTTTGTGAATAAGCGCGTGGCGTGACGTCACACTGCATGCGCATCATGAAAAGTCTGCCCATCTCTCTC…
Novel00195	CUFF.4449	0	100	ATTTAATATAATAGAAAATTTTATTTTTCGCCGTACATTATAAATCATTCACAAAAGCATCAGAAATGCACATAGAGATTCAAAAAAAAAACGCACGTTAATATTGCCCGTTACGGGTTTTATTTACACGAACATTTGGAAAGAAACGACAATAAATCGTATTTATTAAAATGCGTATTAATTTTTAACATTCTTAATAGTAATTATATTTATTTATAATTACATTGGACGTAAAATTACAAAAAAGTTTAAATATTTTACGAAAATACTTTTGAAAAATTTCCATTTTATATAACTTTATAATTTAGCATAATGCGTATCATATAAGTTTGATCAAGCACACTCATGTCAAGATTTCGATTAAGCATTTAATTTGATTAAAATACACATATTAATATG…
Novel00196	CUFF.4449	0	100	CGGGGGTACGCGTCGCCATCGCGATCTCGCTCTCAGAGTCAGTTGGTTTCATTTAGTCGTATTTACTCCGTGAACCGAGAAGGCCGTGCCGACGTAACCTGAACGAACCGCGAGTGAAGTGTTTATTGTGAAACAGAAATAAAAAATAGTGCTCTCAACATGGGATGTGGAACGAGTTTTGTGAAATATGTGCTATTCTTCTTCAACCTGGTCGTCGCGTACGCAATCTTCTTGCTGGTGATCATCATTGTGCAAGTGGTGATTAGCGTCCTCCTCTTCACCTACGGCGAGAGCATCGAGGAGAGCATTATGGATGGCGTCGGCGTGTTATTCAAAAAGAGATCTGACGCTAACGCAGACGAGGCCGCCGAGGCTGTCTTCTCTGAATTGCAACGACAG…
Novel00197	CUFF.4419	0	100	GTGGGGCAGACACGAAGTACTCCAAACATTGACGAAGAATCTAACCGTAGACCAAGAGGTAGACCTCCGAGAGTTGTCTGAGCGCACCGAGGGCTACACTCCCGCCGATCTCAAGTCCTTACTGGTCACGGCGCAACTGACAAGACTAGAGAAACAATTGGCTCACAACGACGACACGACATTGGGGTCCGTGGTGGTGCAGCAAGAAGACATCGATGGAGCTTTGGAGGAAACCAAACCTTCGCTGTCGAGAGAACAATTACTGTTCTACGATATGATATACAAAAGGTTCAGAGGCGAGACTCTGACGTCCGAACAGAAGATAATGGCCGGCCGGTTTGAGAAGCAACGCGCCACTTTGGCTTAAAAGATACATAGATGGAGAGAATAATTGACACA…
Novel00198	CUFF.4432	0	100	GTCTTCAAAACGCGAATGTTTAATTTCAATAAAAACTTTAAAGGAAGATTCAGCAAGAATTACTCAAGAGATGACTGTATGAATGGTCTAACCGCGTTGCATTTGCTTCACACGTCCGTGGTCCCCGAACAGCGGTCCCCTCAGTCGGTCGGCTGCCGTGATCGCGTGCGGACGTGTCAGCCAATACGAAAACGCCTCGCTCGTAGGAAAACGAAGACGACGAACTGAAAATTTGTCTAAATAAACTGTGCTCCGTTTCGTGCTAAGCATTTTCACAGAGATATATCCGGCTTCAGAAACCGTGACCGATACGGTTTCGCGGACGTTACATTGTTTATACTTCGGCTATATAGTGCAAAATGTGATGTTTGTAATATGTGTGCTCGACGACTGTTCCAT…
Novel00199	CUFF.20483	0	99	GTAAGATATTCATATTACTCAAACACTTGTTTGTAATATGAGAGAGCTATGGGTCTGTATGACAATACATCTGATGAAGATTTACCCGGTTTGAGAATGGGTAAAATAATTTGTTTTTTCCATGACTCTGGGATAACACATGTAATGAACATAGAATTTATAAGGTTGAGGTAATATGTGAGACTAGAATCACTCAAATGGACAAAGAAAGAATAAGGAATCTTATCATCACCTGGAGCAGAGTCCTTAAGATTCGAGATTACCCCCTTCAGTTCATTAAATGAAAAAGGTAAATCAAAATCTGAAACTGGATCTGAACATGAGAAAGGAAGGACAGACGGAATAAGAACTAAACATTCTTCTGGAACATAAGGGGGAGCTAATTTATCAAGAAACTTG…
Novel00200	/	/	/	TAAAATCTTAACAAAAAAAATACCTTCCTTTATACGCCATTGGTAAAGGTTTGTTTTTCCTACCTATTCACTGGTAGTCTAAAGCTATTCCAGCTAGGCACGACAAATAGGTGATCTTACGAGCTCAATCTTTAACACTCGCCCTAGCAAGAGCAGTATTTCGCAGAATCTACCACCGGATCGGAAACGCAACAAACGGCCGGTTTGATGAGAACGGTGTCCGGTGCGTGTGGTACTTAAAAGCACCGATAGTGGATTGGGTGGATCCAAAATGAGGTGTTTTGGGTGACATCGACTGGTTAGTTACTATTCGGTCCGCCAGATCGGGTATGTACGATGGACGATGACCGTTGCCTGAAGAGCCTAAAAACAAACAAGAGTAGTTCCCGGGATCCGATA…
Novel00201	/	/	/	GTGAACATTTCTCCCTGTTTACTGAAAAGGCAAAAGTCAGTGGCTTATGATCAGTGAAGACAGTGAAATTTCTCGCTTCGATCATGTGTCGAAAGTGCTTTATTGCCTCATAAACTGACAGTAATTCTCGATCATATGGACTGTACTTCGATTGGGTAGAACTAAGCTTGTGGGAGTAGAAAGCGAGTGGTTCCCAATGTTCACCTCTCCTTTGTTGTAGAACAGCTCCGATCGCTGTGAGAGACGCGTCAGTGACAATCGCAAGATCGGCGGTTGGATCCGGGTGAGACAAAAGCGTTGCCTGAGATAAAGAAGTCTTACAGTCCTCAAAGACCTAATGCCGCCCAGTTACAAGCTCCGTTGAACAACGCTCTGGCAGGAGTTAAAATGAAAGGTTCA…
Novel00202	CUFF.4563	0	100	GTATAATCTATGATTTCAATGTTTCGAGTTTTTGAGTGACACATTACCTACTGTTACCTATACCTACACATGCAATAGCTGTAACCACAACCACTAGCTTGTTTACGAGTATATTCCGACACGTACGAGCATTCCCGTTGGAATATATTTTATTTTCTTTAATATGGCAGAACCGAACCCTGACAATATTGTTAAAAACACAGAAAATGAATACTCAACACCAGCCAGCGATCCAAAAAATATGCAGGAAGTGACACAATACCCATGATGTTCCTGGTACTGGTTGATACTAAATCAATATGCACCCACCCTTCTCTCTCATAGTTTGAATATTAAAACATGATGTGAACTATGAATAATAAAATTTAATTACAAAAAATGTGTCACAAATACAATTTG…
Novel00203	CUFF.4688	0	100	CTTGTCACTGTCAAAAATTTACGATATGTAATGGGTAACTGGAAGAAAATTGAGATAAATTCGATTATTTATAGTAATTTCAAAAATATTCCTGTTTGGTATTTAATAAGCACGTAACGCTCGTGTTTAGAACAATTATCCTCTAATACAATATCAACCCACATCTACAACCACTAAAACTGAGAATGTCATCATTAAAAAAAAATTTTGATGTGAGGTAAACAGTTCATTGACAACTTCGTAGCGTGTTCCTTTTGTCGCAAGGCTTACAATTTTTTTTCCATAGGTTCTTAAATACATTTTATTCTTATTTAAGGCAGCGTAAACTGGCGTCTTGTCCTCCATTGTTATTGGGTTACATGTAAGAACACAATCATTTTGGATGTATTAAACCATTCC…
Novel00204	/	/	/	GTTACAGTTTGTGGCTTGTTTTTTTTTCGAAAATCGTGAGAGTTTCCGTGTAATCATGGTAAACACTTGTATTGTAAGTGGTTGTAAGCGAGAATCCTATCCAGGCTGTGGAATATCTTTCCATAGATATTTCAAGGAAGCAAGAAAACTACAGTTTTAAGTATTCAAAACATGGAACTAGAATCTTCTATACAGCCATCAACTACCAGCGATATCACACAAGCAGGAACTTCTTGCGAACGAGGAGGATCTTCTAGTAAATATGATGTTGGAATTTCTGGAGAACTGTCCTCTAGAAAGGTCAAACAAGAGGAAACAAGTACTCAGATGCAAGAATTAAAAAATACCCCAAGAAAAGCAAAATTACGACGAGATGTTAAGGTTTTGAAACAAAAACTT…
Novel00205	CUFF.4807	0	100	CTTAAATAAACATAAGCTTACATCTGAAATATCGAGTGTATGTATGCGATTTACATTCACTAAATAATTGTTTAGAATTGAAAAAATATATTTACAAGTGCATGATAAATGCTTCAAAACATGCCATTAGCAACAATGCATGCACAGTGCTAAAATGGAAATTGTGTTGAATTTGATTATTTGAAATTGAGAACTAGTGAAAAACCACCACAGTCAGCTAGTTAAATTTATTAAAAAAAACTTTCGTAATCGTGCACAATCTATCGAACTTATTATTACTATGATTAAAACCTTTCCAGAAATAGAATAATTCCTCTGAATAAACATAAAAATACAGACAATAGCAAATGGCTTAAGTATATCATAGAATATTTCTGTACTGTAGAGCAACTAGCATAA…
Novel00206	CUFF.4803	0	100	AAAATGTCATCAGTGTCCAAAATTGAAAACATAACCTAGAATTTCTACTGAATTTACAGTATAAAAATTAAAAATGAATCTGAATTAGTACCTAACAATTAATAATAATTAAATTTATTTGGGAAAAGAGTAATAAAGCGAATAAAAATGCGTTACTTACAGTATCTAAGTTTACGTCGTTCTTTATTGGGATCGAATGCAAAAAATATACAGGCAGATATACGAAACATCGTTCAAAATAGTTCGTATGCAGCAAAACAAAAGACTGCAAGTTCTATATACCGAACGATGAATATATTTGATAGGAAAACTAAGATGATACAAAGAGAAAGAGCAGCCTGTAACGACGAATACCACTTGTCTGAATACGTTAAAGAAGAAATTGGTTGGCGGACAGCT…
Novel00207	CUFF.4804	1e-128	100	AAGCTGACGATTATTTAAATCTTAGACTTTATGAAAACGAGATTACAGTACTTCTGGGTCACAATGGAGCGGGGAAAACGACAACGATTTCTATGTTAACAGGAATGGTCCCTCCAACATCAGGATCGGTAACGATCAATGGATATGATATCGTGACGGAAACGGAAAAAGCTAGACGTTCTCTTGGAATATGTCCTCAACATAATGTACTGTTCCCTGACCTGACCGTAGCTGAACATTTAATTTTTTATTCAAAGCTAAAGGGGATTCCCGAATCAGAAATCAATGAAGAAATAGATCATTTCGTCAAACTTCTCGAATTGGATGACAAGAGGCACGCGGCGGCATCGAGTCTGTCGGGCGGGCAGAAGCGGCGGCTGTCGGCGGGCTGCGCGCTGT…
Novel00208	CUFF.4857	e-142	100	AATAAACTTTAAGCGAATTAAAACATCTATCATCTTACTTACCAAAATAACATTAAAAATAGCATGCTAAAAAAACACAATAGAATTTACTTTTTTAAACGCGTGCTTTATACAATCTCAAATTATTTCTACGTGATCATGGTTTAACGATTACGAATTTAGTGTTTAAAAGAAGTGATCTAAAATTAGCATAGCTTAAATAAGTGCCTAAAATAATTTTAATTAACTTCAAGTACGCTAGTCTTAAAATAATCAAATGTACAAGATGGATGGGGAAAAAAACGCGCATAGCTCCATTGTTATGAGAAGAGCAAAGGCCAGTTTCGTAAATTGGGTTGTTATAATAAAAAAACAATTGTAAAGTGAATAGACGATTTCAATTCTTATTCATTACTAGCT…
Novel00209	CUFF.4869	0	100	TGCGCATGTCAAAAATACATGTCATTCACATTTCATTTTATTTTGTGATATCGCGAAAACGAGGTGATTTTGTTCGTAATTCGCGTACGCGGTGGTTTCAGGCATGAGCTCCAGCTTTTTGCGAGCCATCGTGTTAATTCATCTATACAATTAAGCGGACATTAAAATGTGCTGATAAACGGTGATTGAACTGACTGCAAATATTTTTTCACCATACCTCCTCGACTTTTCGCTTCTTAAGTTCCGCGCGAACATTTTTTGTGTTTTGGTTACATGAACATTATGTGATTTGTTTTCCGTGTTAACACTGAGTAGCAACTTCTATTTTTGACAACGTTCGTGCTAAATATAAAACTTTCCTTAGGCTGTTTTGATGAATTACATCGGGCGTGAGGTGGA…
Novel00210	CUFF.4945	e-144	100	TGCACCGACGGAAAACCAGGAAAATAATTCGGAAAAAGTATAACAAAAACCAATTGGCGTTTGAGAAATAAATGAAAAATATCGATAGCAAAGAGAAGGGTCTCGCCCAAAATCTCCGGGAATTCATTCGAGAGTTTATTTATTTGTATTTAAAATTCGCTTTGTACGCCATCATTGTTTATATAACATTCTCATATTATATTTATTATTTCGGGTGAATCTTTTGTGGCGGGAAAGCGTTTTTTTTGTGTTATGTCGTAACTTTGTTACGAAGACATTAGTGAACAGAAGGCGT
Novel00211	CUFF.4953	0	100	AGGAACCATCAATAAGCAAAGGTATTTTGAAGGACTTGGATGTGAAAAAGTTCACTGAACTTACACCTAAAAAGCAAAAGCTGCATAAGAGATGCAGAAAAACCTATCTGAAATAATGAGGCTCTGAAGAAAGTTTAAAGGTGTTAAAAAATCCAAAAGATCTATATTAAGTGTACTAACATCAAATGAACCTACTAATGAATTATTAAAAAGCAAATTAAGTAGTTCATTTTATTTACTATTACAATGCCAACTGAACAACGTTCCAAGAAAATTAGCTGGATGGAGATGGACACTGGATGATAAAGTGTTAGCCTTAAGCATTTATAAGAAATGAGTCGACTATTATCAAAGCCGGCAATGTGACTTTTGGACAATTATTGGTAAATCAGAAAAACT…
Novel00212	CUFF.5212	0	100	GCTCTGAATCGGTTAGCCAACATTAGTTGTTGCAGCAGATTGTTCGTGATCATGTTGGCTCTAAGCTTGGTCGTGGCTGTCGCAGCCAACTTGTTCGCTTCGACTGTATGCGCCCAGAACTACACTGAAGCTCAGCTTAAATATTATGATGCCAACACTGGCCTGTGTGGAATAGGCATCGACGTAAGTATAGCTTTGTTTTTTTAAATTACTGTATTGGTTGTTGAATGTGATTTCTGTACCACGATCAGATACCGAATTGGTGATTTTGTTCTTGTCTCGTTGAATGCTAGTACATAGCATAGCGCTGCCTGCTATGTAGATTTTTTTGGAAAGAAGTTCCTTATGGGACGATGCGGAGCGGAGGGTGCCGGGAAAAAACGTCCGTAACGTAAGATT…
Novel00213	CUFF.5104	1e-111	100	AAATTGAACTTGGCCTGTATTATTGGATCGTATATAAGAACTCTGAATCGGTTAGCCAACATTAGTTGTTGCAGCAGATTGTTCGTGATCATGTTGGCTCTAAGCTTGGCCGTGGCTGTCGCAGCCAACTTGTTCGCTTCGACTGTATGCACCAAGAACTACACTGAAGCTCAGCTTAGATTTTATGATGCCAACACTGGCCTGTGTGGAATAGGCATTGACAAGCTGCAAGCGTGGTTGCCGAGCCAGACTTCATCTTCGACAAGCCCTATTTCTTCTTGATTCTCGACCAATTCAATACACCAGCTTTCATTGGCATTATTACGACCTGAGTATAAAGATCATCATAAAGATGAATGATGAAATTGTGCGTTTACGATTCAAAATGTTTTGATTGTT…
Novel00214	CUFF.5077	0	100	AATAGTTTTACTCTCTCTGTAAAATAACAAAAATAATGTTATGAGATCAGTATAGGTTTTTTGTGTTAATGTCACACTGTGCTACTTCGTTTACCTGAAAATGATTTAATTTACCATGGAAGCTGAATACTAATAGTTATTTTTTAATGAATTTTAAATTGTATTATAAATTAGGCTCATCGAACTTATTATTAATTAGTATTTTACTTAATACTACTAGTGAAACCAGTCACACTCTACTTCAGTTACCAATGGGATTTTGATAAACGTATGTAGATTATGTAGTTCACTCAAACATACGTAGATACTGCGCCATCTATCGTAAATTGATGGTACTATGATATAAGGACCTTTCGGAAAATGTACAATTGTAGCATGTTACAAACAATAAGACTGGAA
Novel00215	CUFF.5225	0	100	TGCTAGGGGTGGTCGTGGTCTTTCTTTTCTCTACCTATTCGCTGCTAACCTAAGACGCTACTCCAGCTACGCCCGGACGGATAGTAGTCGTGGTGTGTGTAATGAGGTATGAGGGTATGCGTTCACATAGCAGCCCGTAGCAGTGTAAGAGGAGTGCGAACATGTGGGCAATGTGGTGGCGCTCGTCTCCCTAGCAAGCCTTCAGTTTCTGAATCGAAATAAACTCTTAAACTAAAACCCAAAAAATCATTTTTCGTAGATACGTCGAATGTGGTTCAAGCAGCGGGGCAAGCACACCGAAGAAGACTTCTACCCCAAAAAAGCGGCGAAATCTAAGTCCGCGTAGTAACGATTCTACCCCAAAAAAGCGCCGAAATCTAAGTCCGCGTAGTGACGATC…
Novel00216	CUFF.5200	1e-159	100	TAGAGAAATTACACGCAGAGTTGCTCTGAGAAAGAAAAATAATCCTGTGGACATAAATGACGCGGAATTCAAAAATAGATACCGGTTGAATAAAGAATCATTTAAGTTTCTTTTTAATCAACTTAAGCAAAAAACATCTTTAAAAGCAAGTTCCAGGATAAGTTTGGAACTTAAGGTTCTTTGCGCGCTATCTTTTTATGCCACTGGATCTTACCAACGCTTAGTGGGAATGGCTAAATATTTGGGCCAAACGACTGTAAGCAAATGTGTGAAGGAAGTAACAGATGCTCTTGTAACTCCTGCAATTTTAAATACTTTCATAAAATTTCCTTATGCCAGAGCTGATAGAGATGTAATAAGAAACAAGTAAGTGTGAACTATATAATTTTATTACAAACA…
Novel00217	CUFF.5218	0	99	ATATAATGTTATTTTCAACTTCTTCTTTCTTTCTGGTCGTTCCCTCAATGCTGAGGATCGTGACTGTATGTCAATCTTCTCCACTCGGTCCGGTTCTGCGCCATATATACCGCTCCCCATATCTGGCCTCCAGTCACCTCCTTAAGTTGGTCAACCCATCTAGCTGGCGCTCTTCCTCCTTCCTGCACGCGCCGGATGGCGACGGCGTGGCGTATACCGTGTCGTGGTGCTCCCTGCTGGATAACGGACGAGGCTCTGGCGACCGAGCATTGGCGGTATAACCATACACCTGGCCGGGCAACCAGTTGGAAGAGGTTACAGTGACCTTGGGGTCCAAATAACCCCTAAAATATCTGGTGCAGAAGGCAAGGAGAAACCACTGCACTATTTTCCCAAGAA…
Novel00218	CUFF.5269	1e-166	100	TATTAACCGGCGCGGGACGCTCGCGTGCTACCGTACTAGCTCGCTTCGAGTGTTTACACACCGCGCGTCGCTAGCCGAAGATTTAAATTAATTGCACAACAAAATATTAAATGAAAACAATGTAAATCGAAACGTAAACAACAATAGCTACGGCAGCATTTGTTCTTGTCGTTATATTCTTTTTAAGTTTGTTGAACTTTTTCGCGGCACGCGCACTCTACTGTGACTGTACTTCTTAACGTGACGTCACGGTGCAGCTAACTAGATTAGATACGCTAAGCCGCCTCTGTAAACTGAAGAGAGAAAACCATTTGCGCGCAGCTCCACTGCTCGGTGGCAATAATTAAAAACGAAGTTTCTAGTGTAATTTAACAAAAATATCGATTAGTGTTATGAAAT…
Novel00219	CUFF.5344	0	100	TGATGTTTGGATCATTACTTGATGACATGTCAGCTACGGCTTCATTCAATGTTTTTATTTTGCCGGCTTTAACCTCTCACTACAGTCCACTTCTGACCTCCTCCCTCTTGATATACACGAGAGAGAGAGGTATATCACGTGTGTGGTCTTTGATTTGGGAGCTTCGGACTGTTTCGCCAGCTTTCGGTTGCCTTCGTGTCGCAGGACGGCAACATTACGAATCCAACAACCAACAATAATGGCGGCTCGACAAATATTCAGTCCAGTCTACGCATTCGTTCGTAGAGTGAAGTGGCATGATTCAGTGTCGCTCGAGCCGTGCAGCTGGTAACACGCAAGCGCGCTCCGTATTATTTGTAATGAAACTCTGTGTTGTTTTGTGTTCGAATGATTAGTGTT…
Novel00220	CUFF.5388	e-142	100	AACGAATAGGCAGTATGGTATCATACCTTCGCCTTTTATGTTAGAAAAACGGAACTATTACTGAGAGGACTATGCCAAAATGTCGTAATTTTGTTTTTGGTTATGGCCAGCTGGTTGACGACGGTGTGTGGCCTTTGTGTTGTATACGCTAATTATTGCTAAAAGTTTTTTTTCCAATTTTACTCCTATTGGTGAAATGGAGGGCGGTGCGTTGTCCTAGGTCTCGACCGGGCTAGCGTATCGTCCGGCCTTTACTGTGTTTTTAAAATAATTATAAGTTGCAACAAACGTGAACTTTTCTTTTGTGAAATTATCTAATCAGAATGACTCGTGGTAATCAGAGGGACTTGGCCCGCGCCAAAAACCAAAAGAAACAAGTAGAAATGCAAAAAAAGAAAA…
Novel00221	CUFF.5418	1e-138	100	GAGCATTGTTCCCATAACATTCAATATTTGTATTGGAATTTTTGATTAAAAATTATTTTAAACACAATGACGCGTTGTTTTGTGCCAATATGCTCAGAAATTGGAGTACATCAATTCCGAAGGACAAGAAAATTGGAAGACTGTGGTTAAAGGCCATTTGACGCGAAAAAAGTACTCCCACAAAAAGTTCGAGGTTATGTCGTAAACACTGTGGAATCTGGCTATGAAAACATTAGTAAATACACAGGTGTCAAACATTAACATAAATATCTGAAGAAAGGTGCTGTACCATCTATATTTTCATGGAATATGAAACCAGTTTCTGAAGAAACAAAAAGTAGAGAACAAAGGTTACAAACTCGTAACCTTAAAAAACAGCTTTTTAGCCTGCCCAACACT…
Novel00222	CUFF.5556	0	100	AATTGCAACTGAGGGTGTTTGTGTTGCAATGTACAGAATAAAAAATAAAGCCATTGATACAAAAAATATGGCTGATGATTATTATTTAGTCTATCTTGACATGAATCAAGAAACCGAAAATGTGGTTTCTGGTATTTTTAAAACCATGGATCGTGTTTATATACCCGCCATAAAATGTTGTAAAGCTTGGGGCGATCTTAATCCACCAAAACCGAATAGTGAGGACATCATCAAAACTTACATTTCGAAGGTGATGCTGTTCATTGACTATCTAGCAAAAACAAAAACTGACTTGGACTGTTGTACGAAGTTTAAAATAAATTTGACTCTCTATGAAGATGAGTTGTCAGATCAAGAGAAAATGAAACACGCAGTAACAAAGATGCATGTTTTGGAAGA…
Novel00223	CUFF.5535	0	100	CTGGCGATACTACAAGGAGGTAAATTTTGTCATCAGAGGTCGCTCCAAATCAATTTCAAAAGAAATTGTTTATTAGTAAAGCGTATTTTTGTCTAAATTAAGATATCGATTAATATGGGTACTACAGATTCTCACAATGATAGACTGAGTATAAAAAACATGATTTTCACAAAAGCTTTACCAAATTACACAATCCCAGTACCAATAACTGGCCACAAAGTATTTGGGTGTACTGATTGTGGAGACAAATTCGTCTTTGAATCCAGCTATAATGATCACATCAATCGAAGATCTGTCCAAATCAGTTACATGTGTCGTCATTGTGGTTTTCCCAAAATATTCTACAATAGATGCAATTTACTATTTCATATACGTTCGCATTCATTTAAAACAGCTACG…
Novel00224	CUFF.5539	0	100	AATCAATTAAAAAAAAAAGAAATTAGAAATATTATTGGGTGTTTTTTAGATTTATTTTTTAAGAATCTAAAACTAAACCTAAATTAACATTAGCAACATGAAATGTAAAAAATGCAATTCATCTTCTGCATTAATTATCTTAAGAAAAAAAGATTTGTATTGCAGAGAGTGCTTCCTAGCAAATGTAACTCATAAATTCCGTTCTAGCCTCGGAAAAAATAAAATATTAGGAAAGGCAGATAATGTTTTGATCTGTTTGTCGGGGAAGGAAGGCTCAACGGTTTTATTAGATTTGATTAATAATGCGTTATCCCTTGATAACCACAAGAAACTACGAATAACTCCAATTTTTCTACACTTGTGTGAAAACTACGAAACAATAAAGAATGTAATAGAACA…
Novel00225	CUFF.5552	1e-114	100	CCTTTAAAAAAATTTATAAACATAGTAGGTAGGTATTTACATTTATGTTTGAGTTTGATAAACATACCTAAAAAATCATACAACTATCTATTTTCATGTTTAACAAACTGTAAAAATAATTCATCCACACCAAAATGGCATTAGCACTTCAAAGAAGAGCAAATGTACGATTACCTCCAGAAGTCAACAGAATCCTATACATCAGGAACTTGCCCTACAAAATATCCGCTGAAGAAATGTATGATATCTTCGGCAAATATGGCGCAATAAGACAAATAAGAGTAGGGAACACTCCAGAAACAAGAGGCACAGCATTTGTTGTTTATGAAGATATATTTGATGCAAAAAATGCCTGTGACCATCTATCTGGTTTTAATGTTTGTAACAGGTATCTGGTTG…
Novel00226	CUFF.5566	0	100	GCGGTTCTGTACCTACGCGTTAACTTTAAAAAACACACCTAAATAATAAATATATAATCACCTCGAGTATGGATATGGAAATGGCAAAGATTTTTACTAATGTGCCAAAAAGTGCTTTTCAGTTATATATTAAGTTGTACTGCAATAGAAGGGCTCAAGATGGTATACCGGTCACCGGATAACACAAATAATGAATCAAGTGTATCAAATATTCTAGAAACAAGTAATATTGAAGAAATCCATTTGAAATCTGCAGAAACACTGAAAGAAGTACAAATAGGTGATGTGGAAGAGGACAATAACCTGCAACTAGAGAGTATTATGCATGATGAGTAAATGTTAAATTAATTCACAAATAATCAAATAAACTGAGTAAAGATTTTATGAAAATGTGACTGC…
Novel00227	CUFF.5628	0	100	GGTAGAACTGGCAAGCATGAGACCTACCTACTGGGCATTTTAGAGCACAGGAGCTCTGACACATTGTTAAATGACAAAAGTTGACAATCTGACAAGTATCAATCCATTGACATTTCTCTCACTGTTTCGAGAGATTTGTCTTAAAAATAATATTTATTTACTTTAAATATTTTTACAATAGTCCTGGGCTACTGATTAAACCAAACAGTTAAAGAATTGTGTGAATAAGTTTGTTTTTCACTGGTAATTGAAAATAACATCCGGATACGATCTACAGTTCAGTAAAAATGGATGATATTATACAAAAAATAGCTTCTACTGCAATCCATTTCGAGGATAAGGATGCCAGTAAAACCATGTTTAAAGACCTTTACAAAAATAGAGAAAAGAGTAATAACC…
Novel00228	CUFF.5627	0	100	NNTTAGAAAATTTAGGTGGAGGAGAATTTTTAAGAAGATCTACAAGTAGCACCTTAGCTGTTCCAGAAAAAAGTATTCCACAAAAACCTGTTCGATTGAGCTTGGACACATTCACTCCACCACAATTACCTACTCCAGTTATGGATTCAAATGATGAATGGTCTCAAAAGTTGCTTCCGAGAAAATCTATGAGTCAATTGGCTATAGATAGAGAGAAATCTTCAAGCCTTGAAAGAAACAAGAAATTAGACAGTCCAAGTTCCTTAAAAGAAAAGCCTAGTCCTAAATTCTTTAAGAAGTTTGTTGGTAGCAGTAAACCAAAAAAATTACTTGAAGAAAGGATTATAGTTGGTGAAGAAAATATTGTTGAGGAAGACTATGTAAATCCTCTGTATCATA…
Novel00229	CUFF.5625	e-111	100	ATTAGTTACCAGGTCATAGAATTATTTAAAAAAAAAACAAAAAAGTAGCTGATAACAATCTTATCAGTAAACTGCTGTTTACATGTCAAAAATAGAGAATGATTTCAAACTTTAATTAATTGTAATCATTGCTTTACGTAATACCCAACTAATCATGAATAATGTTACAGTACCTTGCGTTCTTAATATACTCCGTTCTAATAACTTCTTGCAACGTAGTCTTAGTACAGTAGCCCCTGAAATCAGAATTTATGAAGTAGGACCGAGAGATGGCCTTCAAAATGAATCTAAGTTTGTTCCAACAGACATTAAAGTTGAACTCATTAGTAAAATCGTTGCTGCAGGTATAAAAAATGTAGAATCTGCAAGTTTTGTCAGTCCAAAATGGGTTAAACAAAT…
Novel00230	CUFF.5269	0	100	GGTCGATACTTAAAAAAAAGAGGTGGATGAAGCCGAAGACCAGACTCAGTGGTGTGGATTGGGAGATGCCTATGCGATGCCAGTGGACGACTATGGGCGGATGATGATGATGATGATACAGTGCTTCTCAGGGTATTATCAAAATAACCCTTCTACTCATATCTGTTCATAAAATATTTATAACTACTGATACCATGCACATTTTTCATTTAATTGAATTTCAATATTTCAATATTTTTTTTCAGTTTTTTTTAAATATTGAATTGTCATCGGTCCATAATAAGTATACCAAATTTCGAGTTAATCCGACGTCTTGAAGGGGGTCAAAATCATGTTCAAAGATTCCGTTACATAATAACATACATACGTCTGAAGCTAATAAAAAAGCGTATTAAATTT…
Novel00231	CUFF.5280	1e-162	100	AAAGAGGAAAAGAATCGTATTTGGGATTACGCTGTTTGTTTCGGGACAGTTATCACATTCGTATTATTCTCAATATTATTACCAAGAAATTAACGCTAAGACAGTGCGGTCTGATCGGTTCTTGTATATTTTCGACCGGATCGTTTCTAACAATACTGATCTCGAATACTAATCATCTACCGTTCACGTTTGGTGTGCTGCAAGGTATCGGCTTTGGGATCCTGGTCCCGGTGTGCTATTCAACATTGAATTTACTTTTCACGACAAAAAGAACAACAGTTATGAGCATAATAAAATCATTACAAGGAATAATATTAATGTGGTATCCGCAAGTTATTAAACAGACGTTATCTGTTTACGGCTTCAGAGGGACGCTGCTAATCATTTTTGGAATTTCAT…
Novel00232	CUFF.5328	0	100	GTACGGAGCACCCTTTTCCTGTATGCGACCATTGGACACAGTGAAGTTCTCACCGAATCCTGTGCTGGACGTAATGATTCACGGCGTGAACTCCGTTGTAATGTTCGTTGAGCTGATGTTCTCGGCGCATCCCAGTAGACTGCTACACATCATGCAACCGCTGTACTTCGCCGGAGCCTACATGCTATTCTCTGTCACTTATTATTTCGCTGGTGGATTAGATCCGCCCCGTGAGCTCACCTACATATTGGAGTGAAGCTGAAATAGCCTTCTCAAGACTATCAGCATAAGTATGAAAAAAAAAGCGGTCGCATTTAGCGTTAGCATTATATTGTAGCTGACACACTCTACTGCACCTCAATTGCAAAATATATGTATTTTAAAACCAGCCCATCAGTA…
Novel00233	CUFF.5334	1e-74	100	TTCAATTTGATTTCATTATTTAATCAACTCAACCAGCACAATCGTTAAATGTTACATTTTATTTAATAAACATGACTTCTATTTTTCCTACAAAATGGCATGCACTTCGTTCCCTTTGCTTGTCTTAGCCACGAATCAAATAAAAACCTCTTGTCATTTTTGAACATTGGACTTTGTAACCTAGATTTAAGTTTAATAAATTATTTAATAAATAAAAACAGATTTCCTGAACAAAATCTTGCTTATCAAAATGTTTGCACCCAATAGCAGGCATTTATTTTTGTCTGGACAGTACAGGTCCACATTTGGTTCCAGCCACAAGCACTGAGACATCACCTCCAATTTTCTTGGCAGCATTCAATGTATTTTGGGTTGCTGGAGATAGTACCTCATTGTTGT…
Novel00234	CUFF.5469	0	100	GTTTTAATAGTTTGGTGGCTTAGTAATGTTATTGTAGTATGAATAGATGTCTAATGGAAATGTCTTTTTAGTTCCCGAGGCTATCAGTACCTGAGAAGTTAAAACCTACAATTGAATGGCAAAACATGCAAGTAGCAGATTTCTCAGAAACTCGAATGTACATATCTCGTTTGCTGTCAAAAAGGAAAATATGGAAAAACAATATTAATATTATAGAAATAAAACCAACCTGTGTAATTGAATGGAAACAGTTCTTCAGTACCCATATTCCAACATTATCATGCGTGCTCGGATTACAACATGCATTACTAGACCAAGGTTTAGAAGTACTTACTGATATTATTAGTAGAACGAAACCTGGTAATACTATAGAACATAAAACAGGTTTAGGCTAAACCC…
Novel00235	CUFF.5396	1e-180	100	CGTAAATAAGAAGTCGGCTGTTTCCGTCGGTCTTCGTGAGAGTTCGGATCAAAACAACGCGGCGTTGCTGCGCGCGCGCTCTGAACGGCGGCGACAGTGACTGTTTGTTTCGCCGTTTCGCTCGATACATACAAAACCATCACAGCTCAAAACTGTTTCATATCTGACTGCATTATCGACCGGCGTGCGCGTTTTAAGTACGGGAGAGTAATTTACTAAATATACAAAATGGATACGAATAAAAATATACCGAAAAATAGCACGCAAGCCGCTGGCTACAACCCTTGGAACTTGCTTTTTAGCACGAGACGTCGTACGGAAAGTGAAAACAGTGTCAGCTCAAACACATCGTCGACTTCTTCAGGTGGCGTTCGTAATTGCACGCTGATCGAGGCATTG…
Novel00236	CUFF.5409	2e-54	100	CCAAAGCATAGATTATACACTTAATATAAAGCTTAAATCAAATTGGTGATTTAAAATAAAACACATTTTTTATTATTATTTAATTTTTCTCTATTTTAGCACATAATGGCTGACACAACTGGGAAAGAGCAATCAGTTACTAAAGTGCCAATGATATATGTTTGTGGAGTGGTTGTGTTTGACGCTCGGTAAACGAATTCTGGAAACAAAACCCTAGAAGATAAGTTCGGTGGATACATCATGCACAGAAGAGTGAAATAAATTTATAATAAGGTTAATGTGTATTTTTGTTACTTTGTCTATGCTCTAATAATACTGACCAATGAAAAAAAATGTCTTTTTGTTCTTTTCTTGTACATTATTCTGTAACCACATTCTCTGCACCTAATAGGATCTCTT…
Novel00237	CUFF.5429	0	100	AAGAAATCATAGATTATACACTTAAGAAGAAATGGAAAAAAAACTTTAGAGGTTATCTTGAACATAAAAATAGTCTCTCATGCTAAATTAACTATTTTAAATAATTTACTACCATTAAGACGATTTGAAACTGAAGGAACATAAATACGCTGAGAAATATTAAATATTACCATAAATAATACAAAACATGATACCATTCAGGAATATCAAACCGAGATATTTCACGCGAAGTTTATTGAATGGAATTGAAAAGTCAAATCATTTAATTAGAGTTTTAAATTTGTGTAGTTATTCTAACATCCCTTCGTATTCTGATTCTGGTAACGAAATCGATAAGGATATTTCGCAGGAAAAATTAAGTGGTTTCGCAAAAGCCTTTGAAAAACAATCTCAAATTCT…
Novel00238	CUFF.5530	0	100	ATTAGGGACAAATTCCAACTTTATGACCAATTTTAAGGTAGTTGTTGATGTATATAATGCTATATCAGGATCAAAATGATTGAGTCTTGGGGGCATCTTTGTTGTCTAATTTAAAATTATGCAACTAACATTCCAGTTTAAGCAAAAAATGCAAAAATAGGTGTAATCCCTATTTACCCGAAAATTGCGGTNNNNNNNNNNATGATAAGTGTAATTAATGTATTTTAGAAATATGGATAGTGTAGAAAAAAACCATAAAATCAAACAAGAATTTGTCATGGAACTTTTTTTAGACACCGAAAGTGTTTCTATTGTCGATAGATTGGCTGCTGCTACAGCAAATGTGATAAACGAAAACCATCAAAATCTGACCAAATTTAATGATCTTATGAAAACAGA…
Novel00239	CUFF.5535	0	100	ATAACAAAATAAAATATTTTTAGGTTTACATCTTGGTCATTTAAATGAACTCCCTAATAAATTTGTTAATCTAATCTTCATAAAATTCGTTCCATTCCACTCATACCCAGATAATACAAATAATATTATATAGTTCCACTTTGGATTAAAAGCCCAGAGCCCAGGCCACTAAAAAAATCAATGTCTGTTATTTTGAAAGACGTTTGACTATTTTCTATATAAACGAAGTTTGTATTTTATGAAAAAACATCTTTAGAAACGAAGTTTGTATTTTATGAAAAAACAAAGTACAATGTCTTTTAGAGACGAAATAATTGATTTGACAGATTCATTTACATTAGCAAACCACTGTGCTCTAGCGGATTTCATTATTGAATTAGATGAAGAATCTTACAAGTC…
Novel00240	CUFF.5536	0	100	CAAAAAAAATGTTTTTAAGTTGATTGTTGAGTTTTGAATTATCGAGTAATATCGAGATCTATAATTTAAATATCATTTTCGTAACGACGACGGTATGCTGTAGGAAAAGCCAAAATGCTCCTAGCAAAGTAAGTTAGCTAGGTTTTGATTTGATGAAAGATTGTTTTCGGAACTCGCCGTTGGCATTTTGTAATCAAACTCAAGAACGATGGAATCGAGCACATTATTAGCCAATACTATGGAGATCCCATCAAATTATGAGAAATCTACGCAGCCTGCGATATTTATTGATATTAGTTTGTGTAAAAATGAAGAAAGCGGGTATCATACTTTAACACCAGGATCAATCGAAGCCTCCAATTTGTCGAGTGACTACTTTGAACAATCTATTCTCGCTAA…
Novel00241	CUFF.5839	0	100	AAGAAAATAATCTTGAAAATTAAAAAAAAATTACGAAAGACATTAAACGACAAAATAATATTTCTGAATTCAAAATGTGTTCCACCTCTTTTTGTCCCACATGCCCACCAATATTACCATGTGGGCTAGGACCATGTTGTTTTTCGTGTCCACCACCTACTCCCTGCTGCCAGCCCTGTTGCCCTCCACCACTACCGTGTACACCTTATCCTCCATGTAACTGCAAACCAATATGTAGGCCGAGTCCAGCTCCTCTTTTGCCAGATATAATGCCTCCAATAGTCCCGGTTTTACCGTGTTGCAAGCCACGTCGCGATCCTCCCAGTGAACCTCCTCCACCTTGCCCGCAAAAACCTGCTTATTGTCCACCAGTTTTGCCTTGCTGTCCACCACCTCAGC…
Novel00242	CUFF.5616	1e-88	100	TGCCAAATGCGGTAGACGCGTCTCTAGTAAACAACATTCCACCGGACGCATAGTCCTTATTGAAATTATTCGATTTGAAATTCGTGTGGAACAAAATCGACAATGAAAGTGCTTTTCTTATTTATTGTTTACCTATAGTAACACATCGTTGGGTCTGGATGTAGATCTGGACATTTGAACGCGTCTGGGCATATTGTCGTGTTGTCCACGCTCGGGATAGGAGTACAGCCGAGCTCCAAGTAAAAAGCTGACATGTTACATTCGCCCGCCATGTCCGAAGACACCGCGACGAATA
Novel00243	CUFF.5630	2e-82	100	TATCAATGACAGTTAAACTTAAAATCATAAGCCGGAATAAGCCTGTCATCTAGGTTAAACTCAGTAAAAATACAAGTTGGCACAAATTACTCCAAATAAAATACGGCAAAATGGGCTGTTGGTAACCTCGAGACAATTCTGTTTGGTAAAGCATTCCAATTGAAATTACCAGAAGTAGTACTATCGATGGGAATATCATTGATTGCTGCTGGCATGGTCCACAGGATCTGTTTCACCACATGTCGTAAGATGTAATGTAATGTAATATTATTTTATTTGTGTCGACGGCTTTTCACTGCTGCTGGTTGAGGGGCAACTACCGCATACTTTTTTTGCGATAACTTATTCATGTAGTAAATGGTTATCACGCAAAAAATGAGGAGTTACAAAGAACATGAA…
Novel00244	CUFF.5712	0	100	TGCCTCTTTTAAAATAGACTCTTGATATTGTATATAAAAAAGTTATTGTACTAGTGGTAGAGCAATATACTTACCCGGTACTATTACCCTAAGCGTCTCCCGCACAACAGCAGCATTGGCCGTTTGAAGGTTACAACTCGTAGTAAGTTCAGGTTGTATACAATACAATTGAGACAAAGACTCATGTTTCGCGACTCTCATCCTGTGATTTCTCTAGATTCTACTTAACCCCATGCGTATCATGAACTCGTTCGCCCGTCTATGCAATAATAAATTATTATATATTATATAATTATCGTTTGTACACATACACAAACGACTGTCATCTCAATAGTCGTTGGCGCTACCGGGGTAGTAGCTAAAAGTATTACAAGATACCTAAATAAATTGGACAGCAAC…
Novel00245	CUFF.5801	0	100	TTTTAGTATACATACCTACACGCCATATTTATTTTGAAAAAAATAATATATTTCAAGATATCTAAGACTAATAAATGAAAACATAACAAACACAAGTTATTACTTATTGTTAAACAATCTGAAATATGGCAGAGTGTAGTTCGAAAAACGACGTAAAAAACCCTGAGGCGGCTAATGTTTCTGGAATTACAATTATAGAAGATCGCCCAATAATGCAACTATTCAAACGGTTAATAAACTACACAAGTATGAACTTAACGCTGACAAACAAACAAATAATTCAGATATTACATAAAGATTTTGATATTCACACTGGGACTCTTCATAGCTTAACAGTGGACGTGTACGTAAATATAATTAAAAAATATCTAAGAGAATGGCCTGAATGGGACGAGTTTG…
Novel00246	CUFF.5790	0	100	GTCAGTTTTTTTATTCATCATTATTTAGAAAACCATCTTTGCACAATACATCAATATCTTTAACAGCACCAGCCCACGTCGGTCAACAGCCTAGTGTACAATTGTCCCAATACATAGCATCGAGTTAAGTTTTCTGTTCTCAGACTTTTTGCCTGTCTTCAAATTGGAATTAAAAAGCTGCTCTTGACAATTTATACGAAAAACGTCAAAACTGTTCCAACCGACTCACTGAAATTGGCCTCCCTTTTTTTGATTTTCGGTTTTTTTTTTATTTTTTTTTATTTGTTCGTCGTTTGTTAAACGATAGTTTGTTAGTTAAACGCACTTGTTAACAAAACGCTAGTAAATACGGCCATTGCCAGCTGAGTTCAGCTGACTGACAAAACCGGCGCATGCGCA…
Novel00247	CUFF.5741	0	100	GATAAATAAAGAATAGTTTCGCTATCATCATCCTATATAGCACTGTTTTAAATAATTTGAAGTTGTATAAGATTTCTTCTTCAATTTAACCTCTTTGAATCACATATTTGTTAATAACTACAATAACAATTTTTTCATAGAAAGATTTTTGAAAGAAGAAAAAAAGTTTACATTCCGTAATTGAAACACTAACTTGGATCACTGACAAGCTCGACCAAGACTTTTAATTTGAAAAATGTTTAAAACAAACTCTGTTTGCTTTCCAGTTGGCTGTGTGCTTACATGGCACAGATGAACCCTCTCATCGGGCCCAGACTCAGCAATGAAACCCTAATCTGGATTTCACGCACTTGGAATCGAAATAATTTATTCAATAGCACATACAATATCTACAATACA…
Novel00248	CUFF.5790	0	100	CAGTGGTTTTTACGGATGTTCCGTTATAACTACTGAACAATGCATCCGAATGACTTGAAACTTGGTGTCCCTGTAGAAAATACATGTACTTAATGGATAGGTTAATATTTATATATGAGTATTGGACTCCCTAATAATAATGTTAATTTTAAATGCGCAGCGAGGCGGGCGAGTACGGTCAGTTTTTTTATTCATCATTATTTAGAAAACCATCTTTGCACAATACATCAATATCTTTAACAGCACCAGCCCACGTCGGTCAACAGCCTAGTGTACAATTGTCCCAATACATAGCATCGAGTTAAGTTTTCTGTTCTCAGACTTTTTGCCTGTCTTCAAATTGGAATTAAAAAGCTGCTCTTGACAATTTATACGAAAAACGTCAAAACTGTTCCAACC…
Novel00249	/	/	/	CGATATACGTCACGCCGAGCCAGCTGTCCGCAAAAACACGTGTGGGCCACGGGAGCTGCCATGGTAAAGCATTTTTTTATCAACTTATGCAATTATAATTAGACAATAATAATTTAATATTAAAACAATAATAAAATAAGACCACGCTATATTTATAAACATTAACAAAAGCAAAACATTCACTGTCCCCTTCACACTCATAAGATAGACCGTGCGAGAGAGAGATGGGCAGACTTTTCATGATGTGCATGCGGCAGTGCGACGTCACGCCGCGCGCTTATTCACAAACACTACACATGCGCAACGTGTGAATGTGTTGAACGCGAGCTACATGGTAGGCGGAGTGGGGGCGTTAGGTTTTATTTTCGTTACGGAATTTCTAGATTCGGTCGCCGCGCT…
Novel00250	CUFF.5817	1e-106	100	GTTGACTTTGCTTTTAGTAAAATTAATTTGATTTGAAATTTAATTGAATTATAATGTGGAATATGTGTTTTTCTTCCAAATATCTCCAATTTTTATTGTAATATTGGTAAATACGCGAAGTTTTACTGCTGAAAGTACTTACTTCTTGAAAACTTATTCAACCGTGTGCAAATAACTAAGTGTGCTAAGAAATGGAGAAGTTTACATTGATTAATAAAATAGTAACAAAATGTACAGAAAATTGTTTAAAAGCATTTTATTTCTTCTTCAACAAATAGCGCTTTGATGGAGTGTGTGATATTACTTGGATGGGTGGACTATCCCACGATGGGTGGACACAGCCCACCTGGTGTTACGTGGTTACTGAAGCCCATAGGCATCAACAGGGTAGATGTCTTA…
Novel00251	/	/	/	CTCGTATCATTTCAATACTGCACTCGACATGCCATAGGCGTGTTCGAGGCATCAAATAAAATGTTGAATATTTTCATGTTACTATTTATTTTTGGTGAGAGTTATGGTGTTATTTATAAATTGAATGCAACCGAATACCACCGTATGCCAGCGTTATTTAAAATTGACAATTACGAAGACTGTTTGAGCAAACCAGAAGGGATATACTGTACTACCAATTTTGAAATTATAAAGGCTGCGCCAAACCCCGTTTATGATATGATAGTTGAATTCTCCGAGCACACAGCGAAACATTACAATCATTCTAAACTTTTCTACGGCGTGTGCTTGTTTGATAATCGTAACCAAACAAACGTTTCAATCTGGGACCCGAAACAGTACGTTGAGGCCCATCTCAAC…
Novel00252	CUFF.5815	0	100	CTTCATATCATTAAGGAATGTTATCAAACTTTCAGCTGTACTCCTACCTTTACGGAAACCAAACTGACAAGGGGGTATTTGTTGACTAAGCCAGAGAGAATTGAGAATATCAAGTAATTTGTTTTTCACTGAAATATGCAATTTCTGTAACATGATATATGGGATGTCATCTAAACCAGGCGCTGTGGATTTTCTTGATGTCAGAGCTATATCTAGTTCATGTAACATAAATGGTTTCAATAAAAAATTATTGTTTAGGTTATTATTGTTGTCAAAATACAGCTGAATATTGTCTAGTTCGGGTATGTCAGTCTGGGATAGTTTATTAATAAAATCATTTATCCATTCGTCATTTCGATATACGTTTCTATTTACATATATTCTTTTAAATTTTCTGAT…
Novel00253	CUFF.6036	0	100	CAAATTTCACATCGCTTTATTTAGCTAACTCTCGTATTGCCACATTCTTAAAATCACATCGTAGAACATTAAAAAAAAAGTATTAACACAAAATATTCTTCAAAAAGAAACTAATATAAGTTTCCTTAAACAATTCATAATATTATTAGGTTTAATCTTTTTTAACAACAACAAAGCAAACAGGCTAAAGAATAGCTAATATAAGACGAATAAAACTTAAACTTGGACGACGAACGCAATTCCTACTAAATAATACGTTATGAATCAACATAACTGTATATATTATGAAATATACATATAAATACATGCTGAAAGAATTAAAAAATCTTCATTACGTATTAAAATCGAAAATTCATTTCAAACATCTCTAAGTTCCAAAGAGTAACAAGTCAGAAATTT…
Novel00254	CUFF.6036	0	100	ATCGATTTTAATATAAAAAATTTGCCCTTGTTTTTGAATTTTTTTATGATTATTTTTAACGATAACTTGTTTTGTCACTATGAACAGTGAATAAAACGCCTTATGTATCTAATTTACAGTGCTTATAATTTTTTCTAGATTTTAACATTAGATTCCAAATTACTATACAGTTCACCCTATTTCTTGTACAAGTACCACTCATTATGCTTTTCGTGGGACATGAATAAATAATGAAGAACTTCATTATTATATCTCATTATTTCACACGCTGCATTGATGTCTGCGACAAAAACAATAGGCGGGACCAACGATCACACTAATCAAACAGTATGCAAGCGAAATTGGAAACGACAGACAAGCGACATTTACGAAAACATAAATAAAAAATAAAAAAAAAAC…
Novel00255	CUFF.5873	0	100	TGTCGGTAATGATTGCAATACGAATCTTAAAATCTAAAGATTTAAACTAATCTAAAATAGTTAATACAATAATATACATATTAGGTAATACTAACAAATTATTACAATATTATGAAACGAAGAACCAGCGAATATCGCATTTACAATAGTCGAAGACTAAGTTGTTTTAACGAAAATGATGATTTAATCTCATGTTCTTTCTTTCATCATAATATGATATGGGTTCATAAAAAAACTTTATGTTATTATTACACATTGTACTTAGCAGTTATCTTAAAATTACGGAAATGCCTCGCTCTACTCGACATCACTCTCACTATTTCTAGGATATTCCATTAACTAAAATATAATTAGTTATGTTACTTGTATTTAATCTGCAATAACTAAGT
Novel00256	CUFF.6009	0	100	GGGGATACGGGTACGCGACTCCGGCCACCTCTAGCTTCTACTTTCTCTTTCACGAATTCTTCTAGCACCCTCGATCTATTATTTCTGATGGAACAGCCTACGGTGACCGGTTCCAGTGAGATATACCCTCCAACCGCGAAGTATTTTCGCCTTTTACCCGTTTTAAAACAGTAAATAATCCGATAGAAACAATGGCAACGGCCAGAGGATCTTCGATTATAATAGCCTAACTGCTATTAATCGGAAGATACGGGTATGCGACCCCGGCCTCCTCGAGCTACCACTAACTGCCTCAAGCCCATAAGCTTTCTGCAGTAGTGGTATCCTAACCTTAAATTCCTATCTGTCCCTATGCCGTAGTAGCTTGGATGACTTTTTAGTCTCCAACTATAAATGCTA…
Novel00257	CUFF.5910	0	100	GCATCTTCCATTACGTTCGCGCTCTCCAGGAATGCTACTTGATCATTGGTCAAAGTAGCTGCACGTGCCCAACCCAGACAATTACGATTGGGGGTTCCTGCTCCTCCTTCCTCTGGCCTCAATGCCTCGGGGAGGTTCCAATCCCTCACGCCTGGTGTACTTGTCACTTTAAGATCTTCCTGAATCCGCATCGGCACATATTTCCAGTGTGTGGTACGACCTACTCTGCCGAAATCTCCGGTTTCGTTTGGCCATACTGGCATCCTTAACTTGTATCTTACGGAATCGGATCGGAAACGGATCGTTGTCCAGGATTCTGCATACTTCATACGGCTCACTGTATTTGAGGTCGAGGGATATCTGGTTAAGAGGATTGTTCTTGACGAGTACGTAGTCGCC…
Novel00258	CUFF.6003	1e-134	100	GTTTTTTAATTTTTTCATCTGGCAAGAAACTTCAAAGCAACCCAAAAAAATTTAGAATCGTTCTTTGTGAAGTTGCGTCACCCACATGTCCTCTTAAATGTGATTAAAAGCCTGAAAATAAAATAATATAGTATTTTAATACGTGATAAAGATGTTGAACGCGACGCGGGCATTCGGCCGAAAGGCTTTAGAGTGCACCGGATTAAGTTCAGACTTGTATACGCAGAGAAATTTTTCGTCAATTTTGAAAAGCAACGCAACACCCACAGTTCCTATTTACCAGCGACATGGCGTACAATTTAGAAACAAGTCTGAGGGTGTTCGTGGAGCCGTCATTGGAATCGATCTGGGNNNNNNNNNNNNNNNNNNNCGTTGCCGTCATGGAGGGCAAGACACCCA…
Novel00259	CUFF.6006	1e-116	100	CGCTGTCCAGGGCGGAGTCCTAGCGGGTGACGTCACTGACATCCTTCTCCTCGACGTGACTCCACTGTCACTGGGCATCGAAACCCTCGGAGGCGTCTTCACCAAGCTGATCACAAGGAACACCACCATACCCACTAAGAAGAGCCAAGTGTTCTCTACCGCGGCCGACGGGCAGACGCAAGTGGAGATCAAGGTCCACCAGGGCGAGCGCGAGATGGCGTCGGACAACAAGCTGCTGGGGCAGTTCTCGCTGGTGGGCATCCCGCCCGCGCCGCGCGGCGTGCCGCAGATAGAGGTCGCCTTCGACATCGACGCCAACGGCATCGTGCACGTGTCCGCGCGGGACAAGGGCACCGGCAAGGAGCAGCAGATCGTGATCCAGTCGTCGGGAGGGCTGTC…
Novel00260	CUFF.11522	0	99	CAGGCCTTGGATGCTTAATGCCTAGCACTTATATACACACTTAAAAATAACCTTAAAATAATACAACAGTATGTACTCACAGAGCGTCTGGTCGCAGCCGAGGCGCAGCACAGAAAGAAGGTCTTTCCGTCTTGATTACAAGCCGCCACCCCGAAAACAAAAACGGTGGCTCCCTCTTGTCAAGTCGGAAATTACTTCAAATTCACAAATTATTAAAACGCAAACTCACTACATTTTCCAAACTTGATAGTTCGGTGGCTCCCTCTTGTCAAGACGGAAATTACTTCAAATTCACAAATTATTAAAACGCAAACTCACTCTAAATTTTCCAAACTTGATAGTTAAATCACAAATTAATTTAAACAACTAATTTAGGTCACTAACTAAATCTAAAGTTGA…
Novel00261	CUFF.5943	1e-105	100	CATAGACCTAAGTTCAATATGATATTAAGCAAACAATATGTTTTCTTTATCATAAATAATAGATAACAATTGACCGTATGACTTAAAAACCGTAGCAACTAACAGGAAATGGACCTCAACGATCCAAGACGCCCTTTATTGGGTATAACGGTCGGCCTCACGTCAATACCTCAAGGCATTGCCTACGCAATGATCGCTGGCCTACCCCCGCAAGATTCATATTAGATTTCATATCAAAGCCGGTGATAGCGGGCTTCACAACGGCCGCGGCGCTTCAAATCGGAGCATCCCAGCTGAGATCCCTGTTTGGAGTTTCTGCACGCGACGATTCCGGTGGGTCCGGACTCATCTTCGTGCCGGGTCCGGTTCGCCAAGCTCTGGGTGTACGTGCTGAGGGCT…
Novel00262	/	/	/	TTAAAATCAAAGGAATAAAATAGTGTCTTGGATATCAAAACAAAAAAATTCGGATTCCGAACGTATCCACTTGATATCGGCCAAGGCTAAGTTTGTTTATGTTTGCTTTAGTTCTTGTGAAGAGCGAAAGTGTTTCATTGTTTTTATTAATTTAGTACTTATTTTTCAAGATTTACCTATTTAAATATGAGAACTAGCCACTCACAGTATTTAACAATGGTGGAATTTATGGAAGCGTAAGTACTTATAAAGTTCTAATTTATTAGAAAAGTTTTATTAACTCAAGTGTTTCAGTCAATATTATTTATGTAATGTGCCATACAATTTATATTCCAGAAATGGAGATTTATCAAAACCATCAGGCGGTCCACGAGGTCGCAATTTTATACAGATGAAGTG…
Novel00263	CUFF.5936	1e-146	100	GTTTCCCAGGAGTTATAGGATGCATTGATGGATGTCATTTCCATATTTTCACACCCAAAAAAGAAGTCGAACATTTATATTATAGTAGAAAGCATTTCCATTCATTAAATGTGCAAATGGTGATTCTGGTTATCCACAGCGACCCTGGTTAATGACACCAATTTTAGATGCTGTTGAGGGAACTCCAGCTTATAAATATACAGCAGTTCATGGAAGGACCAGGGTAGCTATTGAAAATACTTTTGGGCGACTAAAAAACCGATGGCGTTGTTTGTGTAAGGATCGCACATTACACTATGCTCCAGTAAAATGTGCAAAAATCATAACAGCATGCTGTGTATTGCACAACTTAGCCATTGAGTTCAACATACCTGAACCAGCTAACAACCACACTTGCTC…
Novel00264	CUFF.5940	1e-108	100	GTCCGACACGAGAGGCGATGCTGGGCGGGGCGGCGGGGGGCGCCCGCTCCCGCCCGCCCTCTGACCTCCAACAAGTGACAGAGAGCCTGTTCTCAACCTCGCTGTCGACCTTCGGCGTGCCGACTCCTCCGCCGAACTCACCCCTGCACCTAGAGCTATACAACTGCTCGCAGAGGGTCGTCATCACTGACAAATTATACACACGGACGGCGGCTGCAGCCGGACCAACCCTGTGACCTGGCTAGGAGTGGCCGGTCAGAATCTGCAGGTCCAAGTGAAACGGGAGCCCCAGCAGCTCCACGTCTCCGAGCTAGTAGCTGTTAAATTGGAACAGGCGTCCCTTGGAACGAAGCCCGACAATCCGCCCGCTATACCGGCCTCTTTAAACAACGCAGGAAA…
Novel00265	CUFF.5992	0	100	NNCGCTTCCTGGCGCCGGAGGAGGCGCCGGGCTCCGCGGACCCGCAAGGTACGTCGTTTCTGTCCGCCTCGCTCGCCTACCTGTGGGGATGATGTTGAACGTATCTCCGGCACTTGTACACTTCGCCGTTCGTTTCTCCGCTGTTGCAATTCATGTGTAGGTACTCGAGACATACTAGACAGATAAGACACTTGCACAGCCCGCTGCAGGTTGTAATAATATTGCAGTAGTTGTGTCCGCGCACCGCGTAGAGCGCGGCGTGCTCACAAGCCGCACGCGACGCCCTTGGACTTGTCTATTCTATGATTAAGTAACTAATGATCTCAAAACCGATTCTCATTACTAGGAATTAAGTTAGTAATTATGTAGTTCAAACATTTGCAGGTAATTAGTCATTTA…
Novel00266	CUFF.5993	1e-86	100	ATGAAGTTGTGCAGTTTGCGGGAGGGGGCTTGTTTTTAGAAACAAGGTCGTTCTTTGTGTCAAAAAGTCATTGGTGGCGGGCAGCAGCACCGGATATCACTTATTTGCTCTAACTCCTGATGATGGTATCGAAGAAATATATGCGAGTCGCAGCGGACAGGAGACTTGTCTCGTCGACCGTCTCTTCAGCAGCTCGCTGGTGGCTGTTGTCACAGTATCCGCTCCCAGAGGTTGATCGTGTGCCTCGAGGAGGGGCGAGCGGTTCAGTTTGACGGCGAGGATGGTGTTGCTGTAGATGTAGTTGCAGATCTCGGTGCCCTTCTTGTAGTGGCACACTATCAGCTTCGTGCAATCTTGATTAAACTGAACGAATATTCCGCCTGCATTCGATCCCTCAGT…
Novel00267	CUFF.6041	0	100	ATATAACCTCGTTTGCAGCACTCGTCTCACACACGCTGTTATAAAAAATATTGAATAAAAATGAGTTTTTATATCGGTGGTTTTATATGCGCTCTTGTATTGGCCGCACTGGTCATCGTTTGGATAGCCTACTGCATGTTCATAAGGGAACGTGCGAAGTCAGAAGACCTTCAATACACAATATCGGACATACAGCATAGGAACTATCTGTTCTCTCAAGAGCAAGAAACTCCGGTGAAAGAGAAGAAGCTGACTGCGGGAATTTTCGTGTTGCCTTCGCGCCATAAGCAAACCGAGGACGATTACCGCAACAGACCGGATTACCCTGAGAGTCCGCTGCCGATATCACAGCCGAGCACAGATAAATTAATAGAAATCCTTAATGAGGATCCTAATGTT…
Novel00268	CUFF.6227	1e-150	100	CTCCAATTCAAATGTGTCAAAACTTCAACCATTTTACTAACTTTACAAGAATTTCTGAATCGTCAAATGATATAGCTTATTCTTCTCATTCAATGTGTCAAAACTTCAAACATTTTACTAACTTTACAAGAATTTCTGAATCGTCAAATGATATAGCTTATTCTTCTCATTCAATGTGTCAAAACTTCAACCATTTTACTAACTTTACAAGAATTTCTGAATCGTCAAATGATATAGCTTATTCTTCTCAGTCGTACACTCGTGGCGGAGTGGTCGTGGTTACGTATGTCTTATTGCTGGGTTTTGGCTTTTGAGAGACTTCTCCATCTCTCTCTATTTGTGAC
Novel00269	CUFF.6330	0	100	CATAGACTAAATTGTGTGTACTTTCTGTGGTCAAAGTATAGAAACACTGATTGTGGTTGTACCATGCTAGACTAATTTTGATTTTTGATTCACCTTGTTTCTTACATTCATAAGTCTTACGTGCTTTTTCATTATAGGTTAACGTTATTATCATTGGGAACAGAAGTGTAACGAATGTATATTGCACATTTTTCACTATGTCGGTGATAGAATTCTTGAAGGATCTTCCGTCTTACGACGCGAACAACTTTACATTGTTCAATACGGACCACGGGATTAGAAATTGCTCTAAAAGGCCATCTATATATTTACCCACTAAGGACATACCTTCTGAACAAATTATTGTAACACAAAAAACAAACATACTATTAAGATACCTACACCAGCAATGGGAGAAAA…
Novel00270	CUFF.6024	0	100	GGGGGCGGGGGGCTGGCGTGCGGCGAGCTGCAGGTGCCGGGCGGCTCGCTGCCCGACCTCACCGCCCTGCACTTCCCGCACTCCTCGCCGCACTACCTGCCGCACCGGACCAACACCTCGCCTGACTACCACAACAGATACAATCACTTATCTGTACCAAACACAAATAATTATCTTCATCATAGTAAGATGGCACATAGTCCAGGTAGTCCGGTGGAATCTCCGCAGGGTGACTACAGTTTACACCAAACGCTACTGCAACCCTTCGAACAAATCACGATGTCATCGCAGAGCAACGATTGCCGGCGCGGGGCTCGCGACCCGGTGGCGGGGGGATTCCCGGCGCTGCAGCCCCTCGCGTCCCCCTCCGCGCCCCCCACACCCGCCACGCCCGCCAGC…
Novel00271	/	/	/	TGAATGTGGTGACGAGATGAAAATGGGAAATAAATTAGTTGAAAATAACTTGACATTTAAATCATAACGCATATGTAACGCTTATAATGTAATTCAATCGAAAGAAACAAAATATTTATGCTGGCTGTACGTTATTCCAACGTTAATTGAAACGCATAACTTTGCGATAAGCAACATGAGATACTGTCGGATATTCACGCTTTGCTTTAGTTAGAAATTTTATTTCTTATTAAGTAACATCTAAATAATGTTCAAAGTTTAAACAGTGTAATAAAATGCTATAACCCAATATATTCAAATACTACTGACACATCTCTTCTATTATAATTTTCTCCTAATTATGTAATTTAGATTCATACATTTTCATAAAGCATTTGCAGATCCGCTCTGATGTTTTAA…
Novel00272	CUFF.6054	1e-148	100	TATTAAGTGTATTATTTATGAATTAAAGTTTTGAACTAATAAACAAACGCAGTTGTTTTAGAAATTGTGTACTCTTCTAAACTTCAAAAATAATTAAGTTACTACTTTGCTCTTACACTTAATTTAAATAAAGCCAGATTATTTTTATGCCGAAAATGAGTACCAATAATGTGGATGTAATTAAGATGATCGGAAAATATTTAGATGTTTCAGTCGGGGCCGTTTGTTATAATACAGACAAAGAAATAAACAGAGCTCTACAAAGTAACACATATCTGACTGGCCAGTTTCTAACAATTGCTGATGTTGCATTATATTACATAGTGTATCCTTTACTGGCACCCAATTAATGAAAATTTATTTTATTTTGCACACTTTATTAGAAATATTATTATTGTC…
Novel00273	CUFF.6114	0	100	CATGAAGGTACGAAATACCACGACCTATTACGCCAGTATCCAGATATTACTCGTCCAGCTGGTAAACACGTTGATCCTAAGCATACCACGGTGCATCATATAAGAATAACCCCGGGTCCGCCAGTAACCAGCCGCCCGCGACGTCTTGACCCAGAGAGACTCCAAATCGCTAAAAAGGAATTCGAAGAAATGCTACAGAACGGCACCGCTCGAAGATCCGAAAGTTCGTGGTCCTCTCCTCTTCACCTCGCACGTAAGAAGGACGACGGCTGGCGACCGTGCGGCGACTACAGGGCACTCAACGCTCGCACTATACCAGACAAATACCCTGTTAGAAATATTCAGGACTTCACATACCAGCTGGCAGGTAAGACGATATTCAGTACTGTGGACTTAATA…
Novel00274	CUFF.6123	0	100	GTCCGTTGCGTCGATCGGTCGCGTCTCGCGTTCGCGTGTATTTATTTTTTCCGTTTTCACACTAAAATCCGATATTAATTTTCACGTGTTTTTACCTTCAACCTTGGTTTTAAATTCGTTACAGTAAATTATTGTGATGTTCTAGTGTTTGTTCTGAGAAATTCGTGTTTGATAATGAAATTTAAAATTTTCAAGAAACTACTTCATCAGATTGACAGGATATCGACAGAACAAATACAGGCCGCGTTCGAAGGTGTCGGCGGTGAAATCGGGTGGCAGTTGTTTGCTGAAGAGGGGGACATGAGGATGTACAGAAGCTACCCTAGAACAGATGACGATAGTAGAAGAGATCTCATCAGATGCGCTGGTGTTCCACCAAACGTTCAAGCGGATCTGGCC…
Novel00275	CUFF.6139	0	100	CAAAAAACGATCCACATTAACATACGAGCAAGTTACTACAAGTATGTACTAAGAACGCTCTTGGCGTAGCGTTTACATTTTATTTGCGTTTCACTTGATTTGACCCTACTCCACAAAGTCCATGACGAAATCGCAATGGATATAATTATAAAAGTAAATAATCAATCCATTGGAAGAGACAAATTGGCAAGTTCTGAGGTTGGGCAGATGCATAGACGTTTGCTACATTGCTTTAGACAGCATGAGCATAGAAGATCCATTTTTAAGATTAACAATAACAGTTAGCAAGTTATCACATAGTTTATTTTTGTATGCAGACCACATAGTATGGTTGGCCAAAAGTGGATTTCTAAAAACAGACTCAGACACTTGGAATCAAACTGCAAATAAATTCTGGTT…
Novel00276	CUFF.6146	e-142	100	CTTTAAAGCTATGTTTATGTAAGAAATGTTTTAAAATTGTTAAAAATATAAATCGTGATTTTTTTATGAAACTCAATTACTCAACTCAAAAACTCAACATTAAAAATCAATGGATAGAAACCAACTTCGACTGGACCACCCCAGTGTCGCTATCACTGATGGAAATTATCGTACACTTTCGTATTAAGTTAGTTATGATTGTGCCCATTAACCTCGTCAGAGTTCGAATCTAGAATTTTCTAGATAGACCCATGTTTTATGTTCAATAATATTCAAATGTAAAGAAACACAAAAATTCATGGACAACTGTTGTTGAATTTGAATCAAGATTTTAACTTTATTTGTACTCTTTAAGAAAAGGTTGAATTGTTTCTTTACATTTTTGATCTCAATTTCCAT…
Novel00277	CUFF.6169	0	100	CCGAATGCTGTATCTTTGCGAGAAGCGATTGCAGATTTCAACTCTTGGATAGTAAAAGAATCACATAAAAAACTGTTGTTATTAATTGACAAAACATTTTCAATTTGTAGCTGATTTTGATAAACAGAACTGTATTTTTCAAGAAACTCCAAAACCCAACCATCTTGCTCTCCTTTTGAATTATAAATTTTACCAAATTTCCTCATATGTTTCCAGATCAAAGACAATGGTGTTGAGCGATTGAATGATTCACAAAGACGGACCCAACTGTTATGTTTTTCTATTTTTAATGTTTAATTAGTTGTTACTGTCCTACTTATAGTTATCCCAGATTCGATAAAACTAAATTAGATAATCTCATAAAATCTATTCCACATCCTTTTATTTTGGCCGGTGATT…
Novel00278	CUFF.6225	0	100	AAAAAAACAGTCAAAAAGCACATACATTGTACATAACTGACTGAAAACTGGACGTTACTGATTGAAAACGAGACAAGGATTCGACAAATCACATTACCATGAAACTAATTTGGCAGGTTGTTACATAACTACAAGACAGTGTCAAAATAGGGTACTTGTCGTTTTTCGATGTATTTGTAAACGATTCGAGCTAAACTATTTAAAATTTAACGTCTATCTATAATCTTAGTAGACTTCAGATATACTGATTCAGGTTTCTGTACTTTACTGTAGCAATTTATAGTAAGCAAATTAATTAGAAAGTTTTGTTCTGCACTATTATCTACGTCATATAAATATCGACGCTTTAAAGGCAAACGTGACTAAGCGACAATGCGTGAACTTTACAGTAGACTAATT…
Novel00279	CUFF.6227	1e-151	100	CACGTACCGTCACAAATAGAGAGAGATGGAGAAGTCTCTCAAAAGCCAAAACCCAGCAATAAGACATACGTAACCACGACCACTCCGCCACGAGTGTACGACTGAGAAGAATAAGCTATATCATTTGACGATTCAGAAATTCTTGTAAAGTTAGTAAAATGGTTGAAGTTTTGACACATTGAATGAGAAGAATAAGCTATATCATTTGACGATTCAGAAATTCTTGTAAAGTTAGTAAAATGTTTGAAGTTTTGACACATTGAATGAGAAGAATAAGCTATATCATTTGACGATTCAGAAATTCTTGTAAAGTTAGTAAAATGTTTGAAGTTTTGACACATTGAATGAGAAGAATAAGCTATATCATTTGACGATTCAGAAATTCTTGTAAAGTTAATA…
Novel00280	CUFF.6305	0	100	CTTACGTAATAATTTTTTATTTAAATATACAACATGGTTTTAAAACTATTCAATCGAATAAGTCTATGTGATAGAATAATAATAATAATAATTAAATTCTGCAATTCACTTCACGCCAGTTTTCACAGTACACCCATTTTCGTTCACTCATTCAGTCTTTTCACTATAACGAAGTGCTACATGGACCTAATTAATATACGTGGCTTTGATTTGAATCCTAAAAGTATCAAGATCAATCAACCATTGCGAGCCCTTAAATGATCATTTATTTACCGAAATTTCATGATCATTTTTTAAATATAGCATTTCTGTATTGTGAAGATTTTATATGTGTTAATACGATTATCGAAATTGTAAATACGACATGCCGTGTTTAATCATATCATTGTATTTATTATA…
Novel00281	CUFF.6401	2e-56	100	CAAGCAATTAAGTACAAATTCTTTATCGATTCTTCCTTTAATCGATCTCATATTTCATCCCAACCAGATGTTCCTCGTTCCTCCCTACCGGTGTCAACTCGGATCCAGAAAAATCTCAACACGAAACTAATACATAATTTTAATAATTTAATTCAGTTTAAAACATCCAATCTAAAGTCAATCGCGGCCATTCGAAACTATATCATTTGGAACTATTCGCATTTATGTAGTGATACAGGATAACTAATAAGAATATGGAGACTCCCAAAATGTTGGAGAAAACTGCGAGCTGGATGTCGGTGATCATT
Novel00282	CUFF.6434	0	100	GTTTAGCCGACACCGCTACATGCCCTTGTCATGCTTCTACTAAACAAACTTTATCGATAAACATACACGTGTATATATTTGCGACGTCGGTTCGTTTCGTTGGTTCAGATCAGTGTGCTTAGTGCGAGTTTTTTAACGTTCACGATAGCGTAAAAGTTAGCTCATATTTGTATGGAATGGGATCGTTTGCCTACGTTTGCCGCTAGGGGCGCTGTTCCAACTGCATACAAAATTGGGTTAACTTTTACGTGATCGAGAACGTTAAAAAACTCGCACTAAGCACACAGTTGTGCGCCGTCTGTCGGTATGGCTCAATTTGATACGCTTTCAGAAGGGTTGTTATTGTAAAGGCGATTGCGAACTTAAAAAATATAATCTCATTCCAAATTATGTATATAC…
Novel00283	CUFF.6440	0	100	CATCTGACAGCATGGATCGTAAGTTATTCACAGGCTTTGTATTTCTTATTGGTAGATCTGTTGTTACTTGGGAAAGTCGCAAGCAACGCACTGTATAGCTTAGAGAGACTATTCGTGACAGGGAAGATCGAGGGAAAAAGACCGCGCGGGCGCAGTCCGACAAGGTGGTTCGACCAAATCCGCACCACACTGGAGATCCTATTCCACGATGCCCTTCATGCGGCCAATGATCGGAGGCGCTGGCGGAACATTACAAGGAGCAAAATCCTGTCGACATGATGGTCACGACTCTCAGCAGTGAGGAAACGACGCGAGGAGGAGTTCTGCGGCGGATGAATCCCTAAAAAAGAAGAACTCTGCTGTCAAGAAAATCCCTTCTCCTCCATGGTGGGATACAGA…
Novel00284	/	/	/	GGTGATCAACCAAACGATACCATCCACTTCTCGTGGACACGAAAGCATTTTATCCATGCCTGCAAGTCCGGAAGTTGAACATTCTTTAAAGAAAAGTGATCGACTACCGTAAGTTCATCTCGGCTTACCACCTATAAGATAAAATAATTACTACCATTGATTAAAATATACTTTTCATTTTTTAGAAACCGTCCTCTGCGAGATGAAGAAATAATGTCACTGCTTAATTATGATAAGACACAAATCTTATTTTTAACAATCGCTGATGTAAAATACCTATTGTAATCAAAACCAGAACTTTTTTTATTGCTTATGTGGGTAGATGAGCTTACGGCTCTCCTGGTGTTAAGTGGTTACTGGAGCCCATAGACATCTACAACGTTAATGCGCCACCCATCT…
Novel00285	/	/	/	NNAAGTAAAAAATCACAATTTAGATTCTCTAAAAATAATTTATTCACGCGCAAGCCCTCTTCATATTAAGACCATGGAAAAAGTGAAAGAAAGATTACCGAAAGTAAATTATATAATTCAAGGATATGGGATGACAGAAGCTGGAGAATTAAGTTCAGAGTGCTGGGGCGATAAAGGAACTAAACTCGGGAGCGTTGGCAAGGCTACACCTGGCATTATACTAAAAGTTGTAGATCCCGAAACCCGTCAAGTACTGGGCGCAAATCGTCGT
Novel00286	CUFF.6604	0	100	CAGTTTAGGTTTCCGAGAATCATTATCATCACACAAATCGTGCAGAGGTCGATATCAAACCACGCCCGTACGATCGTCCCATTACCCATACAAAAACACTGAGCGCAATTAAGAATTAAAAAAAAAAAACATAATTACAAATCCATTTGACAAACATAATTTTGCCATCAAAAAAAACGCGGGAAACTCTTCAGTCTCACTAAACGTTTGTGAGGTTATAAATTTTTTATTCGTCAACGGTAAATGTAAAGTTGCGTAGGAGTATATCAGGAGATGTTGACGGCACGGACTATCAGTTGTGTCTTGACTCCGTTGGGAGGTGGACCTCTCGCGTGCTAAACAGTGTTGTGATTGAGGATTGAGTGAAATGAGGTGTTTGATTGCAATCTGTTTTATCGT…
Novel00287	CUFF.6466	1e-171	100	TGGTAGACATACAATGTTTTGACCATACCATACCATACCTACCATAAACGTATTTTGCGATGATATTATTCTAAGAAATATTATTTATTTGATTACAAGGAAACCTTTCAGACGATCACAAATAAAATTGAGGGTAATAAAGTAAGAAGAGCGATAACGTGTAAACCGAATCAGGAATTCAAATCGGACTGTAACTTGTGCAAGTGTTCGCAAAGTGGGCACAGTTACACTTGCACTCATAATGAGTGTCTCGAAGGGGATACCGGAACGGACGCGGACGTTGAGGTGTTTATGGAAAATGATGGCGTTGATCATATAGAGCGCCACTCTGTCTGCAAGCCCAGGAACAGCTTTTACGTGAGCTGCAATATTTGTCGGTGCAATGATTTCGGTACCGAC…
Novel00288	CUFF.6514	0	100	GTTTCATTCAAATAATATATTTATTTATTTTGGCCTCTGTTAAAACGAGGACAACTGTCCAAATATCATACCAAAACCTTTACGTCAATGTGCCAATAATTGTGTAATTTACCCACTGCCAGTTTTGTTCATCAGTGCCGAATAGTTTGATAAAAGTAGTCGAGAATTCAATTTAAAATTCTCTATCATCGTGTGTACATTCCTCATCACCTCAGGAGTTAAGGTCGTCTCAAAACACGACCAAAGCAATCGTTTGCGTCGCGAACCGAATGTTCATCAAGGACTGCAACACTTGCTGGTGTAACGAAGACGGTACTACCTTCTACTGCACCCGAAGAGTCTGCGTACCCATGCTGCCGGAAGACGGTGACGAAGATCCTGAGAACTTGAACCAGAAAC…
Novel00289	CUFF.6509	0	100	GTAAACAGCTGATAGATCTAGAGAAAAGACGTAGGTACCTACATTAGATAGTCTAAATTACTCTTTTGTTTTGTCGGTCTATCGGACACGTAAATAAAAGGATAATGGGTAATTTGTTCAGCGTCAGCATGGAAGAAAATTACAAAAGGAACCAAGAATTCTTGCAAACTATAAACAAAGTCAAGTTTCAGAAGGACGAAAAGACAGTACCTACTGATGCCGCTTGTCCCGTTGACATTCATCACTTTGTACTACTGGGACCTTGCATATGGGAATAAAGTGCATAGGATTCGAACCTCCCTACACCAGTTGCGGGGGCGTTAATGATGAGAATCTTTGTGGGGGTGAGAAATAATAATGTTAATTTTAAATGCCCAGCGAAGCGGGCGGGTACAGCTA…
Novel00290	CUFF.6517	0	100	CACCCCGTACATCAGCTGCATTTAAATGTGCCACATGAAAAAACACTAGAAAAATATCATAATACGTAAATATGTTGTGAAATTGCTTTCAAAGCGCATATCGACGCTTGAAAGGCAAAAGTGACTAAGCGACAATAACTGCTTTGTACATAAATGATAGGCAATAACCATATTCGATGCGCAAAAAAAATATATTTCTAGGTCTATTAAAATCATTTCAATCCTACAGTTAGATTCGTTAAAATAGATTTTTCTTCAGGTATTTTAACTTTAAATTAGTCTACTGTAAAGTTCACGCATTGTCGCTTAGTCACGTTTGCCTTTCAAGCGTCGATATGTATTATTAACGTTGTATACAAAAAAATCTGTGCCAAAGAACGCTTATTATAAAATCGTCCT…
Novel00291	CUFF.6530	0	100	AGCCATTGTAATTTTACTTAAAGATTGCTTTGTACAATGACGTCCATGTTTTAGAATGCGATGGGAAGGGGACAGACCATCCCCTCTGGATTGAAAGCAATTATCGCCTCTATAAAATTTTATTAAAACAATCATTTACTAAACCTGGTTAAATGCAATTTCATTATGTGTGACGTCATTTGGGGTTAAATATAGCTGGGCGCTGTCGAATCCGTGCGTTTTCCTCTTGAAGTGTTCAGTTAGTAAATCTGTGACGTCATCTCCCCAGAGTGCCGCCTCGCCTGACGGCTTGAAGTGCAAAGTCTGCAACACTCCCTACATCGTCCAGGAGACCAATCGATTCCTGGGCACGAACACGGTGTCGGCGTACCACCGGGCCCGCGTCTACGGCCTGAAGAT…
Novel00292	/	/	/	AATATAGTGTTCAACAATTCAAATATATTTTTTTAAAACGTGAACTCCCGAACCCCGCATAACATTGGCGGCAGCGTGAAAAGGATCAAAAAACCTGGTCCTCGGTTCGTCTCCGTACCTGAAGTCATCACCGTGATTCTGGAAAACAGCCATACCTAGAAGGTAAGCTTTGAAAGAAGAAAAAGAAGAAAATAACCACTGTATCCTGGAAAGAATAGAGGAGAAAATTGTCAAGACACTGCGAATTCCAACGTCTCCTGTGAAAAAACAACACCAGATTCCACCGTCTCCTGTGAAAAACAACTTATCAAATTCCACTGTCTCCTATGAAAAACGACTCTTCAAATTCCACCGTCTCCTGTGAAAAACAACTCTTCAAATTCTACTGTTTCCTATGAG…
Novel00293	CUFF.6529	0	100	AAAAAGCACGATCTATAACTTATAGTGGTGAGGTTAAAACTTACGGGTGTTAAAATTATCTAAAAGGTGGACAATGATCGCTTGCGGGCGGGCCTTATCGCTTCTAAGAAATTGCAGATTGCATTGAATGTTAGACGCGTGGTTTGAATATTTGTAATATGATATTTTATTTCAAATCGCAGGATAATTAATTATTAATAAATTTATAAAACGAATTAGTAATTATACAATTAAGTCAGTGAATTATCAAGTTCCTTATCTTAGGACTTACAGTACGAGGAGCATCTCGAAGTTGGAGCACGAAGAACTGGGAGACGGGATGATGATGATTTGATTCTTGAGTAGGACTTCCTTCACCCGATGAGTTTGAATATGTGATAAAATTTGCGCCTTAGTTTG…
Novel00294	/	/	/	GTTAAAAGGGCATTGACAGTTAGTGGCTTGTTTTATTTTCGAAAATAGTGAAAGCTTCCGCGTAATCATAGTGAACATTTGTATTGGAAGCGGTTGTAAGAGGGAATTCTGTCCAGGTTGTGGAATATCCTTCCATAGCTATCACCAGGGTGATGAGGAGAATTTATTCAGTAGCATTTTTTGCCGCAACTATAAAATAGGGAGGAACAAAAAACTGCCACATTCCAAATCTTTTTAACAGAATGAAGTCTGTAAGGTCTGCTAGTATTATATAGAAATACAATACATTACTTGAGCTTAATTGTTTAATATACAGAACAGTTACTTAGCTAACTCTAACATATTGCAATACTATGTAGTAATATATAATATATTAAAAAAGGCAACACGTTAACATTT…
Novel00295	CUFF.6573	0	100	ATTTTTTCAGGTGAAACTTTTCGTACAGTCGCTGTAATAAAGTCATATAAGCTCGGGAAAAGTCTTTCATTGCTCAAAAGTTCTTGAACGCGGCGGGTTGTCCTCTGACACTGACACATAAGTGTCTGACACTGACGACTGACAGTGACATTCGTAAGTCATCATCTTCAAGGGCTGTTCTTGTTTTCGTTATTTCTAGTTTTTCTTCCAGTTTTTCTTTTATTTCGGTTACTAGGGTCACTCTTTGTGTGGAAAAGTTAAAGCATTTCAATACTATGTGCGTCAGGTCTGCATTTTCATCATTACAGAATTGGCAGTGGCTGCTATAATTTGTTATTTTCATTCGGTGCAAATGTCAGGCAGGTGTCAGGCAATGACCAAATCTCATTCTGTTTAAAA…
Novel00296	CUFF.6555	0	100	CTAATATATGATAAAATATGACTTTTCCCACCAACTCCACAACACAATCCACAAGGCGCGATGTGCTGGAGTCCATGTGAATTCAACAGTGATATTTTGAATAAGCAAATCCGTCCAAAGTTCGATACTCCTTGATCTGATTTTGAGGCGCAGTATACATACAGTGAAAATCAGGCCATTCGGTAAGGTGTTGACCAAGAAGTTTATCTTCATAACAAGCCCATATAACAACTGCTTTATAAATGTTATGTTGCTCAACGAGCGCCTTAAAATTCGAGAAGTGAAGAAGAATGAAAGGGTATTTTGAAAAATTAATGGAAATAGCAATTGTTTGGGAATGCTGAATTTTTCGCAGTAGTGCATGATGTGAAATAGAGAAGAGCTTAAGAATAAATTTAA…
Novel00297	CUFF.6575	1e-149	100	GGGACGATGACAGTTAGGTTATTTCGGGCAACGCGGCCATTTTGTTCGCTCGCTATCATAATATGGATAAGACTATTGGATCTACTTTTATATGGTGTTTGGTTTGCTTTGACAAATAATTTGGAAAACTTTTTTTTTATTTCTTTCTTTTTTTATTCTTTTGCACTTGCGCTTTATTTAAAACTAATTTGAATGTCTTTTTCCTGCACCCAGTTAACTGCATGTGGCTTATGTTGCGCTTTTGATTGGATTTTCATAGTGAGAGAAGTTTGCGGGTGAGGGGAGGCAGTGCAAGAGCAACAGGCGTGCGCACTCGCGGAGGTCGTTCGAGTGTTGCCACACGTGGTGGTTCACGAAAAGGAAGGGTACGAGGTAGAGGAAGGGGGTGCCCGCGGTCTT…
Novel00298	CUFF.6575	0	100	TGCCCAGACCAAGAACATGATACTACGAAGTGACGACGATGACAGCGATGATGAGAGCCAGAATGATAACGACGAAATCGTTCCCATGATTATCCCCCGGGCAGCTGGAATACTGATGGACACTCCGGACGACGAGGAGATTGAGATTGACACGGCGGCGGCAACTAAACCTCTTGTGACATCTTCCGCGCCTTCCATCATTTCAGCACCTACATCACCAGCGCGTGATACCGGTATGAAGCCTAGTCATTTTTTTGAATTTGACTGGGGAACTTTCCCTGACTCTCCTATACCGCCAACAGAAAGGCGTGAATCTTTTAAGGAACACTCTGGTCCCACTGTTGCTGTAAGTGACCCTTACGAGATTTTTAGACTAATTTGGGACCAGGAGTTCATGGA…
Novel00299	CUFF.6606	0	100	GTTTATGGAATAAAAGAAACAATATCAAACTTTTATTTATTTTTATTATCTATATCCAATTGTAAAAGGGGGAACCAGTCACTCTATCACTCCGTGTCACTACGTAGCTACAGATCTCAGCCATTTACACATTTATAAAGAAAAAACATCAACCGAAATTACGTTTAAAAATTCACAAATACACATTTAATGTTGATTACAAACTAACTTAAACACTATTCGGTTTGAACAAAACGGGAGGCGTCATCACGTCAAAACAACATGTTTGGACGTTTTTTCTTCATAATAACGATAGTATTGGCGATAGAATAAGGACCGTACGCGATTCATACCAATGTATGTCTTGACGATACAAAACATTGATAGAAATCGTTGTTTTCAATGCGTTTTAAAACAGAG…
Novel00300	CUFF.6608	0	100	ATGAGAATATTAACCTTAAAGAAGCTGAAGAGACTCTACGCGGCAGATGATAAGATTAAAAACGTGCCGACCGTGGCGCGGATGACCCAGACCGACTGGCTGCTCTTCGACTTGATTGTCGTTCATGAGAAAATAGACTTCATTGATAAAGATCAAATGACGTTACCCAGTAAGGATCGCGAGCCCCTGATTGACCTCTTCGCACTGGTGATGCAGTTCGACATAGAAAATCGATCAGGAGAGAGTCTGGCGGAGGCCTGGACCGCGGCCGCCGTGCTCTACAACTCGAAAGGTCACCAGTGCTCACCGATGCTATTACAGAAACGTTGGTATCAGCTAAAGGAGGTGACCCGGCAGCTGTTTTATAACTACTGGTTCGCCTACCGCGGGAACTCTCGT…
Novel00301	CUFF.6598	0	100	TGTTTGTAAAGTTGGCTGATGAAAGTTTGCTTCGTGAAATTTTTCACGCGTTTTATAAGATAAAACCTTGTTCGATAATGTCAAATTATCCTGATATCGTTAATAAAATTGGAAAAGATTCGTCGAGGGCTGCTTGCAAGAAGTGTGGTTATGCGGGACATTTAACATTTCAATGTCGAAATTTTATTAAAATCATCAAGTTCCTCCTCCAGTAGTGATAGCAGTTCATCATCAGATTCATCCGATAGCAGTTCAGAAGAAGATATAAAAAAGAAAAGAAAGGAAAAGAAATCTAAGAAAACAAAGAAGAAATCTCATAAAAAAAAGAAAAGCAAGAAATGATTGCAAATTTACATTTTAAGTTTACATTTGTATTTAGGATTTCTTATTATTTTAAAA…
Novel00302	/	/	/	GTGTATTAAAATTTGCGACTCTCTTTTTATTATTAATACGAGATATAAGTTCTAAGGTCTCGGTATAGTTACAACGGCTGCCCCACCATTCAAACCGAAATTACTGCTTTACGGCAGAAATAGGCAGGGTATTTACACATAAATTCGATATACCTTGTCAGAAATCTACGATTTTTTTCCGTGTTCGTTAGTCTTCGAGTAATGGTTGTTATTAATATTGTTATAAAGTGCTATTAAGGCGTACGACGAAGATTGAGATCTATAAAAATTACCTAATAGTTATGTTCCATTTTTATGTCCTAAAATAT
Novel00303	CUFF.6696	1e-126	100	CGTCAAGCTTGTGACTGGCCATCATCGGACGAATCGTGAGTTAGGCGCATTTTCAGTAATTGGCGATTGGAGATCTCCAAATAATACTCTGATTATTGGTTACCGTGTTTATATTGCTTTCGGAACTTAGAGTAATTTACCAAAACATAGTTTAAGTATTAATTTTGAGTGATAATTGAATAAAAACATCGGTGCGTTTGTCTCGTGAAGTTGGTTGAAAAAACTACAAAATGTCCATGTGCTTCTTTGTGCCTGCCGAACAAACAACGACGGTTACCACGTCCGAAGAAGTGGACGCTGATGTTGCCGGTGAGGAGTCCTCCGCTGAGGCGGCGCAGCAAACCCTCCAGCAGTTCTGGGACAAAGTCTTAGAGGACATACAGAAAGTTAATTCCGAAG…
Novel00304	CUFF.6697	0	100	TTCCTTTGTGCATCTCCAGCGCAACGACATAGCGACAGCTATATTGAAATCGGATCAGTTCGATTTCCTGATCGACATAGTGCCGCGGCATGAAGTCAAGCCGACGAAACCGCGTTACGACGCCGCCAGGAAAGCCCCCAGCACGGATCAGTACTACCTCCAGTTGGCGCAGCAGCATCAGGCGGCCCTACAGAACAGTTCGCAGCCTCAAATCGTGATACAGCCCTGCGCTCAAGTGGTACAGCAGGCGGCGAGCACGGCGGCGGCGGCGGCGCCCGCTAGCAGCGTGGGGGTCACGCAGCAGCCGCTGGCGCTCGTGCAGCAGGTCGTGACCCCGGCCGGCGAGCTGCAGCAGCTACCGATCCAATTGACGCAAGCGCAGCTAAACATGATCAGACT…
Novel00305	CUFF.6874	0	100	ATGCCTGATGCCATAAATTGCCATAGTTTTGCTACTTACTACTACTAGGTGCCTACCTATTTAATTACGTTTTCACATAAAGAGCTATTAACTCGTAGTTGTAATTCCTCAATTATAACACTGTTTTAACATTATAAAACCATGGGAGTCGACGTGGAAACTATTTCACCTGGAAATGGATCAACTTACCCAAAACCGGGCCAAACTGTAGTCGTTCACTACACTGGAACGTTACAAAACGGAAAGAAATTCGATTCATCTCGAGATAGAGGGCAACCTTTTAAATTCACATTAGGCAAAGGTGATGTCATTAAAGGATGGGATCAAGGATTAGCAAAGATGTCTGTAGGGGAAAGAGCGAAATTGACGTGCTCTCCTGACTTTGCCTATGGTTCCAGA…
Novel00306	CUFF.6880	0	100	CATACCTATAGTCGGATTTTTTATTAGACGAAGTAAACTGACGTTTACTGTGTTGTCAGTTTTTGATGAAATAAAAATAGTGTTGTGACAAAGTGAACGATTGAAAAAACTCCTGAATTAATGAAATTGCCTCGATTGTCTAGTGAATAGTTAGTGTGCCGAACTGCCGATATCGGGCACGGGGTTCGAATTTTAGTCGTGCTTTGTACATACCAACGAGTTTTCGACGAAACATTATGTTCCTATGGTATCTACCTGTACTGAATACCGAGTGTTTTAAACATTAAGAAAAACATTGCGAGGAAGCTTGTAAGACTGTCCTATTTCCAATGCATCATATAGTTGAAACTATAGATGTATAAAATATAACAATTATAGGTACATAGGTAATGAAAATAA…
Novel00307	/	/	/	GGTTGTCAAGTGTCAAACTATTTTTAACATTGCAAACTGCAAAGAACAAATTCAAATTTCAAATTAGAGTTTGTAAACAGGACAGGATTAATTTTACTATGTTATTAGCTTTCATACACACAGCATGCTTCCAACGATAGTTGATGTTGTGAGAATAATTTTAATACAGTACGGTTACAACTTAAGACGCAGAGTACCTATTGAATCAAATTACTTATACATATAAAATAAACAAACCTTGAAATTACAGTATTCAAAAGTTTCACGTTTTAGTATTTAGTAGATTATGTTTCGGTAGATTATTAATGAATGAAGATTGAAATCCAACATGCAAAGGCAGACGAGCATACGGCCCACGGCTTCAG
Novel00308	CUFF.6930	0	100	ATGATAATTTACAAGTGTGGGCACAGAGGAGACTACTAGAAAAAGAAAACTGCTTTGATTTTAATGTGTGTGCTATTAAAATGCAAATGAAGCTTTGGCGACACGTCCCAAGGCTCACATTTGAGTGTCCACGGGATATCTCCTTATCAATGGGTGGATTGTTAGTTGCAAATTCCCTCGAATACCGACTATAATGGGTTATGCACTCTAGGCACTGAGAACTACTCGTGGGGGGACGCGTCGCGCATGTGCCTCTTCCTGCCGGGTCACACTGCGGCATTGGACTCGCAACAGCAAGATTTGCGTCAAGCAGTCCTCGACGCGTGCGATGATTACATTTCTGTGTACCTCACTTAAAATATGATCAGCTTGGGGCCTTTACACGCAGCCTCTCGTCCT…
Novel00309	CUFF.6937	0	100	TTTTATTCATCACTTAATAAAAAATAATACTTTTTACATTTTTATAACAACAACATTTCGCAAAAGCATACTAAACTTATCTGTCATTGTGATACATGATATTATTGTACTTAAGTTAAAAAAAAAACAATACATTTAAAAACTGTACATCGTTCGGTAACGTAAAGTTATCGCCATGTCATTGTCATGATAATAAATTTTATCTTGACAATGACAATGCATGATCACAGTGGAATGTTTCACCATCCTATTCTTGTCGCGAAGCAATCCTCAATTCCAGCACGAAAAATTAGATGATCTTAAGATGTATTCACACTGTGATATTTGGGCTATGTATGGTAACTGCTTAACACCTTCAAACGAGGCTTACGGAATGCAATCAGATGTAGGCAGTGGCTT…
Novel00310	CUFF.6735	0	100	ACTATGTAGTGATTTACAAAATTGAATTTGAAGTTTATAAAATTGAATTTCAAGTTCAAAAACTATACATAACCTTTCTTCTTAAAGAAAACACATTCAAAGACGCCCAACGTACAAACAAGTAAGTTCACATTAATACACAGACTAGTTTTAATAAACGAATTCAAATTAGAATAACAAGACAATTTCCTTAAAAGTTAATGATATTCGACGCTATAAATAGTACATGAGGAATATTATTATTATTTTAACCGACCACAACTCGACAAGGAGGAAGCTCTCAATCGTGTTCTCAATTTCATCCAGTTGCTTATTTACGTGTATGTAAGAAAAGGTTTCTGTTTGACAAGCTTACAAAGTTAAAAGCTTTCCACTTCTTCATCATTTCATTCGATGAAT…
Novel00311	CUFF.6749	1e-142	100	AAAATGTCTAAAATGTCAAAATATAACCTATATTTATGAGAGAGAGTTAAATTAAATTATAATAAACTTCAGTAAATTGCCCTATAAAGTTCTGTACACTAAATCTTCATAGATATAAGATTAATGGGTCAAGCATAATACATTAAAATGAGTAAATTAATAAATAAAAACGCCGAGAGACTGAATCCGTGTCTTACAGTAATTTGAATTATGTTTTAATTTTCAAATAATTTCAATAACAAATCATGCTACGCCACTTCCCAACATCAGATAGGGAAAAGTGTACAAAGACAGAAAAGCAAAGGGTATACAACCGTACCTGCCAGAGGTTGAAGAGAGGAAAGAAATAAAAGCAGCCTATTTTAAGGCCGTTAAAGGAGAATAATAAAAAATTAAATC…
Novel00312	/	/	/	NGTCAGGGACGCGTATGACTCCGGCAGCAACGCCAGCTCAAGTCGATCCAGAGGGCCCTACATTCAGCTCAAGTATAGTTATATGATTTACTTGACGTATTAACATACTAATAAATATAATAGATATTTTGACGTTCGGAACCTGTAATCGTCGCAGTCGTCGTCCATAGCGTAGGGCCCGAAGAGGTCCCCGAGCGCGGCGTCGTGCGGGCGCCGCTGGCAGAAGGCGCACACCCAGGTCGCGTCGGGCGTGGCGGCGTCGTAGCGCGGGCCCAGCGTGCTGGCGTGCAGCCCGCGCGCCGCGCCCCGCGCCGCCCCCCGCGCCGCGCGCCGCTCCTCCTCCGAGCGACCCGCCGTGGAGCGCGGCCCGCGGAT
Novel00313	/	/	/	CTTGTAGGTAGGGACATGATCCTATTGCTATAGAAATTTTGGGGCTTTTGATCAAAATACCGCGACACTTGGTTTTGGCAGTCCCCTCGTGATGTTATCCTGACACTGCCTAAAGAATTCTGAAGAGACCGAAACAGGTGAAAATCTGAAGGTGCAAGGTCAGTACTATACGGCGGATGCATCAACACCTCCCAGCCAAGCTCTTTTAATTTTTGCTGAGTGACTAAAGATGTGTGAGATCTAGCGTTATCATGGTGAAAAACCACACCCCTTCTGTTGATTGATTCCGGCCGCTTTCTCTCAACTTCTTTTCTTCTCATCAGTTGTTCGCAGTAGAGTTCAGAATCGATGGTCCTGCCTGGTGGTAACAGCTCATAATGAATAATGCCCTTCCAATCC…
Novel00314	CUFF.6916	0	100	AGAGAGGCTCAGTCCGGGTACAAGGAAGATCGAATTATTCGGTCGCCCACATAACGTTCAACCGAATTGGGTACCTACATACCGTCAATAAAATAAGTTTTTATGTACAAAAATAGTATTTAATGGAACACCTACAATTATAAATACATGAACGTCATTGTTTTTGAAGTCAAGGTCATTCAAACATCCCTAATGTAATATTAGCGACAGATTATTAAAAATTCCTATATGTATACTGTGTAATACTAAAAATGCATCGTTTATAAGGTTGCTTTCGTACACGTTTAGTTTTGCTCGAAATATTTTAATCTAATTGAAAAAAAAAGAGGCCGCCCCAGAACAACTTGGCGTCGCTCGGTGGAGCAGGAGCTAGGGGTCTTGGGCATGACGTGGGAGGAG…
Novel00315	CUFF.6934	1e-154	100	GTTAATTTTGTAGAAGAGGTTTTATTCAATGAGAAAACGAAAATTTCAGGAAGAGAAAGAGGAGACCCTTGACATGCTGGAGCAAGGTCAAGCGGAGAACAAGCGGAGGAAACGTAATGCGATACTGAAAGTGCTGCTACAAGCCGCCACATTGACTTTCTTGGCTGAATGGGGAGACAGGTCGCAGCTAGCCACGGTTGTGCTGGCGACAAGAGAAGACGCTGTTGGCGTTGTAGTCGGGGGGTCGCTCGGACACGCGCTGTGCACGGGCTTGGCTGTGATAGGAGGAAGAATGGTGGCGCAGAAGATATCTGTGAGGACTGCCGCAAAATGACGAGTTTCCAGTTAGATATCCGTCGTCTCATTACTGCAATCCGTCAGATCAACAGTTTCACTGAC…
Novel00316	CUFF.6944	0	100	CTGTCATGTAAACCGAGCCGCACGGTATGATTGGTTTGGTGTTTGGGGTTTAGTGGCGAAAAATGTGGAATTTAAGATAGGAAAAGTGGGCATTTGTGTTTATACAGTGTACCTAGTAATGAAATAAAACAGTGATCTGAAGTCTAACATTATTTAAAAAAACAATTAACTGAAGCATCCTTGATACGAGAACGGCGTTACAAGGCAACTTCTGGCAAGGATTCCTCGCTTCGTTGTCAGTCGTCATCGTCTCAGAACTAGGAGACAAAACGTTCTTCATAGCAGCGATAATGGCGATGAAACATCCAAGAATCATAGTTTTCGCTGGAGCTATTTCGGCCCTTGTGTTCATGACGATACTATCGGCTGCTTTCGGCTGGATTGCCACCGTTATCCCAA…
Novel00317	CUFF.6945	1e-157	100	TTTATGTATTGTCTATGAATACTCTTTGTTTTGGGCTGCTACGTGATATCAATATTAGCTGAATTAGAATATAAACTTTAGAGTCTATACGATTTCAACAAGCATCTTGCCTTTAAAATGTCATGATAAGGGATTCAAAGTCAAATAATAAGTAAATTAGCTTAATTCTATTTTTAAAATCGAAGCGTTTAATCTTCAGGCTTTTCTGGCGGTGGGCCGCATGGTTGAAGCATTCGTTCCATCAAATTGAATTTTACGCGCGCTTTAGATTCATTTTCTACGATCGCAAAGTAACTCAACAAATCCGGATGACCCATGTAACTGCAGCAAGAGTCGCGATGTTGGTTCATAAGCCATTCATATTTTGTAGTGTCGGCGTGGCCTGTGCCTATATATTTG…
Novel00318	CUFF.6947	0	100	CTTCTTCAATACACACAATATACATTATGAATGTACATAAGTTGAAATCCTTCGCAGAGTCGACAACGACGACCTAATCACTTTAAAATTAAAATTTAATAAAATTCCAACCCTGAATTAAGACTTAAACCTTGTTTATTTATATTATATCGATTACATCTATGAACATGTAATTGTATTTTTTGATAGATTTTTAAATAAGATTTCAATTATTTTTTTCTCTGTAAAAACCATTTTTCCTTTTTCTTCGGAACTTCCACGCTCGTTTCAAAAAGTTGGACCCTAGCTGTAAGTAAGCTGACAATGACAGCCAACTCAGACGGTCTCGAGCTGGTGGTGCGCCGCCTCTACACAGAGGTGGTGCAGCCCATGGCACCGGTCTGGTGCACGTTGCGACCT…
Novel00319	/	/	/	GTTTCAATTTGTACAGTTGTTTTAGAGTGTGTTCATAATATATCGTATAAATGCATTAAAATGTTGAAATATACTTGAGTCAAGCCATATACCCTTAAACACATAGTGTATTGTGAATCTGTATTGAAATTTTCATATTATCTCAGTATTTATGAATGTGTCTGTAAATTATTATACCAATTAGACGAGTTTGAATATTATTTAGTGCATATATTTCGTGTTTCATCAACCACACACGTCTTTCGACATTATAGTAACTAGTGATTAGTGTGAAGACAGAGATATTTCATTTGAATACAAAGAAGTTGTAAATTTATCGGAAAAATACGACAGAGTTTTATTTTATGTAGATGTTTGGACTGTGAGCATGTGTCGTTGCGAGCTAAGAGCCACACCGTT…
Novel00320	CUFF.6948	1e-128	100	ATATTGTGCAACCTGCGTCCAGGTGCGGACGGACGAATCACTTGCCTTGAAACAAATGGAAAACTTCTCTATGGCTGAGAGTACCGCGGTCTCTGTGTACACACATTGTACACAGGAGGCAGTTCAGTCAGTCAACTCTCACTGTCACAGTGAGGTGCTCGCACTGTACTCATGCACTCCCAGAGCATTGTGCGCACGTTTGTAAGCAAGTTCGCGTCCGGGCATTTTCCAAACTGAAATACGCAGTGATATTGCTGGCGGCGGTGGCGGCGGTGCAGGCGGCCGTGATCCCGCGCGACTGTCAGCGCGAGGTGTCGGCGCTGCGCGGCCGCGGCCTCGCGGTGTCGCCCGCGGACCTGCGCGACCCCGCCAAGCTCTTCTACCGTCTCATCAGCGAGT…
Novel00321	CUFF.7012	0	100	TATAAAAAAATCAGCTTCAGAGAATGCTTAATAGCATGTAGAACGTAGCATTACCTATGAAATAATTGATTATTTGATTGTATAATTGATTGATTGAACTGAAATACTTTTTTTTATAATTCCGTTTATTTTTAGGTCACGCCGCAAGAATTATTACTTCGCCGTCATTTATCATACGTCATCCTTTAGCTCACAACCCTTCAACCCTACTGAAGCGGTGAGTAGTTGTTTCGATTTTACCACCCTATTCTCTTTTAAATTATCAGTTAAGAAATGACCAGTACGTCTCTTATAGGCTGCAAGTCCTAAGTCATCTTTTAAAATACGCGACATGGTTCTAGGTGCTAGGTTCTGCTATCTTCATCTCCCGAGATAAAATCTTTTACTTTCGGACAGGAT…
Novel00322	CUFF.7013	0	100	ATTTAACTGGCTAGACGTGATAAGTTTGGTGGTTAGAGGTGCTCAGTCGAAGTGATAATCGTTTCTCGATAATGTCTGGTACTGGACGATGGACCACGCCGTTCTTGAAACAGGTAAAACTGATGATCAGAGTTTTTATTAGTTACTAGCGGCCCGCTCCGGCTCCGCTCGGGTCTTTAACAAAAATTTCAACGATATTTGACGTTGTTTTATTTTTTTAAATAAAAGAACACTTATTGCGGCATAACTATAATAGTTAGAACTAAGCTGTCACGACACTTTACACTTTTTCTAAATAATAATGTGTTCTACAGAGTCGTAGTACATTCTTTTATTCTATCATCAATAGTTTTCGCAGGGAACGCGACGTAAATAATATTTTAGGTAATTTTTTTACAC…
Novel00323	CUFF.6982	0	100	CGAGAACGTTCCTGACAAGTAAAGTAGTTTCGGTAAGTGTTTCCACTATTTGACAATAGATGGCGTTGTGCTTCCCAAACGTTCTCGATTTTACTAGTTCTTTTGATATTCGTTTTCGCTATTCAATGATAGATGACGTTGCTCTTGCCGGCGTAATAGTATGGCACCAAAAACTAAAGATAAGACTCTTCAAGAAATAGAAGATAAACTCAGAGGATATTCTATAGGTCATCGTGGTAAAACTTTGAGCTTGAAATGTGAGGATTGTAAGGAAATCGTTCTCAACAAGTAAAACTTTTTTTTTGTAACATTCCAATTAGAGTCCCCCGCCAAATAGCCTAGCTGTGTTCCGGCATGTGAATTGGAGAGCCAGTTCTATTCCTTCCCTTTCCTCTTCCT…
Novel00324	CUFF.7014	1e-73	100	CAGGTATTTAAAAGCACACCTGCAGAATGTCCATAACAAGTCCACAAATGGCAAATGTTTCATATGCATACACTGCTGCTTACCACTGGACAGTCTTCTAGAACTGAAAATGCACAAGATTGAGTGTCTGCAACAAAACGTTTGCTAAGAAGTTTCACTTGAAAGTACACGAGAACACGCACACAGGCGAACGGAAGCATTCGTGTGGAGTTTGCGGACAGTCCTTCGTACAGAGAAGCTCTTTACTACGCCACAATAAACGCATTTGCACTCTTAAGATCTTGGTGGCGCCCACAAGTGTAAGGTTTCAATTTCGAATGGGTCGTTTTATGGTTCTTCAACCTTTCTGTGTTCTTGAAGACTTTCCCGCACACGTCACAAAGGCAGGTTGTTCTGAGG…
Novel00325	CUFF.7111	0	100	GTCGATAGTGGACGTGTTCGTATTTTAATTGATTTGAAATCGTTATTATTTCTTAAATAAAAAAAACAAACATTTTGAAACCACGCGAACGGTTATTGCCGTGGGTGTAAAGTGACTATTTATTTATTTATCCCGCTGTGACAAATAGTTTTATTTTTGGTTTTATAAATTGACAAGTGAGCATGTGTTATGTGCGGTATTTATTATTATGCGAATGGATTGCTTTGCCGGCGATATAGTTTGACACGAGATGACCCGACTAATGAAGATATTTTTCTGTGCAGAATGAGAACAAACAAAATAATGCGAAACACAAATCTCGGCGATGCAAAAGAAGATTTATGATGACGACGAAAATGGATGAAATGAGACTAGAATTGACCTGATCGTGACTTAAAA…
Novel00326	CUFF.7176	1e-72	100	TCAGAAATAGGTGATAACATTCTTTCTGAAGAAACGTTGATGTCAGTAGTGGATATTAATCTAAAAGGACCAGTGATGTGTGCGCGACATGCAGTCGCTTCTATGAAGAGGGCTAGCTTTGATGGACATATTATTAATATCAACAGTATCGCTGGTCACTATGTTCCGTTTGCAGACATGTTCAACGTATATCCGGGAACAAAGCACGCTATCACCGCTTTCACAGAGACCTTAGCCAATGAGCTAGCGTACTTCAATAGTAAAATCAAAATAACGAGTTTGTCGCCGGGCCTGGTGGATACAGATATGGCTCCTCGCGTGGATGGAGAGCTTTCTTTTGCAGCACTATCGCCTCAGGACGTTGCCGAAGCTGTTCTCTATGTATTGTCCACGCCCCCT…
Novel00327	CUFF.7191	0	100	AGGTGGTACTGCCGAAGACGGAGCCTGCACCCCTCATGGAGCTTAACGAGCCGCCCCCGGACTTACTCCGGGACATGCCCTCAACGGAATGCCTCTCAGCCTTGGACGCTTTAGATGCGTCTGTCTCCACTGTTGGGGCCCGAGGACAGCAGCGCGGCGCTCAACCTCGCGCAAATAGAAGACCTCATGGATGACGACTCACACAATCCAGTCACGCAAGGTTCGTCTTTAATGTCCGAAAGCTCACTAGGCCTCGGAGGTCTCGGAGCTCTGACTGAAGGCTGCCTCCCGAGCTTTCTGATGGGAGGTCCCCACCACCACGCCCCGCACTCGCCCCACTCGCATCCACGGCAGCACTGCTTCGACATGGACCTCGGGGCATGATAACAAACAACACGA…
Novel00328	CUFF.7206	1e-120	100	TGGGTATAGCTCTAAGGTGTAAGTTTGTAAAATGTGAATAGCCGAATTAAAATATTTTGAAAATGAGTAAACCGAAAGTATCAGCTGAATGGAAGAAGAGAGTTAAGTCAGAGTACATGCGGCTTCGACAAGTAAAGCGTTTCAAACGCGCTGATGAAGTGAAAGTAGCATGGGCGCGCAATTTGCAAATAATGTCCGAAGCTATAGAGATGCCTGAGGCGGAAACTACGGATCGTACTAAACGGCCCTTCTGGCCCCCGCCGGCGCCTACATCGAGCCATGAGAGCCTTATGAAGAGGGCCGAAGTTACCTATACAGACGGTTCAGGTGTAGTGACAACCCAACAGGTACCAATAAGAATAATCAACTCTGTGAATCCAATTCCGACGATGTATACAT…
Novel00329	CUFF.6169	1e-123	100	TTTTCCGGTTCCGGTACTCGTATCATACATGTCATAGTATTGTCGCTCCGAAAATAATCGCACAAATAAATAGATACAAGGCAAGGTTCGTTAAAAATTACTATTAAATGTGAGTACGAAGGTGCCGCGAAGTGTTGAAATTAGTCACCGCCACACAACTATTGGATTTGACAAAAACACGGACGAAAACAAACCAACAGTATTTGGAGGTTAGAATATTGTTATAACCAGAAAGTACACACACTAACGTAAACTACTGAGATCCTGTCAAAGTCACCTCGTACGCACTATCAACGTCAGTTNNNNNNNNNNTTATGAACCCAATTTACAATTTTTACAGGTACACCTAAACCACACAGTTCTTTGAAGAGGACATCAATATCAACACTGTTAAATGCT…
Novel00330	CUFF.7308	0	100	AAAAAATATAATTTTCTTTAATTCAATTTCCCGCGCATCAATCATCATCGAATGAGTGACATGACAAATCAATGAATTTAATTAGCTATGGAAAAGATAACCTAAAACGCATGAGACTCGTGATTGTTAATAAATTAATATTTAAAGTTTAAAATACTACTTAATTGTGATTCAGGAACTGACATTGTTAATAATAACATTAAATGTCGTTTCTTTTATTACAGAGAAACTCAATTGTGTTTGACTGACTGTGTCGTTCTAATCACAAACATATTGGAAATTACCTTATAAAACGACATTTACTGTCAAGAAAATGGAAAAGTTAAAGTTTACGTTTGAAACGAAACCATCAATAGACGGAAAGTCGAACTATATCGCCATAACCGCAATTGCCACGAA…
Novel00331	CUFF.7310	0	100	ACTCTCCTTTTTCGAATGGCCTAAACGAGAGATTGAATCAGACTTGGTCAATAAAATCAGGTGCAAAATAAATGAACATGACACAAAAAGAGCATGGACAACTGTAGCCCACAACTGTGTACAAAAATACAATGAAACAGAGCACACTGTTACTGGATATGCTCCCAAGTATCTACTTTATGGCACAGATGTTAGGATTTTGCCAAATGACCTGAAACAAAAGAAGACTGACCATGATTTAATCCTGGCCAGGAAAAACGCTCTGGAAAATACAATCAGATCACACAATTATAACAAGACAATTTACGATAAAAATAGAAAACATATGGACTTCAAAGTTGGTGATACTGTTTTTGTAGAGAATGGACACAAGCTGAATCGGAAGAAACTTGATGAACT…
Novel00332	CUFF.7302	0	100	CTGCGCAGACTTTAATCAAGCCATTCAAGCCATGACAAGTACAGGGATAAGGTTTGAAATTAATATACAATTTTCACTCCCGTTACCTTCGAAAGTGTTGCAGCATAATTTTAGCGAAATAACAATGTTGCTATTTTATTCATGTACATTTTACCCGTTTTGTAACGTTTTCTTTATTACTTTTGAAACCCAATATTATAAATAATATTCACTTAATAGTAAATCTTAAATAAAACAAAAGTATTTTTATCTGTACAATAAACGATAGAAATCAATTTACATTTACAAGCTTAAATCTAAATTACTTCCATACTTCTCCAAACTACTGCCATAAATCTTGGTCTTAATTTTAAGAAAATCAATACATTATCTGTTGTGTGTATCTTGAAAAGTTTTTTG…
Novel00333	CUFF.7650	1e-116	100	AAAACTGAAATAAAATGCCGGTTTTTAAAACGAAAATCTGTGAATATTGTTAATCAATCAGCATATAAAACTCTCGCGATTGTGAAAATTTAATAAGTATCAAAGATCTTTAGAGTGAGTTAACAAGCTTATCTTTTTATCAGCTCCAACAACATTAAACACTTATCAGAAACAAAAACCGCATTCAAATGAATGCTTTTAAAGGCAAAACACTAAACGGCTGGATCGACTTGAATGAATTTTTGCAGGACAACGTCTGTCGAGTCTGCTAGTTACTTAGATAAATTTAAACGAGTACAAGAGAAACATAAAAAATAGCATATAAACGGTATGCTATCATTTAT
Novel00334	CUFF.7650	0	100	CACGCACCTATAATAAGTTGAAGGACTTCCTTTTCCTCATTCCTTCCTCGACTCCACTATCCACCTCCTTCAGATTTCATGCCTTCTTTTGATGCTCCAAGCAAAACAAAGTGTGCATCATGAAAATAAAACCAAAGAAAAAAACAAAGCGGGCGGAATAAAACCGAAACACGATGCCGGTCTTTAAAACGAATTCATTTTGTGAATATTGTTAATCAATCTCAATATAAAACTCTCGCGATTGTGAAAATTTAAAGTATGTCAAGGATCTTCGGAGTGAATTAACAAGTTTATCCTTTTCTCGGACCCAACAACATGAAAAACATAACACCAACAAAAACCGCAATCAAATGAATGGCTTATAAAGGCAAACAGAACATAGAAACGTTCATATTATTA…
Novel00335	/	/	/	ATAAAACAAAAGTAGAATCTGCAATCAATACATATACAAACATAATAACAAAAACTTGTGAACAATCAATTCCAAAAAAGACAAGCAGAGAAATACTTACCATACCGTGGTGGTCGGAGAAGCTCGCAGAGATGAGGAAGGAGACGAACACGATGAGACGCCGCATCAGGAACGCAGCGCAGGATCGAAGACAACACGTGGTTGATGAGTACCTGAAACAAAAAGAAAAATATGAGTCGGAAGTTAGAGAGGCCCAAGCCGGGAGCTGGAAGGAGTTCTGTGGGAAGCAGGATAGGGAAGGGGTCTGGGAGGGAATATATAGGGTGATGAGTAGAGCTCGGACAAGGGAGGAAGATTGCCCTTTAACAGATGTGAATGGAGCCCCGCTGGACCCTGAAA…
Novel00336	/	/	/	GTTTTGCTTCATTTTTAAATTGTTATACTGCGGTGACTGCGACACGGTGGATCGTTAGCTGGTTTATTTAAATAACATAACTTTGTAGTTACAAAACTGATTGAATATCTGAGTGGAACGGTCGGGCGGCGTCCAGCAGATAATGGACCGCTGCAAAACTAAGGCTCAGGACTCATGGCTCACGGCGGGCGGCGGCATTTACGTTTAGACGGAGCGGGGTCCCGCCCGGCCATCTACGAGGGAAAAAAGAATTCGTAGTAATACAATGTCGAATAATTACTTCGTGCGCAGAATATATTTATTAGTCTAATAACGGGATAAACCAAATATAAACAGAGCACAATAGAGTAAAGGGTCACCACCCTGTTTGTCACAGAGAGCTCTAGTGAGAGTAGTCTC…
Novel00337	CUFF.7385	3e-94	100	TATAAATACAGAGCACTTATTAGTTGGCGTATGTGCGGGCTAGTACCTTTACGATAAAGGCTTAAACGCTGCTTTCCAGATGCTCCACATAAATCTCCAATCTTAGACTCACACCGGTTAATTTCAAGATAATTAAAAAGAAGAAAGTTTTTTGTCTGCGAAAACAAAACAAAAAAGCTCATGAATGTACATTCGGTCTTATTCACACATAAAACAGTGTAATAACAAGGAGTTTTTCATATTAGTTTAAATTTAACAGTCGTGTGATAAAAATTACAATGACGAGATTGGCACTATTTTCATTCGCAATTATTACGCTGCTTTATTCGTTTAGTGACGCTTTCCATAGCGATTGTTTGCTTCCAATAAAGCCTGGGTTTTGCATGGGATACTTTGAAA…
Novel00338	CUFF.7448	1e-142	100	AAAAGGAAGTAATAGTAATTTTTTCTATTAATTTTTATTCGAAAGTGAATCTTCATTTCTTGCAGAATGTTGAAATACACGAGCATTTCGTTTTTATTAATAATTCTTTTATTTTCCTTCACTAACGCTAATCATATGCCTACGATTCATCGGAGGACAAATGCGTTGAATTCATCTACGGAGGTTGCCAAGCGAATGCTAATAATTTTGAGACTATAGAAGAGTGCGAAGCCGCCTGCCTGTATAATACGTGCGAGTGTTCATGTCCTTAATTATATATAGTAATAATTAATTATGGTAATGTTGGTTTATGGTGGTGGTAATTTTGCAATTTATGAAATAAAATAAATGTGATAAGTAATCACTTGTTTATTTCTAATAGAGAGAA
Novel00339	CUFF.7412	0	100	TTTTAACGTTCTCGATAACGTAAAAGTTAACTCAAATTTGTATGCAGTTAGAACAGCGCCTTTGGTGGCAAGCGTTCCACACGAGCACACAGCAGAGCCGTGAGTTCCACTGCCTAAACGCGCCTATAGAGAATAAAGCTGAAATTAAACAACACACAACTAATATATTATATATGTTACGGTAAATGTACACTCTTGGGAAATGTACACTTACTGGCAATGGCGATTTTGTATTTTGTATGCCACGCTCACATATTTTACCAAAACGACATGGTCATTGTGAATTCAATGTACATTTCCCTTCTTTGAAATTGTAAATGTTAGTTGAATGTACATTACCCAAACGAGGAGGCAATTGTGCACATTTACCGTTAAATGTGTACATTTGCCGCAATATGT…
Novel00340	CUFF.7419	3e-88	100	AGATACTACGTCAAAATAGACGACAAATGGGAATGGGTATAAAAACTTGTTGAAAACAGATGAACAATTTCCTTTTTGTTATCAAATTTGTTTGATTAGATTGCTAACTTGCTAGTGTGGAAGTCAATTATTGCGTCACCAAAATAATAGTTTAAAATTAAATAAAATGGCTT
Novel00341	CUFF.7583	0	100	TCGAAATCTTAATTGCAATGTAATAAACACTGTTCTAACCTGTAAACTGGATCCCAAAAATGCTTTAAGGTAGAAATAGGTTAGATAATATCTACTACACAATATACATTTTGAAGTGAAAACTTCTATAACATTGTTCTGATGATGGAACTAGACGAAACGGAGGCAATGCTCTATAAGCGATAAACTATAAACATCCACAGGATTTAGGCTGCGAGAGAACGAGATAGAAGATTTCGGAAGGCTTCACTTGTGCCGCGTGTGAAATATATTTTCTTTTTTCTCAGGCTCGTTTCCTCCTGTCCAAGGTGAATCCATCGCAGACCCATAACAACATGTACGCATACGGCGGGGTGAGTAAAACAAAATATCTTGATACTTGTACCTTATTAAAATGTT…
Novel00342	CUFF.7432	0	100	AAAAAGTTGTCTACTTTTATTTATTGTTTAGAATTACGTATTTGTTTTTATTAATATTTTTGTTTAAACCTCTTCTTTTTAAACTTACCTTCTACAAAAGATCTGATTATATGAGTCTGTTGTCATAAAGTGTATTATAAATTGTGTGATAAATTAAAACTGATGCCAGCTAGTACATTAGTAGTAGATAAGAAATTAAAAGAAAAATATTCAATAGCCCAATTTCTTTACGAATGGAGGCAAAATTAAAGGAATATCGGGCCTTAAGACGCCGAAAAGAATTGGTAGAAAATACGAAAGAAAAGATAAGAAAGTCGAGAGATAAAATTGTCAACTTTCTGATACCACAAGTTTTTTTAGACATGACCAAAGATAGAAGCGAAGAAGAGGTTCTGCTCA…
Novel00343	CUFF.7502	0	100	AAAATTCGAAAAGACAACTAACCTCAAATAAAAAATTCGTAAAAACAAACAGTTTAATACGGATTTTTACTAGTGACAATTTGGAACGCCTCGATAAAAATTATATTCGAAAATGAATTTAAAACAGTTCACTACTAAAAATGCAGTTCTTCTTATAATGATACCAGCATTAGGTGGTCTTCATTATGGTTGGTATAAGCTGCAGAGCGTTGATAGTCTGGTGCCAGACAAAGATCGCAGTAGGCTTCCTAAGTGGTTGCAAGAACTTGGATTCTGAAATATAAATGAGAAGAATAAAAAAACAGCTGTAAATGTATATAGATTCATGATTACCTTGTCATATAAAATTATATTATGCTAACATAGAATTAGAGTAAGTTATGATTGTGTTACATGGTG…
Novel00344	CUFF.7387	0	100	TGAAAGCGGTACACCTGCGTCCAGACCCAGCACTGACGGCCCAGGAGTGCTGCCTCAAGATATCTCTGTTGCCGCTCTGGTTCAACCTCGACCAAGACACGTTGGGCTTCTTGATGGGATACTTTTCTAAATTAGGGTCTGATGAATGCAGCGTGCTTCGCGATGAAGAGCCTCTAATGGAGACATACGAAGCGGAACGTCTGGTCTCCGAGAACCTGATCCAGCTCGAGGAAGACTTCAACAAACTGGGCATCGATCAAGGGAAACCGGCCGCGAAGCTACCCGTCGACGCTGAGCCCGTCGACGACTCACCGATTTACTTCAGACTTGGATTGTTGGGCACTGAGAAACTAGTTCAGTGGGCGTTGCACGAATGGCTCTCCGACATAAAGAGGCATC…
Novel00345	CUFF.7448	1e-106	100	CTCATATGTGGTACGGTAGGATATGCTAGAAGAATGGAATGCCAAGTGCCTAGTGAATGCACGCTGTACGCTTTCAATACGCTGCGAGTAAGTAACGTAATGGGGACCCCCAAACTACTGATGCGAACTCAAATTGACTGCGAACCAGCGAGTTATATAATGTTATTTTAGTGTTTGAGGACATAAATCCCTTAGTATTTCTTTTTAGGATATTGTTATATGTTTAGATATTGTTTTTATTTTTATTTTTAACAAACAATAGGCACTTTCATTAATGATATTAACTTGTTTGAAAGGCATTATGTAGAACGTGTTGAATAAATATGTCTAAAGTGTTTATAATAGAGTTTTTGTTCAAAGATTGAAGACAATTCTAAAGCACGTAAAAATAGTCAAAGA…
Novel00346	CUFF.7435	0	100	TTAAGTTACATTCCTTCTGCCTGTCCAATGCTCAAATTAAAGGAAAAATAATGACATTGACTGTTGACATGACTCAATTTTCAATTTGGTTTAAAATTTAAAATTAGCATGCAGTGTTGAGAGTTGATGCTGTTTATGTATATTACTAAAAAATAACAATAAAACAAATCTAATTGAATGGAATACTAATCGTAATTTGTCCACCGCTGAAAAATGTTCTACCACATATGGATTTGTCATCGCGGTAACTCAAATAGACAATATCGGAGCTGGTCTCATACAACATGGACAAGGGTTTGTCATGTACCCTGTTAAATACAAAGCTGTTGTGTTCAGACCATTCAAAGGAGAAGTTTTAGATGGTATTGTCACACAAGTAAACAAGTCAATACCAGACTA…
Novel00347	CUFF.7451	0	100	TCTCAGTGGTTCGCGTTTCCGATCCGGTGGTAGATTCTGCGAAGCACTGCTCTTGCTAGGGTCAGTGTTAGCAACACTCCGGTTGAGCCCCGCGAGCTCACCTACAAACGTTAGGGCGAAGCTGAAATAGCCTCTCAAGGCTATCAGCATAGGTAGGATTAAAAAAAAAAAACGTCGGCAACTTAAAGGCTTAATATAGCCGGCGTATTCTAAATACGAAATATTAAAATTTTAAAAATATCAACACACACATAGACAAACTTCCGTCATTTTACGTATTATTTGATTTCGTTCCAATAATAAAGCGAGTGTGTGATGCATCAGATCGGTACAGTCGCGAGATAGGGCGAGCGGAGATCGGTTCATGCGACAATACGAAACCTCATTTTAATTTGTCGC…
Novel00348	CUFF.7496	0	100	ATTTTGCTTTTTCTAGATTTGTTGTTACTTTGTGAGTGAATTTAACGTTAAATAAAAATTATGAGGTTTAGGTATTTATTTCAGATAATTAGGCATAACATACATACCTGTATGTTTGCGATTGTTCCAATACTGATACATTTTCCGAGTTGGCTATAAATTCTCCTTACAATATTCTGATGATGTGGATTAGTATTTTCAATCTGTTGTAGTTCCTTAAATATAATAAAATAGGTTATGCCTAAATTTTGTTCATTTATTTTAAACTGAGTATGCAGCCTTTAGCCAACATAATGTCAGTTTAGTCAATACTCTGGCACTGCCTGCCACCCCTGTACCAGTATGCACACCCTTTACCATAGATACAGTCACCTCTGCATCAATAAATACATTCCAACA…
Novel00349	CUFF.7494	1e-121	100	AAATAATGTAACGGTTTTTATCACCTAGGTACGTTCAAGACTCAACTTATTTTTTTGGTTGAGCAGTGACTATTTAATTGGAACTATGTTAAAATTCAATCTGAAGTTCGATTTTGTCCCTATTTACCCCATTTTACGGTATGCTTACGGATTATAAGTTTACTTTTGCGTTTCTGGACGTTTTGTTAATGCAATCAGCTGAGTCGTTCTAGGATTCGATGATCAATTTTATTTACTTTAAGAAAAAAAGTGTAAAAAATTTATTGAAAATTCCAACGAACAAGTCGAACGAAATCAAAGATTAAGTAATAATTTTCTTAAATTTTCATTAAATCCACGGATAAAATCGTATGGTAATAAGAACAGAAAACAACATAATTGTATTACTTTTAAATAAAA…
Novel00350	CUFF.7544	0	100	ATCAAGACATTAACCCTTTTAGTGCTGAGTTTATTTTCATATATTTTAGTATAGTAAGAAATTGCTAAAGGAATAAAAAAAAATGTATTTTATAAACAGCAATTTTAAACGGTAATTTATAAATTTTATTAATTTATTAAAAACGTTAGACATGCACACGCTAAGACACGTCCGTACAGGTCGATACCTAATACAGATCTATAATCAAACTGCGCAATAGTCGGTATTCCGACGCTTCGCGGTTTGTACACATCAATAGAGTCGATCTATCGACGCGCTCTAGTGCTTAACCGTAAAAGTAGTTTTAATTATGTCGCATTTTTAGCTAAGCGACGATACATACGCGTCTAATTGTCGTCTATAGCACGTAGCAATTTAACCCCAAATGACGTCACGCGC…
Novel00351	CUFF.7530	1e-150	100	TTATTAATTTCAGACATGTAAATTCAATAGATGCTGTACTAATATCACACTCGGATCCTCTACATTTAGGAGCTCTTCCATATGCAGTTGGAAAACTCGGTCTTAGCTGTCCAATATATGCAACTCTACCGGTATACAAAATGGGGCAGATGTTCATGTACGATTTATACCAAGCCCATAAGAATGTGTCCGAGTTCGATTTGTTCACACTGGATGATGTTGATATGGCTTTTGACAGAATCGTACAGTTGAAATACAATCAGAGCATTGAAATGAAAGGAAAAGGTCTAGGTCTCCGCATTACACCACTCCCAGCTGGCCATTCCCTTGGTGGAACAATATGGCGCATATCCGCCCCCGGCGAGGAAGATATTGTTTACGCGCCTGACTTCAACCACA…
Novel00352	CUFF.7525	1e-109	100	TCGTGGTTCGACGGAGGGTGAAGCTGGAGGGCGCCGAGCTCGAGGAGTTCCTGCAGCAGCAGAGAATGAACGTCACCAATACCGTGAGGGAGGAGGTGGCCGGCATCTCGTCGGACTCTGACTCCGAAGACGAGCTGGAGATGTGCGTGGTGACCGGGAGACACGACATCCCCGTGCGCCTGGAGACCAGGCTGGGCGGCTGCTTCAAGTCCAACAAGCGGCACCACGCCATCTACCCCTTCCACGAGGAGCGGACCAGGGCTGATGACTACGGAGAGATCATTAAGCCAGAAGATTACAGACTTGCCGAGATAGTGGACGCCGAAGGGGAGATCCGGGACGTGCCCCCCACTGCCCCCATCAAACAGGAACAAGATGAGGAAATGTCGGAGGTCCCGA…
Novel00353	CUFF.7602	0	100	CAAGGACACACCACTTAAGAAATATTATGTTACATATTAGCGAATGTGATAAAATTTATAAATATTATCATAATAACATTGTTTGACATCTTAGTTAATTAACCGTACAAGACAAACCAGACATTTTTTTTTAAATGTTATAAATCATTTACAAGATAGTGTTTTCTGAAAATAGGTTAATTTTGAAAATAATTAAGTTCAATTTTCTCATTTGGATAAAAAATAACGTTCGTCGTTAGTGTTTGAATATATGTTCATGATTTAAGCGTTCACGCGTCTTTTCTCCGATTCGAGTTGAAACTACACTTATTGAACAAACTTATACGTGCCCATACATTCTGCAGACATTAAGTTACAATCAGAAAATATGTTCATTTAACTTTAATGTAGTTTTATTTC…
Novel00354	CUFF.7642	0	100	TTTTTTTTTTTTTTTTTTTTTTTTTTTTTTTATGGCATCACGCTGTGCGTATTGCCACAGACAAAGGTAAGGAAACGGAGTAGAAAAGGAAAAAAAATTTACATCGAACGAAATTTACATCGGCTATAGGAAAGGATCAGCAGGATAAAAACTATTTCTAATAAAAATTCTACGCTAAGGAAAAGAACATAAGAAATAAACATAACTTTTTATATACATTATGATTTAAAGATGAAAGCAAAACAGGAACAGATGTAGGTAACGGAATACTGGAAGAAGGATCAGAGTGATCAAATAACATGGAGTGGTCATACCGAGGACAGGACAGAATGATATGATTTAAATCACCAATATTCAGCCCACACTCACACATTTCATTATCAATAATATGAAATCTGG…
Novel00355	CUFF.7654	0	100	NNGTGATAAAGATGGCAATACTGTCCAATGTACTCTTCCCTCGACGGAAACCAAATTGACTGTCACAAAGCAATTTATTGCTTTCTATAAACCATTCAAGGCGAGTTTTCACCAAATGTTCACAGAGTTTTATCAAGACCGAAGATAATGCAATAGGACGATATGAGTTTGCATCAGAGGAATTCTTATTAGGATATATTCAAGAGAGTGGTCACCTAAATGAGAGATGAAGGAATATGGGATTCCATCATCACCAGGAGCAGAGTCTACTAATGAAGATAGTATTCCTTTAATTTCATACATAGAAAATGGACTATTGAGACCAGAGGGGTTCAGTGGCATCAGAGGCATAATTATTCTTTCAGGAACAGTAGTAGGGGCAAGTCTGTCCAGGAATTG…
Novel00356	CUFF.1280	1e-171	100	CTCGAAGAAAAAAAGAATAAAATACAAAAAAAATTAAATAATAATAAAAATTACAAATATATACAAGTTTTAACTATTCTGATCACTTAATAGATTAAAAAAAAATATTTTTCAACAAATTCAAACAAAAACCGCGCCCACCAAATTCAAAGGTTTCCCGCGTTTTTTCCATGGTTATTTGGCATCAGTAACTGAAGAAATAATAGCGCATCTGACAGATGCCACCAAAACAAAATGGCCGCCACAAACTGTCAACATCGATCCGCCCTATTTGAAAGACCCTTTAGTATAAAAGATGTTCGACAAAACCTGAACTCAACACCGGCATTCTCATAATTTATATGAATTCCGAACAACAACCTTCGGCCCGTTGCTCACTGACTTACTGAGCGACATCGC…
Novel00357	CUFF.7692	1e-140	100	ATCTCGTTATATAAAACCATTCGTTGCTCCGGTCGGTCTGCATTTTATACTCTGCGTCTGTTAACTGAGGAGTCGTGTTCTGCGTCACGTTTCAATAGTCATAATACGCAGCGTTTCGTTTTCTTAGTACTTAGCAGACGTCATAATGTTTGAAACGAGCGCTTTTGTTTGTTTGGCCCTCGCAGCTGTCGTCTCAGCCACAAACGTGAGACAATGTCCAGGAAAATCAGTCCCCGAGTTGAGTAAGGCGGTCCAGTTACATGAATGCATTAAACTACCTTGCGTTCTAAAGAAAAATACAGATCAACATATTGTAATTAAATTTACACCAGAAAAAGATGTCTTGGATTTAAAAAACAGTGTGAGTGCGAAATTATTTGAAATAGACCTACCTTTTAT…
Novel00358	CUFF.7578	0	100	CTACGAGCTTAAAATGTAATAAACAGTTCATTGAAAGGCAACCGGATCACAATTTAAGATTTCAATTCCGACAGTAGTAGGAGGGTTTTAAGTACGATTCGCCACGAATTTGTCGCGATTTTTTTTTAAATTCCAAATTTCACATGCTCATACTTTCATAGTAGCGGTTGTAAGGCTTCTTTAATTGACGTACAGTACATGCCGCCATAGACGAACAGCTGATTATGAAAGTACATCACAAGTTAAGTACCAAGGAACTAACTGGCTTACATTTGTTCGTCGTTTTAAATCTACATAGTTGGAGCAGCGGCAGCGCGCAACATTGAGCCGCTTTTGTCAAACGTTCGGTACATTGTCCACACATTTACTTTAGTATTTTTGTCTTTTATTTGAAATCTT…
Novel00359	CUFF.7578	0	100	GTTCATTCTTTGTGCCATTGTTTTACAAAATTATTCCTGTTCTTGTTATTTTCGACACAACGGCTTAAAATTATATTACAATTACATTATCGTACATTAGACAATAACAGAAACGATTTCGAACGTATCCCTCAACGGAAACATATTAACAATTCGATGTGCTTTATGAGCTCGCCCAAAATCCGTTTCACAATCATCTAACGAGAGTATTCTTTGACAATATATATTCACATTAATTTTAATTATAAACTCCTGTCATTTTTGGTAACCAATGGCAATGAGAGACCTTAATGAGGACACGTTTATTCGAAGATCCGAGTTACGTATGGGAGTGAGCGGTCGCGAAAATTTCTTTGAAAGTCGCGCGACTTCGAATCATTAGACGGAATTAGACGAAAA…
Novel00360	CUFF.7682	1e-165	100	CTGTAGATAAAATTTGGTTACGTTTAATATTTTTCTCTGAGCGCCTGAGTGAAAGTAATATCAAAGTGTATACCCACTAACTTCTTGATTGTTGTAGTTTCGTTTTGTAAACTAAATAAACTATTGTTCTGTAAACACGATTTGCAAATTTAAGATGCCTCGTAAAGGTAAGAGAGTAGCAACAATATTGCTGTAAAGAATGTGGCAAGAAGTTTAAGTTCAAAAAGAGCTATCTTCAGCACATAGAATTGAATCACTCCACATTACCTAATAGTGTTGCTTGCACAAAAAGTAAAATATGGTGTCCAAATGAAACTGTTCTGAAGGAACACATAGAGACAATACACAAAAGAGCTTCGTATGTATGCCCAGAATGCAACAAAGAATTTGTAAGACGTT…
Novel00361	/	/	/	GAAAATATTTACCTACATTTTGGGAAATGTACTCAAAAAAATTGTTGTTTTATTGAATTTTAACTGATTTCTTACGATAATGGGTAGCCTTGACAGAGCAATCCTAACTGGGTTCATATGTCGACTATGTTCTGAAATGCACCGCATTGTGATACATATATATGGTGAAGAAGGCATACGACTATGTATTTCAGAAAAAATCAGTCGATATCTCACCATAAACGTTAAGCGCGACTCCCTTACCTCCTATAGTAAATAGAAATCGGCATTTCAAGAAGCAAAAATAAATAAAGCAAAACGATGTTAGTTCTCCGAGCAATTAAGGGAAAAGTTACTTTATTTGTTGCCTGTTAAGATTGATTTAACATTAAAAGTTGTTTAAAATATGTCTTTTTATTT…
Novel00362	/	/	/	CTAAAATGTAAACTATCCACGCGATGTTAATGTTGATAAAAAGTTGTAATTTTAGCTTTATTTACTAATTTATTTTTATTTTTAGTATGCCGAAAAAAGAAAAGGAGGCGATGAAGACTAAAGTAGAAAAAGCTAGAAACGGAGATACTGAAGCCGAGG
Novel00363	CUFF.7971	0	100	CCCCGGAGCTGAGTCCCGAACAACCGAGAGAACACCCTGCAGCTCGTTAAAGGAGAAAAGAGAATTCAATTCTGAGTAATCTGATATTGGAAGAGGAATGTTGTGAAATTGTACTGAAGGAGGAGATAACTTACTTAAAANNNNNNNNNNTGCATTGTAAAGTAGCTTTAGACAAAATGGGTGAGCACCCCACCAAACGCCCGAAAGACAACGCAAAATGTTCAAGCTGCGTTCACATTTCGAAACTACGGATTTTAAGGTTCTCATAAAAAACATTAGGTTCTGCTGGACGTCGCATTCGACTAAAAAGAACAACACTACTTTTGGACGCAGACAAATCCAAACCATTACTATCCAGCCATTTTTTTAAAAGGCACAAATTAGATGTTATAGCTACAC…
Novel00364				GAAAGGGCTCTGTTTAAATTTACTTATTTGTAAAATAGTACTAAATAGGATATGAAGTAGATTAGGTATATTTGTAAGACTAAAATAATTATGAGAAAGCCTACAATCCCGATAAAAGATAATGTGACTAACTAACGTCTAATATAAAAATAAACATTTCATAATGACTTCTTGATGCAGACTAATTTAATGTTTATATATTCTAGGGTGAAAGCAACGAAACTCGTATCGCGGTTGCCAATCAACGAGCGAACAAACTCCTCAAATCCTAAACTAGAAAACGATGAGGGATCATCATTTAACCGCATGCCTCCACCGCACTATGTAATCAACACTTTATCTCAATAAGCATAGCGTATATTTTTAATCGTCATATACATAAACTCAACAGGAAAATGT…
Novel00365	CUFF.7724	0	100	GCTTCGCGCGCGACGCTCTCCGCTGCTAATAATACCGCAGTTCCAAACGATAAAAACATGGAATTATCATAAGTGCTTTACCAGGAATGTGTGCTTGTGTGCGGCATTAAGTTTATGCATTCTTGTCGAGTTACCGAATATCTCTAAGACACTACGACTGTGTTCGGAGCTGAGAACTCTGCTGGAAGAGTACATGATGTCTTTGTGTGAGTTTCGCTTCGGTGGGATTGTAGGCGTCGTGTCATAACTAATTAATTAACTTTTACGTAATTTTGTACGGAATTAGTATTTTGAGTACCTTGAGTTTTGAGGTTCGCGGGCGATCCGTTGGATACAGGCAGCGCAGGACCGATCTTTATGGCACGGCCTAGGGAAAGCTTATGTCCAACAGTGGACTCT…
Novel00366	CUFF.7748	0	100	CGCCTAAATTTTAACGGCATAATGCATGCTTCAGATTCCATGGCATTAATTGGAGTTGAGCACATTGCTCCTGTAATAATTCTTAGTGCCTTGTTTTGAATTACATCAAGTTTTCGTAGATATCTAAGATTTGCATTCATGTAAGCTAATGAACTATAATCAAAATGACTCCTGACAATGCTTTTATATAACAGAGACAAAACCTTAGGGTCAGAACCCCAATGAACTCCAGCCAGAGATCGCAGAATGTTTAGTCCTTTGCAGGCATTTCCAATTATGTTATTAATGTGTGTTTGAAATGTCAGTTTTGTATCTAACCAAACACCCAAGAATTTTTTATGTAACAACCAAGACAATGGACTATTGTTGTATAATATAGGTGATATCTCATTTAGGTTG…
Novel00367	CUFF.7767	0	100	GTATTTGTTCATTCCGGTTGAATAAATTCACTGTACCTTGCACGCTAGCGTTACAAAATCTATTCAGACTATTATATTAGACTAGACTATTATGTCTATTATAAAAGATGTCTAAAGCTGTCTAAGCCCGTTTCATGCGTGGAATGTTCACAAAAAAAAATACATTATCATTATGAGGATTTTCATTTGCGTTAAACCGGCGCCCACTGAGCGCGGCCCTTATTCGTATTGTCGCTGTCGATTACCAGATATTTTTTGCGAATCATCGAATTTTATTTACAATTAACCCGGCCTCGACACGGACGAAAACGAAAGTAAAAATTAAACGGCATTTAAAAATAAAACATCGGTGACCGTAATGTTGTTTAACTTGCTTTTATTTTATGTGACATTGATTTT…
Novel00368	CUFF.7796	0	100	CAGACTAGTCTACACACAGAGTACTATGAGTCTATAAACAAAAGAAAATGCCGTCTTGTGTTATAAAAAATTGCAGAAATAAATCATTACATACGAAACATGCTGGAGTGTCTTTTCACAACTTCAAAAAAAGTCAGTAGGATAAAAAACTTAAACAACGTAACATTTATTACCTAAACCTAACCTAATTATAAATAGTTATTTACAATACAAAATTTAAGACACTGGAAAACAAATATGTAAATGCCCAATAACAATAAGTCTCAACTGAAACTATGGAACTGGTTGTGCTGTGGGATAATCATACCGTTTTGAAGGATATTCTTCATGAGGCTTTGAAGAATAGTGTTGTTGCTCAGTAGTATACTGGACCTGTTGATCATTAGGGTAGTTCTCCTG…
Novel00369	CUFF.7898	8e-61	100	AAAGACACAAAAACACCATCGACCCATTTGGAAAACCAACATTGTCAGCACATCCAGGCCTGGTTATCCTTTACATACTTCTCGACACACTGTGGAGAGTGAGATGAGTACTGCCACCATGACTTGGAATGATGTCAAGGAGCAAGGTCAAATGGAGAAAACTTGTAAGGGCCCTATGTACCAGTGGGGTAGCCTAGGATTACCACAATCAGATGAAAATCATTAGAAAAAGGAAGAGCAAGTCATAATAAAGTAATATATTTTGTAAGACCATTTGTGTTCTGTTGTATGCTAAATCCTGTGTGCCTTAGATTTTGAAAAGAATTGTTAAAATGTATCAAAATTTAGACCATTTTGGTAATTTTCAATACAAATCAATATTTATTTTAATGAATAGGT…
Novel00370	CUFF.7910	0	100	GTTGTAAACCAATGTAGCTATGTATGTATATATTCACGCGGACAGCTTTTGCTTTGATTTTGTAAGTGTCCATTTATCTAGTTACAATTGTTGATCGGAGCTTTACCCTGTTAGGCAGCTACCATAGGCTAACTACTGCACTACCGACCCATTCGACTGAGGATCTATCCATCATTTACCTGGAATGGACTAATGACAGGAACAGTTAGAATGGTGCCTATCTGTGTGAGCTCAGAAAACTTCCTATCTTAATTATACATACTTATAGTAATGCTTATGGTAAGCTGTCAGTGGTTTATGTATATAAATTGATAATGGGGATTTAAACATAGTACCAACAGTATATCACTTATATTTGTATAATCAGTATCAACATGATAAGGATTTATCGTACAAAAA…
Novel00371	CUFF.7954	0	100	ATCAATTTAACAGTCGAAAATGGTTGAATTCAAAAAGTAAAGTACCCACAGATATCAATCTTACGAAACATAAAATAACCAAAGAATCTAGAAAATACGCAATCCTTTATATGGACCTAAGAGTAAAACAATAGGAATGTGAATCGAAATCCGTACTATTTTCGTGGACGAAAACTGATTTGATTTGCTTTAATTCGTATAATAATAAGATGTTAAAGTGTATAAAGTTTCATCTGTAATTTGGGCTAGAATTTATATGAAAATGATGACTAGATGTATCCCGGAAAAAAACAAAGGCTTTTTCAAACGCTTAGATAAATGTCTCCTTTTATCCCATGAGAATAGCGAAGGCTTGAAAATCAATTTTATGATTGAAAAAGGCGGTATTCCTAACTATAT…
Novel00372	/	/	/	CGCACCGCCGCGTCGGTTGGTTTGGTTCCTCTCGCGCGCGCCCTCTTTCTGGAAACAGCATTTATGGGGGCCATTGCGCAGTTAATGTCGCGAGTGCTTCATATTCCGTCTCAGTTCAACCTATCCCGGCCTCTTCGGAAATAACTCAAAGAACTCAAACATAATGCTATATATGTATAGTGACTGTGTAAATGACGCCTTCCTGTGTGTGGGTGTTTCGATCGATACAGGGTGAAAGAGATGACCCGCCCACGTTCCCCCCACCCCTGCCACCCGACCACCCTGCAGCTTCCCCTGACCTAAATAACCGAGTACCGCACACACACAGCTATACTTTCAACGGAACAGATGGATGCCTTTGTTGCAAATAGAAAAACGATTAGCCGATCTATAATGTAT…
Novel00373	CUFF.9854	0	100	GTTTAGTGTGTGATTGTAAATTGTATTTACTGTAGTAATTTGCAAAAGTACGTAATTGTACTAGATTCTCATAACCAGGGGAGGTACGTAACGATTAATTATTTCAATCACATTTTTCTTTTGGTGTCTACTAATTTATTTCAGATTTATGAACTCTATTAACGCCAAATTGAAATATTAATAAGATAAATTAATACGAAACGAAATACAGACCCAGGGGTGTCTAAAAAAACTTATTTCTACATGAGAGCGAATGTATGTACCTACGTGAAATATTAAAATGGTTATATGGAAATTTTTAGCTTGACTGGTTAAAAAATTGCTTGATCACAGCATTCTTGAAATAGCGTGCTTAGATTGTTTGTGCGGTTTTAAAAGTGAATTATTAGCCCTGTGAAC…
Novel00374	/	/	/	CCACGTTGCTATTGTTCACGAAGTACGGTCAGCATGTCAAATCTTAAAAGCGAAAAGAAACGCAAAGTAATTCATGGCGAGCCTTCATCGAACATTTCTACACTTTTACTGTCATTGTCACTGTCATCATCTTCACTGACATTTATAATAAACTGAAACTGTCTCTCTTGTAATGCTTCTCTGTCGTTCCCAATTTTTCTCCATTTGTAGCCTAATTTATTTAGTATCGAACGTAATGTGTTTAAGCATCCATCAAACCCAATCTTTTCTTTCAAAACTGATCGCAAATTTTCCAATGTTGGTTTTTGATTTTGTACATTATGGAAATTTTGCACAGTAGTACGAATGACTTCAAGATTCATGTTGTCCAAATCAAATTTATTATTTCTCTTACGTCGT…
Novel00375	CUFF.7998	0	100	GTGAAACTAGACATAATAATTACGAATACGTAAAACTTGAACAAATATTTAAAATTCACTACACAATGTTTAATATTAAAATCTCACTAGTATTTAATTTAAGAAGACGTATTGATAAAATATTTATTAAGGTAGACATTAGGGTGACGTAAGCCATGTGTGTCGCTCAGGGCGCGTCGGAACTCCATTTATTTTAAATGGCAACAACTTTTGTTAAGCTACATGTGTGACGTAGGACGCGTCGTTCTTGCGAGTGCCGAATGGCGAGTTTAATTAACATTATCTACATCTATGGTTATTTTAGTAGTATTTGTTTCTCCTAAACGTAAGTCGATTTAAAGCGATTAAAAGTAAATCGTTCATTTTTAAGGAATTCATAATTAATATTAAAATGATAGC…
Novel00376	CUFF.8072	0	100	GAATGTAGTTTGTTTCGGCTGAATTTCCAGATAAGCAGCCTTATGAACATTACGAATATGTCCAATTAAGTTCGTAGTGTTTCCAGCAGACTTAATTTCCTTTTGACATAGTTTGCATTTCGTTTTCTTATCGTCAATTTTGTTAAAGAACTGCCAAACGGAACTTTTTTTCTTAGGTCCCATTATAACTGAAAGTAAAAAACAAAACTATATAGGACTGTTTACAGGGAATTTATAATAATACCTATTAACTGCCTAGTAGAATACAAATAAGTATAAGCCGCATTTTAATCGATAATATTAATATAGTAATTATCGATAACTTGGCATCACTACAATAGATAGTATTATTATTTCACGGTAAAAAATATAACCTTTCAATCAAATCGTATCATATTG…
Novel00377	/	/	/	CTCCTAAATATTAAATTATTAATTTTTAAAACAAGACAAACTTTTTTAAAGTTGTTCTTGAATGAAATAAATTTAATAGGCACAAATGAATGTTTACCTGAGATCCGTACGAATCCAATTGTTAAATTTGAAACGTTAAATTTATAATTAGAATCCACTGGAATCTATGTTGTAATAAAGTGAAACAAAATTGAAGCCCCCGGTTTTTGCATTACACATTTCCTTTTTTTTTTAATTTGGCGTCGCGCGGTTTGCGAATATGCCATTGACAAAAGCAGGGAAACGTTTATCACGATTTAAAAGGACATTACTCACGGAATGGGGTTGGCAACTGTCAAAGTGGCGCTTGTGTGCATTGTTCCCATAACATTCAATATTTGTATTGGAATTTTTGATTAG…
Novel00378	CUFF.8072	0	100	TATGTATATTTATATTTAGATATTCATGTTTATCCAATAAATAAATCAACTTAGGGACTAAAATATATTTTATACATTATATTCCGTACAAATTAAACAAAGTATACTTATTTAAAAGGCAAGTCATTATCCTCATGTCTGATGCAACAAGTGTCCTTGTTTTTGTTTAATTAACCACTAAAAGAAAATGAGTATGATGATATGGCTATTGTATAACACATGAATATCAGCAACGCTCAATGAAAAGTCAACACACTGGTTGCTGCAGAATATTTCTGTAAAATCTCATTTGAAGGAGATTAATACTCTGTGGGCTGACTATACACAACGTGCATGCAGCACGATCCGCGTCCAGTTCAATAATGCTTTCAGGGCTGTGTTGAGGCTGCCCCGGTTTCG…
Novel00379	CUFF.8064	0	100	GTGTAACGCATATGGTAGGCAGCTAATTGGCTCTGCCCCTGGCATTGCTGACGTCCATGGGTGACGTTAACCATTCACAATCAGGTGGGCCATATGCTCGTCTGTCTAAAGGGGCAATAAAAAAATATGTTCACGTTTTCTTTGTGATTTAGATGCTATTGTTATAATTGGCGATGATAACGTATTGGCTAGTCACTCACACTGTGCTAATACGGTGTAATTTGATAACAAATCGACAAACCACGAATCATCCAAGATTTTTTTGTTTGTTTCAAGTATGTAGGTTGCATAGGTATCTTGATAGAACTATGTTTTTTTGAAACTATGAAGCAAATGCGTTTATTTTACGGTTTATTTTAACAAATAAAAATTAAGAATAGTCTAAAAATAATGAAACAC…
Novel00380	CUFF.8176	0	100	CTGCGCAATGTGTTAGCACGGGGTACATGTGTCGGTCTCCACGTGGCGGCGGCTGTTACAGCGAACGTCCAGCTCCCAGACACCACTCTAGGCACGGATGTCTCCATCATTTGACTGAATCATTCGAACCCGGTGTCGAGTGAACGCGGAGCCAACTACAACGGCGAGGTGTGGTTCAAGGCGGCGACCATCGCCGTGCCGGTGTGCGGGGCTCTCATACTGTTCCTGCTCGTAGCTGTCGCCGTCAAGCTGCTAAAGGCGGACGCTCTGCTGCACAGCGACAGGAAACTAAGTGTGGTAGTTTTGGTATAAATGCCGGCTTATTTGTGAAACGGTGTCGCTACATACAAATCTGAGATCAATTTACATTATAGATTCAATTTTTTCACATTGTTTCCT…
Novel00381	CUFF.8181	9e-65	100	TTTCAAAATGAGCTCGCATGAACAACAGGAATCCATAAGAATAACAAGACGATCACTGAAGACATTACAACATTCAGCAAATGATAGGGAAAATTTGGTGGGTAGACCAACGAAGGGACTGAAACATCAACTTTCGCAAGAGAGCCCCGGGGAGTCTGTAGAGGTAAAACGAAAAAATCTATTGAGTAAAGAAACTCAGGCCAATCTCGACACAAAGATTTCTGAAGATGATCTAACAAATCCTAAAGGAGCATCAGAGAAATATTGGCAAATATTAGCTGAGAAAAGACAGT
Novel00382	CUFF.8227	0	100	TGCCGCTGTGCGAATCTTACTTTCTTCTACGTCTAACCAATTATTTTAATTAGAAATCATGAGGCAGAGTATATTACTGATTCTGGCGGTTTGTGCTTTCGCGGCTGCCAATGTTCCCAAGGACAGGCTCCAAGTAACAGATACCGCTCAACCGACGACACAAACTACCGAAGCAACAGAAACGACGGGAACCGCAGAAATGACACAGGCATCTGGAAATAAGCCCATAATTTGCGCCCCGACTACTCCTTGCGCCTGGACTGTTTATTCGCCAGTTTCTAAGATGATACAGACTAACATGACAAACAGATTCTGCATTTGCTCAGCCGACACCACATGCGCTATTACCGAAGACGATACAGAAGTGCACGCGTACATTCACAGATGCACTCGCATTGA…
Novel00383	/	/	/	GTGGCGTTCAGTCGGGAATACTGTTCTTTCCAATATAGTTATCTCTTTCTAAAAGTGAATTTCGTGAATTCAGAACTGTTCTATTCTTGTAAGAATCGAATTCAGAATGAAGGTAAGAACATACGACCGTTTGCTAATACTACTTTCGGTTCTCGGAGTTTTACTTTCAACCTATGCACTGTATGTGGAGCTGAAAGTGGAGGCAAATCCCAATTATAAAGCCTTTTGCGACTTTTCCGAGCGAGCAAGTTGCACGAGAGTGCTTACTTCGAAGTATGCCAAAGGTCTTGGAATAATCGACGAAGGATCATATTTACGTCTTCCGAATCCAATTTATGGAACAATTCACTTCTGCATTATGATCATTTTAAGTGCTTACGACAGTTTGGTTACGACAAA…
Novel00384	CUFF.8277	0	100	TTCAAAAACACTTCAAAAAATGGAAAGTGAATTGTATACAGTGATAGAAAGTGATACAGTGACAGAATTGGTGATTGATAATTGTATAAAGTCACCAAATACTATGAAAGAAATACGGAAAAGAAAAAATGTGGAGTACCAAAGAAGGTATCGGCAGCGGCAAAAAAATAAAAATGAAACAAGTACTGAAAAAAATATACGGAAAGTAAATCTTGCACAGCGTCAACAAAGGTATCGAAAGCATATAAAAGATAATGAAAATATTTATAAAATGTTTAAAATGAAAGAATCTTTGCGAAAAAAAGAATACCGTCATAAACTAAAATGCTCTCGGCTTAATGCTATTTTGCAACAGAAGGAAGGGAACTTTTCACAAATTTCAGAAAACATATATAATTC…
Novel00385	/	/	/	GGCCGCGCGGCTGTTATATAAAAGAAAGTGGCGCGGTCGCGAGGCGACCTTGCTCGGTGAAAGGCGTGGTGCAAGTGGCACAGCCGGAACTCACTCTTCCCACGGATCAAGATCCCGCGCCTCTCGCCCGCCGCCATGCCGTTATGCGCCCGCGCAACTTTCGGTAACCGGTTGAGAATTAGCGAAAAATGCAACTGTCGCACTTGGACCGGTGCCAGCAAACAATATTTAGAACGCGGACATAAAACATGGTGTGCGGCAGCGGAACACAGACAACGTCGCGAGGCGCGTGCTGCGGCCGCGAACCCGGATGCGCCTGACGTAACGCAGCCTTCGCCTCCTCCCTCGCCCCCGCGCTGTCTGCAGCCCCCTCCCGATCCTACGCTTGTCTGGCTCACT…
Novel00386	CUFF.9873	0	100	TTTTTCATTGTCCTTGTAGACAGATGAACATTTGGCCTATGGCGTGCTGTTACCATCCCTCGTGTCCGCCAATAATGCCAGGGGCATAACCAAATCGCTGCTTACCGCTGAGTACTCTGAAAACTAGGTTCGAAGAAAAACATGTCACAGCACTCGGGTAACACAAAGTTAATTTCGAAGTTCAGACGGTGTATTGTAGAAAAGATTTCTGGAAACCCACTGTGGGTGAGCGCAGTGGCTATATGTAGTATGAGTGAACTCTGATTTGAATATAGGTGGATTTTTTTTACCGCAGCTAATAGATATCATAACGTGTACCATGAGCTTAACGGCCGTCCTTTTAAATCGGAATCTGTCATTGTTTTGTGACAGAACTAGACAGGATGATCGTATCCATCC…
Novel00387	CUFF.8491	0	100	CAATATTCAGAGGTTATAAATATTATGGCAGATGTGATGGCAGATCCTAACAGTCTACAGAAGAAAGAAGAAACGAAGAAAAAGCAAAAACGCTATCCTAATAAGAATTATGCTCTTAAAAAGCGTTTACCACTTAGGCCAGTAAATGGAGACAATGTGTTGTTTATTACGAAGAAGACGAACTTTAAAGCACAACTAGATAAATGTTGCGATTTACTAACAAGAGGAGAAAAGGAGATAATACTTCATGGTCTAGGCGCGGCAATACAGAGATGCTGTAATTTGGCACTTCAGCTGGAAATTCTATTTTCAGGCACCTGTCAAATCGAAGTAAACACTGGATCTGTAGACCTAGTTGATGATCTAGAGCCACTGACTGATGAACTAGATTTTGGCTCA…
Novel00388	CUFF.8184	0	100	ACATGATTGAAATCTTGTTTTGAACTTCAGATTATCTTTTTAGTCTTGTTAAAACTAATGTAAAAATTACATAATGAATTCTTTAAAAGATGACCCAGTGGATATGGTATTGAAAGTATTCAGACAAAATGAAAAAGCTACTATAAATAAAATAGTTGATGCATTCATAAAACTGCAGAGGTATGACATCTTGTTAGCAATTGAAAATCCACTGTGTACTATGGCTGAATATTTTAATAAAGATGATAGTGGTTATCAAAGTGATGGTAAGATAACTGGTAAAAAGGAAATTGTTACACTCAAAAACCTACCCAATGATCTACCTGCAGCTTTAAATAAAAATATAGTACTTCAAAACAATGACCCTAAAAGACCTAAAGAAACGTTACAGCCCCCAGT…
Novel00389	CUFF.8218	4e-64	100	GAGAAGTTCAACTTGTTCTCTGAAATTGAAATTATTAAATTCTTATTAAAATGAGGCAATATGGTCCTAAGCATTTAATATGGATATTAATTATATCCGGCATTCTTATAAAAGCCGAAGACGGGCAATAAAAAATAAAAGGTTTCAACCATTTCAAAGATGTGGATTCAGAGGATTTCAGGAGATAGTTTGTTGCCCTACAACTGTGGAATTACAGCCTGAGGACAATCATTCACCAGAGTACAGATACCTTCAGATATCTGGTTATTTGGGGTGCATTCATCTCCAA
Novel00390	CUFF.8329	0	100	CTGGGCCAACCGTGTGTTTGTTGTCACTTTGCCTCCGTTACATATATTTTACGCGATTGTAATAAACGTATCTGTGTGAACACGTAAACAATTTTTTTTTTTAAACGTGTCGGATAATTACAACACGGATTACAGTGTCCAAGGATTGCAGTGTCAGTTTCTCTGGATTTTCACACAATTACTAGATTTGCGCAACAATAACAAACTTTTGTGTCGTCACCGCGAAGTGAAACTCAAAATGTTTCTCTGTCGTTAAAAAGTACTGATTATGTTTTGTTAATAAGTTGAAAGTGATTGAATGCGCATAAGATTTTTTTTGGTGGATTCAAGTAATTATAAAGTGACGAATTATTTAACTTTCTAGTTCAAAAAAGTTACCATAGTGAGGATTAAAGATTC…
Novel00391	CUFF.8349	0	100	AGATGATAAAAGCGAATAACGGAGTGTTTATTTACATTTTTTGAATCTGAATTTGAACTAACAAATTAAAATTAAAATGAATTTTTCACCTGGTACAGTGCAAATATTACAATTCATTCAAAATGATTGGAAGTTAATATTGATTTTAACTCTTCTAATATTTATTTACTACTACTACACAAATACATTTGATTATTTTGAGAAAAGAGGTGTCCCGTTTAAGAAACCTATTATTTTTCTTGGAAATCTTGGACCGCGTTTGAAAGCCGTAAAGTCGTTTCACCAATACCAATTGGATATCTACCAATATTTCAAAGGTCATCCATACGGCGGGCTTAGAATGGAAAGGCGTTCGCAGCACATTAACACCTGCCTTCAGCTCATCACGCTTAAAAAATA…
Novel00392	CUFF.8412	1e-142	100	CGCAGTCGAAAAAAGAAATTACTCAACATCCATGGGCTAAATCGATAAAAGAACATCATGCGCATATCTATAAGATTGCTCATAATTCAATTAACAACCCTAAATATCCGTTTAAAGAAAATAAAATGACAAAGCCCAAAGATAAATTTACCGTTATAGGTAACTTTGTAACCAAAGAATTTATTTACTGCATCCGTTTAGTTCAAGGGCTACATAAATATAGAAAACACATATTTGATACCCCAGTGATCAGAGAGGCCATGTACTTACATGCATATTTGTATAGACGATGACCACATTGGCACTTTAATATTTATGCTGCCATCGTTAGCCATACATAAAACACCTCGCCTATCATGTGGTACAATGAAATTTTCGCAATCCAAATTCGTGGTTTTC…
Novel00393	/	/	/	GAACGATAGCCCTCGGGGTACTTATTAGTGAGTCGCCATTCCCCGAGTTTAGTAGACAGCACGCATTCGACCTAGTCATATATGTACGTGTCGTTCAAATTAAATGTAATGGATAGTTTCATGAATTACCAGTGCACAGATGAGGCATGGGATCAAAGGAATCTGTTCGCGAAGCCTTTTCAGAACGGCGTGGATGCGGTGCCGGCGGTTAAGCAAAGATGCCAAGCAAATGCTCGCGAGAGGGACAGGACACAAAAGAAATATGGAACGGCCATGCTTACAGAAAACCGATCGGTATAAAGCTGATTGTCAAGGTGTGTTATATAACTTCCTGCTAGTCTGAGGATTTCGATCTTGCTGAGTTTCCTGTCAGGAGGCTCCGTCGGTATCAGCAGACGA…
Novel00394	/	/	/	GTTGATTCTTATACAGCTGTTTTGTCGGACGTTAAAATGTCGAATACATTTTATTTAATTACAGTTTTAATTCTTGTATTAAATACAATAAATGCAAAAGTTATCATAACATCTAATGGGCCTGTTAGAGGAAGTCTCGTTACTCACGAGAACGTGTCATATATTGCTTATCGTGGCATTCCTTATGCGGAAAATCCTACAGGTGCATTACGATTTCAGATTGGGAGCTTTAGGATTTTTATCGCTCAAAACACCTGGAGCATCTGGAAATAATGGACTAAAAGATCTTGTACTAGCCCTTCAGTGCTGTAGTTCATTGTAACTACTATTATTCCCTTTTTCATAAAGAAATACGGGTCGTAAATAACATCAGAATCTTTAGATAAAATTCTATATGCT…
Novel00395	CUFF.22288	3e-68	99	ATCTGAAATCTGTCACTGTCAGGTCTTCTGTTCTATCCTCTGATTCAAAGTGGATTGAAAACTCATCAAAATGGCAAAGTCAAAGAATCATACAAATCATAACCAAAACCGCAAAGCTCACAGAAATGGTATCAAAAAGCCAAGGAAGACCAGGCACGAATCCACCCTTGGCATGGATCCAAAATTTTTAAGGAATCAAAGGTTTTGCAAGAAGGGTAACCTGAAGCCAGCCAAGCAACTCGCGAGGGCGGCTGAGAGAAAAGCTACCCGAGAAGCAAAGGCCAAGAAATGAACATTAGTTGTAAGCAAATAAACGCATAAAAACTATTGATTTTTTTTACTTTGCCTAAATTGTTGTCACTGAAACGATACTGCTGGCTCTTGGATTCTACTTCCT
Novel00396	CUFF.8524	1e-138	100	CTTATTTAATACCGTTATTTTTAATTCATATAATTATTTAATTAAGAAGCAATATATTATATACTGTCCCAACTGTAGTTTAAATTTCCAAAAATACAAGTTTGCATTCTGGGTGATTCAAAAATGAATGAAAATATATCAGAAATAAAAGGAAGTTCTGACTTTTCCAAACATGATTGCGTCTCCTTTTTGAATCTACTCAACAAATACGGAAAGTCAAGCTCNNNNNNNNNNAAGCTCTTAAAAAATTCAGAATTTGAGGGGTTTATACGGTGTATAGATCCGATATCTCATAGCTTAATTCTTTCCATAGCAAATCACAGCACATACCACACAGTGGTTGTACCCGGCCATGCAATAATAGATGTTACAGAAACACATACAGATTTGATACCACCT…
Novel00397	CUFF.8586	0	100	GTCAAATCTGTTATGTCAGATGAGACGGAAATTCATCTAGTTTATTTTAGTTAAATGTTTACATCGATTAATTTATAATCACTGTAAACTAGATTATTTCGAGTCAACCAATGACTTTTGGCAAGGATTACGCCTTAAATTTTATGACCTGCCTTAACAATAATGGCCAATATTTATTTCAGACGATGACAGAAAATAGGAAAAGATCTCGGGAAGATGACACGTGCGAGTTTATGCCGCTATCAAAACGAATTAATAATTTGCACATCAACAACGGTCTTGTCAACACAAGTGCATCTCAATCACGAGATTCTAGTCAAGTAAATAGTATTATAATTGACAATGGCATATCATCGCCTAGTTCGTCGTCTGATTCTATGGATAATAGACGTCCCAGCT…
Novel00398	CUFF.8655	1e-149	100	TATGTTGGTGCACCTGGATGACGTCGATGAAACGTTCAGAAATGAAATGTTAGATGCTTTACTCCAGCTCAGCGATATCGATCCAAGAACGTTAATGAAGAAAGTGAAATCGAATATTCACGTTTATCGAAATAAATCCGCTTACGAGAAGATATCGAGTCACCTTGAGAAGCTGACCATATGAACTGTTTAGATAGTTCTAGTCAATTTTCTTGTTCGTTTAGGTTATAATTCTTTAGTTTGACAAAAAATATTTTTTATATACATAAATGATTTTGCAGGCAATTCTGTAAGAGACGCGTTCAGACAATGTAATACGAAGACTTTGTTCAAT
Novel00399	CUFF.8672	2e-94	100	ACGAGGAAGGTTTCTTCAAAACGGGGGACTTAGGTTATTACGACGAAGACAAATACTTTTACATTGTCGATAGATTAAAGGAAATTATTTCATATCAAGGAGACCAGGTTCCACCCACGCAACTAGAGACTATCCTGTTACTCCATCCTGCAGTGAAAGAGGCGGGTGTGGTCGGAAAACCTAATCCAGAGTACGATGAACTGCCAACAGCCTTTATAGTAAAGCGCCCAGGATTTAATGTTACCGAACAGGAATTAATTGATTTTGTGGTTTCAGAAGTTCCACCATATATGGAATTGAAAGGTGGTATTCGGTTTATAAATGAATTACCAAGAAATCCTAGAGGCAAAATATTAAGAAGAACTCTTCGCGATATGCTTTTAAAAGAACAGTAAAAAT…
Novel00400	CUFF.8621	0	100	GTGACGCCTATATCCAGCAATGAAGGGTTCTCCTATATCTTTAAAATATTGATTTGACGTTACATACCTCAGTTAAATCTGTGTGTGTACTGCGTGATTTTTAACGTTCTCGATAGCGTAAAAGTTAACTCATATTTGTATGGAGTTGGAATGTTTGCTGCTAGGGGCGCTGTTGCAGTTGCATACAAATTTCAGTTAACTTTTACCCAAGCACACTGTACCGAATTTCAGACAGGTCATATACAAAGGTAAACCAGTATTTTCTCACTTCATGAAAAAGTGCCCTAAACAACTTTAATATAAGCTCGCGTGTTTACTTTTAATAATTAAAAAATAATAGTTTGCCAGACGACAGCCTGGACTTCATTTTAACGTCCAAATACAATCACTCGACGGAGC…
Novel00401	CUFF.8798	0	100	CCCGCCCGCCCCCGGCCCCGCGCCTGACCCGCCTGTCCCGTTGCAGTGGCTCGTTGAACCAGTGCATCAGCCTGTACGACCTGCGGGGGAACGCGCTCAACACCATCAAGTTCCACGAGGGCTTCATGGGGCCCCGCATCGGGCCCGTCTCCTGTCTGGCCTTCCACCCGCTCAGGTAATTAGAAGCTTGAACGAAGGCGAGCAGCCGGCCGCCGACCCGCGCAGCTCTTGTAAATATTCCACTGCACTGTACATTGCTGGCTTCGTATGGCCGTCGCTTACACACGTTCGGAAATATATACTGTATATCTCTAGCGGCTCCGTACACAGCCGGAGACTTCGGATAGCTTAGTCTAGAGCGTGGACGACTGACAGCTAACAGTAAACATGAAATTTAAC…
Novel00402	CUFF.8809	0	100	AAATGTTAGAGAAATGGAATGCAGCCATTTTAGTTTCCCTTTGTCTTACGCCTGGGGCGCTGTACTCTGTACTACTTGTCAAGCTGACATTCTGTGTACTATTATATTTTTTCTACCAATAAATGCGAGTTATATTGTGATCCTAAAAACGTATCATTATTTCTTCAACAACCACGTAGTTTTCCTACATGGTAGCAGAGCGTGGTTCAGTTGTGTTTAGTTGTGGTATAGCTGGAAATAATAATAAAGTGGACAAAACTTCAATCCGAAAAAATTGTCGTTGCAATTCAAATTGAAGGGTAGGATCGTTCATCAAAAATTGAATATTCCTCGTGAAGATAAGCAAGATGGGCCCAAATATGTTTAATTTAGAAAAACTGGTAGGAAGAGAAAACTTTG…
Novel00403	CUFF.8787	0	100	NGATACAAGTCGCACCGACACGCTCTCCGCGCCGGTGCGGCCGTGCGCTGCGGCCGTCTCGCTCGCACGCGCGCCTGCTGCCGCCGCGTGCGAGCGGGACGGCACGAGCACGGCGCGCGCGGTCGCTGCACCGACTAACTGCGGCATTCACAATGCCTCTTATCATTAACTAACATTAGTGGATGTTGTCCCGGACAGTCCCGACGGGGTCGGAGCTGTCGGTGACGTCATACGAGGGTTCACTGGTACACTTGTGCAACTCTATACAAAGTCAATACAATATAAGAGCAGTTTCATCACAAACCGCCGATTGTTATCGATATTATAATATCACAATATTCCGCTATCGATCAACAATCGAATACTTTAATCGATTATATTATCCTTAATGTTTATATT…
Novel00404	CUFF.8787	0	100	AATGGCTCATACGCTCTTATGACGCATGTGTCTATGGCATAGACTGCGGGTTCACAGTTCATTGCACATTGCCAATTTGGTTTCAGTTGATCTTCATATAACAAGATAAATACGTTCTTACCGTATTGTATGAACCCGTGTTATATGACTAGAAATAGAGCAAAAAGGAGAGTAATTATTCTGAATGAAACATGCCTGTATGTATTTCTTTACCTAATAAACATAAAAAATAAGCAGGAAACATTATGTTATTCCCATACATTGTGTGTTTATAGAACTTAATGTAATTTTGTAAATAAATTTCAACAAAAATTTCTCTTCGTGCTGTCGAAGTACCGTGTTATGGGAAGGTTACTTGTATTCCACATCCCGTCCCGTCACGCCCCGCCCCGTCACGCT…
Novel00405	CUFF.8859	0	100	TTCCAGGTGATAGACTTCGGCAGCTCTTGCTATGAGCACCAACGCGTCTACACGTACATACAGTCGCGGTTCTATCGCGCGCCTGAGGTGATGATGGGCGCCCGATACGGTATGCCCATCGACATGTGGTCCCTTGGGTGCATACTCGCGGAGTTACTCATTGGCATGTCGAGGAGAGGCAAGCCCCGAGGTCCGCCGGGATCGAAGAGTTTTGTTACTGCACTAAAAGGATGTCAAGACAAATTTTTCATTGATTTCATTAGACGACGAGCGTTGCGAGCGGGGCGAGTGGCGCGGCGGGGGGCGGTGCAGCGGGGGGGCGAGGAGGCTCGCTGCGCACTCCGCTCGCGCGCACGCCTGTCACGTTCAACGCCTCGCAAGTCGCCAGTGTCGTCCTTG…
Novel00406	/	/	/	CTCTCGGAACATGTGACAACGATGACAGACTAGCTACTGCCTTCTGATTGACATTGTTGGCGACAATTAATGCACTATACGAAGACTTTACGAAGAAGATGAGTCTACTGCTGAAGATGATCCAACACAGCTTTACACTGGTACGATTGCGATTTTACATATATCGAAATCCGAACTGAATTTTATGCAATGGGACGCGCGATGCAAGGAGTTCATTGACCGCGAGCTTGTCGCCTGACTCACGGGGTGGCTATTACGAATGCTGAATAGTCGACGAGCTATTTTTAATCACCATTTTAAAAACCATTTAAGATATCCCGAATGGTTTAGGAAATAACAAAGTTAAACACTTTTAGAAGCCGTTACAATGTGATTCATAGTTTACGTTAGTTTTCGAC
Novel00407	CUFF.8970	2e-75	100	GAACGAAAACACTTGTGTAACTTGGGATACGAGAATTTAGAATAATGTGGTACGAAATTCTTCCGAGTTTTTTCATTATAACTGCTGCTGTTGGTCTACCGGGCTGGGGTCTTTATCATATACATAATCTGACTTTAGGCAATCATTATAGACGCTCGCTTACTGATAGATGGAGTCGTGCGTTGTACCAGAGGGATATGAGGCTTACTGGTAATCCTTATGAAGTGAATGGCTTGGAAGCTATCCCGGATAATTGAAGTAGTAAAATATTATCTAGTTAGTATTTAATAAATGTGTTGAAT
Novel00408	CUFF.9055	0	100	GTTGTGAATGTATGATTGTTTGGCGTATTTGTGTACTGTATGAGAGTGTGTTATAGAATACGTAATTAAATATGATATAATATTAAATATTGCGTAGGTGTACAATGTAAATTAATAAATAATATGAACTAATATACATAAATATAGTAGAAACACCTACAACACTCCCCTCCAGAGACCTACTTAGGTCGATAATAATCGGGAAAGCGTACTTTCCTCCCCGATCGAGTCGTCTGCTGGTGTGGAGGCCCTGGATCTGGGTGACTGAGCGAGTGAAGGCAGTCAAAAACCTGCTGGCTTAAGGCGGTCTATGCTTACTGTCATATCTTTGTTCAGAATGCGAACAACAAAGGTTTTGGCGCCTCTCTTGAGTACTTCGTGTGGACCCGTGTAAGCTGG…
Novel00409	/	/	/	GCGAGTTTGTGGATATGACCCTTGCAGCTGATGGACATTTGGTGAAAGTACATCGCATGGTGCTATGCCTCGTTAGTCCATACATCAAGACCCTTATAGCCTCTGTAGATTGTCCACACCCAGTTATATTCCTTAATGATATATCATATGAGGTTTTACAAGCAATCTTACAGTATATTTACACTGGAGAGGTGATAGTCAGCAAGGAGAACTTTAAGTCATTCATGACAGCTGGGAGAGCACTCTGCATCAGAGGCTTGGAC
Novel00410	/	/	/	CCTGTAAATGAAGATACAGTAAAAGGAGACCAAATCAATATGAACGAATACAATAATGAAGTCAGTGAAAACCTGAATGTAGTAAAAGAATCTACAGGCACAGAATCTATGGATGATATGTTGATTAATACTGATGAGGGAATGCATGAACCAGAAGCTAATGATGGAACAAAGGAGCCAACACTTCAGTATAGTCTGTCGAACCACGGTAACTTACAACTGGTACTGAATAGATATGTTTACAACATGAAATACTATAGCCGCAAATCTGGTAATCGAAGTTGGAAATGCGTCGACGGTTCGGGGAAGGAACCACGCTGTCGTGCCTCAGTACTCACCAACAGTTCTAGGGTTGTCAGAAGAACCGGTTTACACAATCATCCGTTTCATGACAAGAAA…
Novel00411	CUFF.9078	0	100	AATGAACTTCCCTACATAGTATTTCCTGAGTACTAACATGTCCTCCTTTTAGAAGTTGCAGAACAGATTTAGCAGCAGATACCGATGTAACTGCTCTACCAAGAACATTCATTTCATTCATTTTCAAATATTTTGTAAAACATATTGTACAATATGGGTTTTCTACTATAGAAAACACTATGAGGAAGATCTTCCATCAGGCAGCTCTTATTGCATCATAGTCTTATTTAGTAATAAACCTCTATCTTTCTCTTCAATCGGTCCCTCATTGCTAAGGATCGTGACTGTATTTGATTCCGTCAACTAGCTGTCTCCATCGATCCCGCTCTATAGCTTGGTGGAGTGCATCACTGACAGGGGTTTTTAGTTCCTCCGCTATGTGGTTCGACCATCGCTTGG…
Novel00412	/	/	/	CAATACTAGTACTATCTCAGTGCCGTTGAATCTCTACAGCGGACAGTCGCTAAGTGTCCGACGCGTGTGAGCCATGAAGATTTTCATATTATTCTTAATTGTAACTTCAGTGGAAAGTTACAAAATTCTCTGTCTGTTTCCTTACCCTGGAAAAAGTCATTACATGGTATTCGAACCAATTCTGGACGAGCTTATCAACCGTGGACATCACCTGACAGTTGTTTCCTTCTTTCCGGCTACGATTCCACTACCGAACCGTCGTGACGTTAGCTTGCAGCATTTAGCTCCGCCTAACGTCGAAGTGCTTGATCTAAAAGAGATTTATTTAAAAACCCAAAAGTATTTCGGCTTAGAGAATTACTTCGGACATATGTCTATAGTTACTTCTTTAGCTAAATC…
Novel00413	CUFF.9133	0	100	ACAACGGGTGGGTACCTTGTCAGTTCATATCTCCATTCGGGATAGTCTACTACTCCCTACTATCGCAAATCGGTTCCACAACAGAATATTATTACTTAAAACCATCGGCTTCTCATTTGTCAACTACCAAAAAATCCCTTCAATTACTGTCTTCGTATTTCTAATGAATCAATTACCTGCCATAACGTTCTGTCAACTCTTAGATATTGGAAGTTTAGCTTTGGTGTTTATAAATATCCAAAGAGATTGCAAACAGCATTTAAACAATTGCCGAAAATCGAGACTGGCCTTTTCGACGGGCCCATTTTATGTTGAACAGCCGAGACAGACTCCACAATCAGACCTTACCACAATGGTAATAAGGACAAAACCAAACACCTTTTTACTGTGAATACTTAT…
Novel00414	CUFF.9163	0	100	ACTACTTCAGCGGCAGGCGGTCCGACACGTCTGCATACGGATTAATAACATCATAAAAGACGAACGTCTAAACTTTGTCGTCGCAACGCAAGCAGGTCTCACTGTATCACGCTAGTCCGCCATTCGAGCTTACACAGCAAACTCGTGTGCAGTCATGTTGCAAATAATAATATATTGTTTACTGATGTTCTTGACTTGCCTCGCTTTGTTCGACATCGTGAGGCTGTGCATGAACGACGAAGACACAACAAAAAGAAAACTGCGACTCTGGTCGGGTTAAATTTTGATTTAATTATTTTAATTGCAATAAATAATTTTATTATACATATGTATATCATAGCCAGGACAAATATGTCTATTTAAAACGTTCCATACTGACAGACCCAACAAAAGACAAAA…
Novel00415	CUFF.9302	1e-143	100	GTCGATTTGTGTTTTTCTATTATTTCTTCTACAAAATTATACCAAACTCGATGTGAAACTAGTGTAAGAATATGGCAAATCAAGAAATAAGTTTGAAATGGAACGGTTATCAGAGTAACATATTGACAAATGTGAAAGAACTTTATAGAGATGAAGGGTTATCCGATGTTACTTTGGTTTCGGATGGGCAGTGTTTTAAAGCTCATAAAGTGATACTATCAGCAAACAGTTCCGTTTTCAAATCAATATTTCAGGTGGCAGCTTCACTCCCAGTGGACAGACCACATACCCTCAATATTTCAGCAGTCTTCAATAAAATAGGAAGGAATTCTTCAGTCACGTTAACTTCGCCATTGTACATAAACGTCAACAAAGTCTTTAATGAGGCTGTGTTGATAT…
Novel00416	CUFF.9328	1e-125	100	GCGCTTTATGGGATAACGCTTTTCGGTAATTATTGTTTTCTCATAGCATACGGTGTGATTATTGAAGTTTTTCATTTTTATTCTAGTCAAAGAAAATCTTCGAACCAGTCTTGCAGCTGCAGCCGCGCCCACAGGAGAAGAAAGCCGAAGATGTCAAAGTTACGTATGGTGGCAGAGACATCCTCAATCTGATGGCAAATCTCACTGACCCGAGATGGAGCTATCGTGCCACAATATTGCCACCAAATAATCCTGCATTGTTTTTCGCAAATCGCTCCCAGTATCATCNCTTTTCAGTCGTTTGAGGACTTGAAGGCAGGGAGTCACTGTTCACTGATTCGGATTTGAGTGATCCTAGCGAACCGATACCGCTAGATTCACTGGACACTGACGGGCTTG…
Novel00417	CUFF.9432	0	100	GGACATCACAATCAATTCATGAAAATTATAAACACTACATAGTTAGTAGGTAATTCACATGTGAACTGTAAACCAAATGTAGCTTAAATCTATGTCGAAATTATTTGAAAATAAAATGGACAACGACCAAGTAAACGATTTCATGCATAAAAATGGCGATATCGAATGGCAGCCGTTAGCGCTTACTTTGGTTGAATATCCGAGAGATAGCTTTCTTCTGTGGCACATTATTGAATGAAGCAGTTAATGCTACATTAAAGCATATTATTTGTGAATCTCGACCAATGACCAGAGGGAACTTGTATAATGAATATGGGATGCCTTCGTCACATGCTCAGTTTATTTGGTTTTTCAGTGTATATGTTTTTTATTTTGTTTTGATCAGAAAAATAAGTGAAA…
Novel00418	CUFF.9624	1e-106	100	GTTTACAACAATGCTACTAAAGCAATTTATCTAGGGAATTTGAAATTTCTGACACGGCAACACTTCCAAAAGCTCCAAAATCAGAATTTATCCAAGTTCTGTCGTTTCTTATTTGACGGACGCTTGTGCACGGTAGACGGACTGTAAATCGATTAAAATATTTGTCATCTTCAAACATTAAACACTTTTAATAGAAACGTTCTCTTGATTTTAGTTGCTTAGAAATGAGAGCTAAGGTACACGGCGCTTTAATTACTTGTAGTAATATGCAGTTGTGTATCATATAAAAAAATCAGAAAATCATATACGTTTATTTGGACCTCGCACGCATCTTCCTCCTTTTACGCTTTAGCCTACGCATACGCTTCTTTCGCCA
Novel00419	CUFF.9459	0	100	AGTTCGATTTTTTTTCACTTTCGAGTTGTGCGACTTAGATGACTGGCAGAAAAAGTGTTTTCGCAAGATGCATCCCAGATTAGACACCTCCCCCTCTGCCAGGGCGTAAAGTAAAATAAAGTACATTCTCATGTCTTTTTTTATATTTTTTTACAATAAACAACTTTTTCTTTCTATGTTTCTTTTTATTTGTTGACCCTACCATCTGTCAGTGCAGGTACATAGACGCCATTTTCGATTCGTTTCTTTATTGGCGCGGCTTATACACAGTCTGGCAATTAAACAGAAGTTAGTTGTTTCCTCGAACTACCACTACTACTCACCTACTGTTCTTCCGTATTAATAGTAGTAATATCCTCACGTAAACCCTGTCATCCTAAATCTGTTTATATTTCCATC…
Novel00420	CUFF.9513	1e-129	100	GCAAAGCTGTGTTCCCTTTGCCTATCTAATTTAACAATACAAAATTTTCAGACTTTTTCTTTAAAGTTAAATTTATTCCTTGTAAATAGGTACCTACATACTTAAATCTCAGATAATAAAATTAATTCGTCATGAATAAATCTCTAATTATGACTTCATGTTCGAAATTAAAGATGCTAAGAAGTACACCAGTATTATGTCGAACTTTGACGAACAAGATTGAAGATATTTCTACTCATACAGGCCAGGATAAACCAGGTGACCATTCATGTGGATACTGTGGATTAAGATTCATAAAAAAAACTGGTCATTAAAGTTTGAACTGTCCAAGTCATCTTTTAAACGTTTTACCTGGATAATTTGTAGTTATAAATTAATATACACTCGTGGATGACCCTC…
Novel00421	CUFF.9542	0	100	TATAGGAAAGATTAACGAGCATGGCAAGTACATAATTTAAAAACAATTTATTTTATGAGCACTGTAATGTACGTCATATGTCATCATTTTACTTTAATTATCACATACATGGAAATGGGATTTTACAACAGCTCGAAAACCACTCGCCTGTCCATCTTCTTGGTGGGATTATTATTCCTGCTACCCTAACAATTCTAAACAGTTGATTAGTCTTCTTATGCAACAACAAAGGTATCTTGAGGTGCCAAAGTATTTTGCCTCATAAACTGCGGTTGAATTCCGTTCCAGTAGAACGCAAGCAGCTGGCTCAAACAGAGGACCATCAGTAGAATCTGTAACTTAAAAATTATTAAAAGGACTGTAACTTGTTATGCCACTGTCGCCACTGACCACTGTATG…
Novel00422	/	/	/	TGAGTGCATCCGCTTCACTTCAACATACGGCAAAGAGCGCGGAACATTCAGCAGTCCCGACTACCCGCGTCCGTATCCGCCGCACCTCTCCTGCGTACTCTACACGTTCATCGCTGCACCACACGAAATCGTGGAACTCATCTTCACGGACTTCGATATCTACAAGGAGCATCTTGAATGCGTTCATGGCGACTACATCAAGGTTTATTCTGAAGGGATCCACGGGCCTGGTCCTCCTGGCATCAATGAGTATTCTGCCTGGTCGAGGATAATTTGCGGAAGCAGAGTCGATGCACCTCCGGCACTGTATTCCCACGGACCTGTTCTAGTTTTAGAACTACACACGGGAACAAAAGCATCAAATGCCACTGGATTTGTCGGGACGTATAGGTTTATTGA…
Novel00423	CUFF.9546	e-139	100	GTAACACTAAAAGTACACACGTTTTTATATTTTGCAAATTTCCTGCAGTTAGTTAAACAGCAATATTTTGAGTTAAGAGATGGAAAAATTAGATTTACTTGTGTTAGGTGCTACTGGATTCACAGGAAAATCAACGGTAAATTTTTTAAGAGAATTAACTAAGGAACCAGAATATCATAACGTGAAGTGGGGTATTGCCGGACGATCTGAAAAAAAACTTAACATTTTACTTAAAGAGCTTTCTGAGTTAACAAATCTTTAACGCATTTCGTAATAATCACAATGCTGCTGAAGAGGGGAATGTGCTAATTGTACCATCCTGTGGTCTGGCCTCTATACCTTCTGCAGCAGGACTCATGTTCTTACAAAATCAATTCAAAGGTTTCTTTTTTCAGATTT…
Novel00424	CUFF.9665	0	100	ACTTAATCTGTGCACCCCAGTAAAGTCCTAAAGTTAGACGAAAGTTCAAACTGTAAGTTATTGGTAGTCTGTGAGTTGCTGTAGAGTGAAGTAGGTACCTACCTACCTAAGTGTTAGGGCTCATGTCAGACAAACCCGGTTTTACTTGTTAAAATTTTGTTCACAATGTCTATTTTGATCAAACAGTGCTGGATTTTTTATTTTAAAAGTATCGTCATTAGTCGTTGAAACCGTGGCAATAATCTTATTTAGTCCTATGTGTTCGTGCATAATGGGAGTTGACTGATTCCTCCCCACCGGAGAGTGCATCAAAATTCACATCACGGACGCTGCACAAACTAGCTTCTCAATATCTGAACTTTCTCTAGTTCATGCTTTGTGGGACTGTTACTCAACACG…
Novel00425	CUFF.9633	3e-45	100	ATCAGTGCGTTTCACACCGCCGTAGTGAACCGTCAAAGTATTGATATTCTGTTGAAATTATTACAAAATTTAATCGAAAGTTAGTGGAAGTGCTAATCATTTCATATAAGTAAAGCGAATTGTAGCATTCCCAAGACGGCGCGCTCACCGCGTACAGCAGTGCCCCCGTTGTACCACCGCTCGACATCTTTGCAGGACGAGACAAGGGAC
Novel00426	CUFF.9715	1e-148	100	AGAAGAACGAAAGTGTCCTTACGAAGGGAAAGCTGATTGACATGAGTGACATAGAAAGCGATTCTCATTTGATGTTTGAACATAAAATCGGTCAAAGTTTAATTGTTAGCTTTAGACCCATCACCCCCTAGCTTGTTACGAGCCGCCTCGATCATTTCTGGACTGGCTTGCTTGAGGTCATACGTCCAACCAATCTTCTCGAATGTTCTGATTATCTTTGTGGATAGACTGAAGAAATCCATAGTTTCTGCTGCACGAAAGTCAAATGGGAAGACATGATGAAAGTTGTGATAGCCCTCGCCGTACGTCAGGACCGAAACTAGAATATTCTCTGATGCTTCAATGTTT
Novel00427	CUFF.9710	0	100	GTCACATCATGGCTTTTAAATTTTGGGTTCGATTCCCATAAAAATATATCAAGATAGAGAAAATAACAACAAATTGGAAAGTGATTTGTGACAACTGAGTTCGATCCTCAGATTTTTTTGTGGAACAATTTTTCTCAATCAAAGGTTTTTTGTGTCAAGAAGTAGACCAAAATACAGTACTAATGTGACCATGACATTTTAAATTCAGGGTTCAAACCCCTGAAAATAATTTAGGGGTTTCTTACAAAATATAAATAAGCATAACTTGAACCGTTTCCTAGGTTCATTCATTTGATAAGACAAAAACAAAACTATAAGGAATTAAGAACATATCTGACAGTTATTGGTGTGTTGTTGATGGCAATGTCAGTGTTATTCCCATTGACTTTTTTCTATTAT…
Novel00428	CUFF.9707	0	100	AGAAAATGCTCGATGACACCATAGTTTGGGCAAGCAAGTACCTCAGGGTATTCAATGGCAATTTAAAGTGTGCTCTTTAATTGGGCCAACCAAAGCAACACTGAGGAAAAAGTTTTGATTACAGAAAACTAAAAAAATATTATTGGCGGTAGATTTCGTTCTTGCTATTCGGGATTTGGTCTTGACTCGAATGTTGTGATCTCAGGTCTGTAGGTTGGTAGGGAGCAGCCATCAATATACACACAGCATCAGGTCAACTGATAGAATTAACAAACGGGAAACAGTTTTACATGTTAAATGGCTATACATTTTACAAGAAAAATCGCCTACAGAAAACCAACGCGGTAAGATGGAACTGTACTAAAAGATGCAGCGCCTACTTGCATTTGGACGATCATT…
Novel00429	CUFF.9733	0	100	TTAAATTTCAGCTGAAATAATAACACTGGCCGGTGGAAAGACTTGTCTTCTCTTCAACGGATACACGTTCTTCTTTAGATACAAATCGAGGATTGGTCGGAAATGGTGTTGCACTTTGTTTCCGAAGTGCAAGGCCCATCTGTATTTAGAAGACTGCACTGAGAAAATTATACAAATATCGGAGCATCACGAGCATAAGAAACCGGGTCTGATGCGATGCCACGACGGAACATATGTTAAGTTTCATTATACCTAAAAATACCAATCGTATTACGATGACACTGACGACAGCGACCACGGGAAGACTAATGTCTAAACATTGGGTTTTCATTTCACATCTGTATTAAAATTGACGTTTTTAAAGAATTTTCTTTAATAAAATTGATAAAATCAATTATT…
Novel00430	CUFF.9797	0	100	GTTTCAATTGCTCAGTACTTAACTTTAAATTTTCAATTATAATTAATAACATAAAGAAGTATTATTTACTTTGATATTAATATATACAATCATAATATACATTCTTTCATAATCGAGTATTATTTCAAATTTTAACATTCATTAAATTTGCTTAAACAATCATACACATATTATTAAGGCGATCCATATGAGTATGCGAGTTTAATTTAAAATGTACATTCAAATTCATATATGCTGAGTTTTGATTCATAAAAAAATCTCTTAACTTAAACTTACAAAATAAAACACAATAACTATGGCACACATTTGTCTCATGTAACACCAAAGTCCTAACCTGAAATGACTCAATGCATTTGAAATTAATTGAAACACCGATCAATTGACTTTAATACTGTCTTG…
Novel00431	CUFF.9774	0	100	CGCGTTAATACTTAAATCAGAAATTATCGAATGTGGACTTTTAATGTAGAAGAAAAGTGATATAAATGAAGTTAACCTCAAAAGTGTTTGTGTAAATTTCTGTTTTGGTGTTTTCAGAAAGCGTTTTCAGTGTTGGTGTGTAGTGAATTGTGCTAGTGTTGTGAAAGTAATCAGAAATAGCTTGACCCTATTGGTCTATCATCGTAGCTGAGGGTAAGTACGTAGACTTAAGTTTTCCAAATACAAGTTTTGTGTTTTGTTTACCATCCAATGTATCTTACTTTTGTATCTGGTCAATAGCATAAAAAAGTGATTACTTCAAGAACTTATTCAAACATGTACGTTGTTTAAATATGAAAGTATGCTTAATAATAACAATTATTTTGAATTTTTTTTTAT…
Novel00432	CUFF.9772	0	100	TCAGAATACGTTTTTATTCCAACGCAGAAATACAAATTGCTGATGTATCGCGGCTACACGTTTGCTCAGATGAACAGCAATCGTTATTATAAGTGCTCCCAGAAAAGGAAAGGTTGCAAGGCCCAAGTGAGATTAGCCGAAGACGGTGCTATATTGTACGCTGATTCTTCTCACTGTCACGAGCCACCGACGTATCATCTGACGAAGTCCGGGGAATACATACATTTTTAAAATTTTAAACCGTCTATTGGGTAGGTTAATTGTTAATTAAGTGGGTTACAGGGTTCGTGGTGGACAAGTAAGTTAAATTTAAGGATTTTTTTATTTAATATGAAAAAAAATATTCAAATTTATATTCAATTAAATTTAAGATATTTTCATTTTCGAATGTTTTAATCT…
Novel00433	CUFF.9792	0	100	AAATCATAAAGACAAATACAAACTTATATCTTCTGATGATCGATGATTACACATTCAACAGGACCGTGAGCGTGGCTGACACTCACACTTGGACTTGTTCGAGCCGAATGACGGATTATTGTCCGTTGACGTTCGAAATAATACCGACAGCACGTGGTGGTCACTTAATAATGTTGAAGAATTACACATTTTCAAAACTATCGAAAGTATCGAAGACGTGGTTCTGTTCGAGCAGACTCTCGAAGGATTGCAAAGCGCGAATCGTTTTCAACAAACAAAATTCGGTATGCTCGTACGATTTGAGTCATAATCATTCGCCACCCGAATATATTCGGACGAATAATGGCTTGTTTGTCAAAGTACGGGCAGGTAGCTAATGTTAGTGCTAAACATTAGCAT…
Novel00434	/	/	/	CAAAAATAGCTTCAAGAAATCAAAGATGAAAGTTATTTTTAATATTATGTCTTAAAAATTCAGTTTGGTAAACTCTCTAAATTTTAGAATGAATTCTGATAAATTAGACGAGGCGTATTCTATTCTATTGCATACAACACATAATGAGAAGACTTTTATTTATAGAGGAATCTTATTAAAATTATGCGTTCTATAAAGGCAAATGTTAATTTATACTCGAGTGCGAAGCAAGGTGATTATAAGTTTATTTCGTGTGACATTAAGCATACATCAATTATCAAAATAAAAGCGTGTGCTGGTGTATTGAACTATGGTGCACCTGAAGATGTTGAGTACTCAACTAAGTTCTGACACTTTAACTATAAATGATCTCCCAAATGAAATACTTATTTATATATT…
Novel00435	CUFF.10210	0	100	TGTGCCGTTACCAGGTCATTTAAATAATAATAAAAAATATCAAGATAACTGAGTTTAGATATGGATCAACATTTAAAAAAAAACTGCATTCGAACCAATGTAACCGTTGGCAATGCCTGGATAATCTGCAAATCCAAATCCCATCCAGGATTTAACTATTATTTTAATACTTTATCTGGTGAAGCTGTTTGGAACCTCAGCAGTGCAGAGGTAATAAACAAAGCTTAAATTTAAATATATTAAAAACATATAAAAGTAGTAAGCGGAACAATCAATTAAGATTGCCTTTTTCTCATTGTATTGACACTGGTCAGGATATTAAAGTGAAGTTATACAATTATCCTTCCTTATGACTCCAAAATCCTAAACTTTTTAAGTCTTCAGGCAATACAGCTACTG…
Novel00436	CUFF.9938	1e-147	100	TAAAATCTACATGAAAATGCCGTATAATTATAATTTTGTGTTTGGTGATAAAAACGTTCAAGTACCGGCACATTTAAATTTTGGGCAATTCATGTTGGAACATATCCGACAGTGGAATGACGAAATTGCAATAATTAGCTGAGCAAACTCGCCTATTTAGCAAGAGACGACACTCATGTACTATACAAACAACTAACAGTGTGTTTTTTCTTCAGGAAAATGCTGATACAGGTGAAAAACTATCGTACAAAGAAATCGCACAGTATGTTGTGAACCTTTCCGCGTCTTTGACGAGCCTTGGAGTCGGAAGAGGAGATACAGTGGCACTCGGGTCGCAAAAACACAATGAATTTGTTCCGACTTTGCTTGCAATTGTATTGACTGGAGCCACCTATACAC…
Novel00437	/	/	/	CGTTAAAACACAAACTAAGCGTAGTGAAACCTAAATATTTTATTTATTCAAATAAGTTTTGGTTGACATACAGCGACGTCTTAAAAAGTTTTGACTGCATACAAACGTACTTCACTCTGGAAGACAACAGCGAGGGTGTGGTTTCCATAAAAAAATTAGCTTCCAAATATGTCGATGTGGATCTGTTTGAACCGACGCCGGTTCAAGGACAAATAGATACAGCAGCTGTATTATATTCATCAGGCACTACTGGTATGCCGAAAGGAGTTCAATTAAGTCACATGAATTGTATACTAAGCAGTCTACCTTCTAATTTCAGCTACGAATCTCTGCAGACTGTTTTCGTTTTTGGTGAATGGTATCATAATTACGATACATTTATGACGTATAAATTTTTAA…
Novel00438	CUFF.9939	e-179	100	GTGGTACTAAAATTATTTAAATTTTATAATTCATCTATCAATATTTTCTAACCAAGTGGTTGATAAACATTCTTACAAATGGACTAGCCCATATACTTCTATTTTTTTAATATAAAAACAAGTGAACTGTCTACAAATCTTCCATGAAACAGCATGACATCTGTTTGTTTTGATTTTAATACTTTATTGTACTAATTAATTTTAATACATATCTGCAAAAACATTGCATGAAATAATGGAAAGTCGAGAGTGGAGAAATAACATTATCAGCAAGTTGCAAACAAGGAATAAATATGAAACAGCAGCATTTCAAGATATAATCAGTTTTCAGAGTAGACTCTTTGACAATGTCAATACCTTAAAAAATGAAAATCTGCAGCTAACCTTATTAAATGAAAG…
Novel00439	CUFF.9973	0	100	GTGAGCTCTCTTATATGTTTTGTGATAAATTAAACGCGTTCGTGACATACAGGTTAAGGATTAAAGAATATAGAATACAAAGATGACTGAGAGTATGGCCGATATCCACGAGCTGGATAAATTAAGTCCAGCAGAAACTGGTGGCAGCGATCGTTGCTGTCACGAAAGAACTCCGCACAAATGGCGCCTACTATTAGAGCCCGCCCTAGTTGGGTCTATGATGGCAATAAATCTTGGACAGACTTCACTTCAGAACTTTTACCTTCGAACAGCTTGCACCGTCGATTTGAATTATACAGCAGACATCTGCGATCGCGGAGTAGGCGAAGAATTCAGAAAAGCTGAGGCCGCAAGCCAAATCGTAGTTTCAAGCGTCAACATCAGTCGGAGTTTTATAGG…
Novel00440	CUFF.10018	1e-155	100	TTTTGATGTAGATCAAATATTTTCCTTGCCGCTTACGCAGTTCGCTCGAGAAATGACATCAACAACATAACCTAACTTCTCAAAAATGAATTATAAAATCGTTTTTGTGCTTCTATCCGTTGTTTTCGTGTTAAATATCGAAGCTAAGGACTTTGTGGACGGAACAAAAGTGAATAATTTGTTGATCTCCACAGGGAAAGTTGTTGTCAAAGGATATCCGTTAATATAAAGGGACAAAGACTATGTCTATGTTGATCCTAAGCTGCGAGTAATCAAGAGTATCATCGCCAGAGATTTATCGCGAACGAAAGCAGAAGTCACCGTGACAAGTGGCGGTGTCGGTGCTACCAATGTGACTCTTCACTTAAAAAGCGAGAGAGGGGAGGGACTGAATTACCT…
Novel00441	CUFF.9736	0	100	CTCCCCTCCACGGTGTTTCCCGAACGCTATGACATGTCCTTCTTCAAACGAGGCTTGTGGAGAGTATTAAGCAGTAGGCAGCGGCTTGGCTCTGCTCCTGGCATTGCTGAAGTCCATGGGCAACGGTAACCACTTACCATCAGGTGGGCCGTACGCTCGTCTGCCTACAAAGGCAATAAAAAAAAAAAGAATAGAGAATTCAATCTCTCAACATCTCTAAATGTCTCAAGCAACATTAATGCTGTCTACGGGCCTATATCTACCGAAGACGTTCGCCGTGCACACGCCTTTCTTACATTAAAAAAAGCAAATCCATTATTACTAATCCTACTCTAACAGTTTTGTTCTAATCAAACATTAATCAAAATACTCTAATCAAAAATTAGATTTTCATGTAAA…
Novel00442	CUFF.9761	0	100	ACCCACGTAATAACTCAATATCATCTCTCACATTGTTACTACTTCATTTGTTTGATTTACTCCGGTAACATGAAAGAAAAGAGAAAAGCGATACTCTCACAGAAATTTACAAATAACAATTTTTTGTACATAAAAGGCGAAAACTAAAATCTTATTGCTCTTTTTCCTACAACTGTTGTCGATAGGTTAATTGTTTTACAAGGGAGGCTTCGGGCCACAATTATGTGTACTTTGTATGTAAACGATTCTTCCCCTGAAAGTGTGGAGAGCGGCCTTGCACCAAGGGCCACGGGAGCACCTCCAGCGAATCTTTCCGTTTCTGGCGCATCCATTGAATCTGAACCTGTATCCTCCGACGTTGATACCCATCTTTCCCTGTTTGCTGAGGCAGTAGGAGGC…
Novel00443	CUFF.9737	1e-140	100	CACCAATCAGATCAGTCAGATGCCTAGTGTTTTGTTATTTTTTACAATTTTGTTTATTTTCATTTATCTATCGCTGCCAAATTAAAATTATAAATTTAAAATCAATTTAATGTTCATTTAAAAGTGGAATAAAAATTACATCGTGTGAAAACAAAATCTCCGGCTTGGACTTCTATTTATTACATTAAGTTAGCTGACACTCAAGGTATGAAATGTACTCTCTGTGATTTCGTTTTGGAAGTGGATGGCAAGTCCTTGGAATAGCTTAATCACATGAAAGAATTTCATCAGGACATTTACAATTTACATAAAGCTAATCCTGAAGCAAACGTTGGATTCCGCATTGAATTTCTACAAGTTAGCGTTCTGAATGATGAGATTAATCCTAAAACAACTCCA…
Novel00444	CUFF.9998	0	100	CACGATCGTGCTCGTTTGTTTCTTCTGTGATTAATTTTATAATCATATTGATAACGTGATTTCATAATCTGTGCTATACGTTTCAGGATTACATTATCATGGATACGTATGATTCGATTGAGAATACTGTTGAAGGTGAAAAGGAAAAAAATAACTGGACATCGTTCCGGAGACAACATCAGTACACGGATATAGTGCGTTACCATGGATATTAGTTTTACCTGTTATGACCAGATTGCTTGGAAGGAAAATACCTTTTATTTTAGTTTGTATGAATACACTTATAGGGTACACGATGTTCTATTGCAGCAATAATGCAACGTTCGTTTTAATTAGTGAAATAATGCAAGGTTCATTGGCCGCTAGCAACATGACCGTATTAATTTTGATTGTTACCGA…
Novel00445	/	/	/	NNGAGAATCCGAAGTTGCGAGTCAAAGAGGCCATTGTCAATGAATACTCATTATGGATGAATTTGACTATCAAATCGCTGGCTCTTAGTGATTATGGAACATATGTTTGCGCTTCGGTTAATGCGCTTGGGAAGATGGAGAGTCAAGTCAGCTTACACAAGGGCATTTATTTTATTTATTACATTTATTCATAAATTACACATTTATTGTCAAGTCAACGTAACATTAGATCAAGGTATTGAGTAAAACACGAAACAATGACATTTTATAATTGAAGTTCTAAAACATTAATCATCTTAAGCTAATCAGTTAAATACACATGTATTTAAATCTAAAATTTAACCTCTAAAATAATTTACGACATAAAGAATTGAAGGTTTATAGTTTTATATAACACCC…
Novel00446	/	/	/	GTGTTACCGCTGCTATGTACCGTGTACTTAGTGCACTTGTAGCCGCTTGCATTGTTTACTGCGACAGTGACGTGCACAAGCTCAGCAGTGGCGAGCTTCTGTGCTTCAGTTGCAGTGAAAGTGTGGCGCGCAGCGGAGCCGAGGATTGCACGAATAAACGAGAAATAGTCTGGACAAACCGCATTAAGCCTGTTTATAGTAGATATAGCTGATGTGACAGGATCGTGACAGCTGTGATGCAGTTGAGGAGAAGACCAGATTTATAAAACTGAGACTAGGAGCTGGTGGCACAGGTGGGCAGCGGCTCCGGCGACTACTTAAGACCGGCGGCCCGAGAGAGCGTCCTCACATCCTGTGCACGAATAAACGGCCATAAGCTTGTTTATGTGGTAGCTGTAA…
Novel00447	CUFF.14276	5e-76	99	GTCGGAAGTTTTTATTTTGCTTTTTCTAGATTTGTTGATACTTTGTGAGTGAATTTAACGTTAAATAAAAATTATGAGGAACTACAACAGATTGAAAATACTAATCCACATCATCAGAATATTGTAAGGAGAATTTATAGCCAACTCGGAAAATGTATCAGTATTGGAACAATCGCAAACATACAGCACCTCAACACCTGACCTGCTATTTCACCACTTTTACAATGAAAAGCAGAGTGTACTCAAATTACTGAGAGAATTTTGTGGATAAGGAACTGCAGGTGAAGATTCAGGGTGTTCATATGTGTGTCGTCCAAAGCATTTTTGAACACAGACAATCTGCAAGAAGGATGAACTGTTGGTGGAATTAGCAC
Novel00448	/	/	/	GTGATCCTCGCTCCGTTCGGGCTGGAGGGCGCGCTGACGGGGCGGCAGTGGGGCGACGGCGACGCGGCCACGGCGCGCCTGCTGGACGCCTGGAGACAGCTGTACCCGCTGGAGCAGGGCTGCGGCGCCGTCGAGGTGGTGTGCGGCGGCGCGCGCATGCGCTACCCCGCGCCCTACGCGCTGCTCACCGACGTGGCGCGGCCCCCCGCCGACGTGCCGCACCCCCCGCCCGCCGCGCGCGCCGCACTCGCACTCACCGCGCCCGCGCCGCACCAGACGCTGGAGGCGTGCTACGCGGACCCCGCGGGGGACAAGAACGACGACTTCGTGGACCCCTCCCGCAAGGCGCCCTGCACCTGCACCAAGGGAGTGTGTGGGGGGTCGGGGTCGCCTGGTTCG…
Novel00449	CUFF.10148	0	100	GCGGGGTTGTAGAAAGGCGTGTAAATAGCCGTCCTAAGCGGTATGTGACAAATGTTTGTCACTTATAATTAGCGGAGCGGTAAAACTATATAGCGGTAAACAAAGCTAGTAATCAAACTAAAGATATAAATTAAATACACATAAGCGAGCGGGCGGGCGAATGATTACACGGAAGCAGCAATAAAATGGCAATAAATTAAAGGAACTTGCACTCACCTGTAGACCTTGCCAGTGACTGTCGTGCGGGCGTCGGCGATGGAAGCACGCGGGCGGCGGGAGGGGGTGACGAAGCTCACGTAGCTTTTCGTAAGCCCAAGCACCACACAATATACAAGTGCCGCCATCTAGGCAGCTAGCGGTAAAGCGTGATCGATCGGGTAGAACCACGCTTTGGATAGT…
Novel00450	/	/	/	GTAAATTCACAAACATTTACTAAGAGTTAAGTCTATTTAACATTATTTTACTGTTTTTTCATTACATAGCTTCTGCCTTACAATTTAAAGAGCTTACGGGCGCACAAACCTTTGTCTATCAATTCAGCAAATCAAATGAAAATTTAAAAGTCTATGGCGGCCAGCCGACAGTTAAAATTATTTTCAAAAACATTAATTAGGTAAAAAGGCTTCAAGTTTTAGCTTTTTTCATTTTCTGACTATCATTTTTTACCATGACATCAGTGGCACCATCAGATTCCGAATCAAATGTGAGCGGATTCGTCCGATACAGTGATAAAAGTTTCAAACACTTGTACACATCTGTTTTAGAGAAATTGGAATTAATAAATCAAGACATTCTGCAGATTGAAAACAATT…
Novel00451	/	/	/	AAACATAGGTAAACTAAAAAAAAAACTAAAACTAATTTACGCCTCTTTTGACAGTATTTATTAGAAAAATACTGGTACTGGATACCAAGTGATTCCGTATATTAACTCAATTTCGAATATTTTTGGAAATTGTAGACTTTTAATGCGAAAAGACGATATATGTATACATCATTATCATGGTTCCAAACCGGTTCCGGCAACAGCGACCGAAATCTTCTGTTCAAAACTTAAAAGTTAATGTCCGCGTCTCTCATGCGCTCTAATATGGCTATGGTAGCCTATCTTGTTCTTAAACGTGCGCAAATAGAAGCTATACGTAAGAACACCACCCACGAAGTTGTAAATAATGGTGGAAGGCGTTCTATTTTTCAGTTTATTAATTTTCAGTTTATTATACAT…
Novel00452	CUFF.10255	0	100	AACTTTAGTATCAAGTAGTAAATATTTTGAAAAATATAATGAACTAAAACTCAAGTATGGGAAAGACTTAGTTAAGATTTGGCCAGAATGTACTGATCCTACAAAATTTGTATATGAAGATGTTGCTATTGCAACTTATTTGCTCCTGCTTTGGGAAGACCGAAGTTTAGTAAAGAAACAAACATTTGTGGATCTTGGATGTGGCAATGGTTTATTGGTGTATATATTATGTAAAGAGGGCCATGCAGGACTTGGAATTGATGTAAGAAAAAGAGAAATTTGGGATATGTATCCGCCTGAGGTAAAATTGAAGGTAATTTTTTATAATAAATATCGTGGGGTGAAAGGCTATTGGTTTAAGCAGCATTTTACTTATTACACAACATTTATCTTTGTAAT…
Novel00453	CUFF.10049	0	100	CGCTCCGCTCGTAGGGAAGCGGAGACACCTCCCTACTAATATTGTTGTTACTCGCGAAAATATCTTCCTTAATTAGTGGTGAGATTGTGAAATATAATAATTGATTGGAAATCGATCCACGTGCGTCGCGGCCGCCGGTCATCAATCACATTATCTCTCGAGGACGAGACGCCCGCGGCGTGCCCGCGCCCACTAGAGCCGTGCTCGCTAAATGTCGCTGTGACGACGTGACGGAGTGACGGTGTGACGGTGTCGCGCGGCTGCCGGCGCCGCTCCTTATGTGAAGGGTGCGAAAATTAGTGAGTCGACACCTGACGCTCGGACCAGCTCGTGCTATTCGATCCGACGACGAGCCCGGAGTCCTCTGCTGCAGCGGTGCCATGACCCAGTGCCACGACA…
Novel00454	CUFF.10048	1e-174	100	AATTTATCTATACTGTGACGCTGCGCCAGATATTTTGTTTCTTCAAACATCTTTTAACTATTTGTGTTCGTCTCAATTTATCTGTCTTCTTACATATAAAACAATACGAATAATCAATATCTTCACGAATTTTTATATGAATCAGTGTATGAGTTGAGATTGTAAATGTTACCTTGTGGTTAAATTAACAAAAAATGGCTCAGCGTTTCCCAGTAAGTGGTCCAGGTGGATCTCCCGGTGGTACTCCAGGAAATTTACCGCCCCAACAAAGATACGCAGGGCCGCAGCCGCCGTCTGCCTCGCCGCTACCACCCCGACCCTACCCAGGACCTAACTTTCCAGGCCGCACCCCCCGCCGCTCGCGCGCCCCCTCCTGCCACTACGCCGCCGCCGCCGAAT…
Novel00455	CUFF.1780	0	100	TAATCTCGTTTTCTTGTACGCGAAAAAATAATATCATTCACCAATTTTCAGGGTGGGTTCTACTCCGGCAGCCAGGGTTTGGCCTTGCGCGAAGGGATCCTGCAGCAATGCGCCGCGCTGTCGCATGAGGCCGTGGGCCTGGTGGACACGCTGGCCCCACCGGACTTCTGCCTCAATTCGGTCCTAGGCCAGTCCGACGGAGAGCCTGTATAAAAATGTATCTTAATATTATAGATTATAAATTCTTAATATAAAATTAACGTTAAACACTAAAATATACATAACAATAAGTGCAAATAAAAACATATTTTTTTAAATATTTAAAAACAATAATCTGGCATTAGTGATGTTTTCAATATTTACCAAATATAGACCAGGACAACCACATTCATTGTGAAA…
Novel00456	CUFF.10102	0	100	GGTTGCCATGCGCATTGTGCGTTTAGTATCCGGCTGCCCGCCGTTGAGTCAACTTGTGTGTATAGAGTCACAAATGGATTTCGATACAGAAAAATTTATTACTGAAGTCCAAAGCCGACCACCAATTTGGAACACGAAATGCTTAGAGCATTCTGATAGAGTCGCAAAACAAAAAGCATGGGAGGAATTGGCGACAGTTTATGGTGCCGGCTTATCAACGGAGAAAAGGAAACAGCTTGAGCAAAGACAACATTTAATACTTATTTATAAAGGTAAGGTACATATTTTTTGCAATAGAACAAAATGGAATTAATAAAGTCTATCTAAATAAGTGTTCAAGAATCTTGTTCACTGTCCTGAGAGTTTTGGCTGTCGGTCGATAAAGGTGATTGGACATGT…
Novel00457	/	/	/	ATCAACTCATATTGGTGTTTATTTGCATTAAACCAAAATATTCCTTGTGTGCGTCAGCTCATCTTTGTTTTAATATGACGCCAATAATATTAAAACAAATTTACGGTCCAACCGAGTCTAGCAACAAGTGGTGTTGAACACAAACGAATAAATAATTGAATGAAATGCTTTTGTATGTTAAAGGACTTTATTCATGATTACTGTAATCTTAGTATTCATATGAATTTAATGACAACTTTAACAAGAATTTTATAATTCTCATTATCCCACATGATTTCATGACACCAGAGATGAGAGGTAGATGTTATAATGAATCGACTGCATGAGAGATTACACTGTATCACTGGGTCATTGCTCCATTATGAGCATCCTCAGTTGTCCGCACAAGTCACAGACATT…
Novel00458	/	/	/	ATTTCATCATTTGGACGTCAAAGTAGGCCTGTCGAGATTTATATTCATTTTAGTTCGATATGTATATCGATTTTAAGGCATTTTTAATACTTGATAAGATCGATCGATGCGTTGAAAAGTTACACAAACTTTTTGTAGGTTATTGGTTAGATGATTCTATAATTTATTTCGTTATACTCCAGTAAAGATATATTTTATATCTTTATACCTTGAACAGTCTGGTCCGAATAAATGGTACAAGGAAAACATCGCAACATGATGTTAAGGCATCAGTTGAATGTGTATAGACACTGGGTAGTATTAATTATATTACCTATTTTTCACTTCTTTGTCCAATGACTTTCTTAATCCACTGAGGGCTGCTCGTTTTTTTTCTGTGGCTTCGTTATAGTCATGATG…
Novel00459	CUFF.10232	0	100	ACGGCTAGCAGCGCGAGAACGGAGCAGCAACCGAAACGCACGTATATCGCTACGACGCAGGAGGGCGCGAACACAATTTTCGAAAATCAATCTGACGAAGTTCACAACGCTATGAATGCTGTGATTGGCTCTGCGAACAGTACGGTGCGCGACAAATGTCATAACAGTGAGGTTGACATTTTAAAAGTAAATAAAGAATGTAAAGTGTTGAAAAAAACTTTGAAATTAGTAAAATTGTGTAATAATAACGAAATTCATGCATTAATTGATACTGGTAGTGAAGTTAATTTAGTAACCATGGACTATTATGAGCAAATAGGCTCTCCGACGTGTTTTAAAAATGTAAACACAGTTCTTACCGGTTTAGGCTCATCAAAGGTAATATCAAGTGAACAATTT…
Novel00460	/	/	/	CGAGTTTATCCGAGTCTTTTTGTTTTACCTGCTTCAAGTTTAAATAATGGTTCGTTTTAAAAATAGTTGTCGTGGCCTAAGTCTACGGGCACGAAACTTGCGATTGCCGAGCGATGGCGACAGCGGCGCGGCGGCGATGTATACAAAAGCATTGCACAGTATGGGGACGGGCACGAAACGGGCGATGGCGGAGCGGGGCGATTGAGCGATGTACGGGCGATGATGGGGCGACGGCGACGCGGAAGCGACGAGAACAAACTAGTTTGGTTTCGTCGCTTGCGCGGCTACAGTGTTGTGTTGAATTTATATTTTAGTAATGGAAATTGATAATGAGGAATTTATAATTTAACAAAGAATTTAAAACTTAATTGAATGACACCGTCGTATTATAGCAATTCT…
Novel00461	CUFF.10290	1e-114	100	TACTTCTGCTACGTCACGTCAGTTTGTAAAAAATGACGGCTGCATTTGATACGTGTTCTTGTCGCTTATGATATATATTTACGAGAAAAAGTATTAGATTAGTACAGAAATTTGCTTTAATTTGAATAATCAATTACTTTTGACGTTATTAATTAAGTGAACGATTATTTGAAAACTGTCCTTCTCATGTATTTAAATAACTTCTTGAGCGTCTCCATGGTGGAATTACTATGTTGCCGTCAGTT
Novel00462	CUFF.10339	0	100	TCAAACAATCAATCAAAGACTGGGCCAGGCCATAAATAAAATACAAAAAAATTCTAATCAAAGACTGGGAAGTGGGAACAGCAATTGAATTAAAGAGAGCAGCCAAACATAAAACAATAAATAAATAAAACTGCAATAATATGTATACTTTTTTATCTATTCACTTGAATCGAAAATGAACATTCATCACATCCAATTATTACACTAGATTGCACAAAATTACTTTTATTAAGCACATACACCCCACCACATCTACAATCGTATAAATACACATTTTCATCACTGTCAAACACCATTTCAGACAGTCTTACTGTTTCATAAAGCAATAGATCACTATTTTCATGGCAACTTAATGTAGCATCATACTGTTTCCTGGTGCTAGGTTCTCTTAAAACTGAC…
Novel00463	CUFF.10381	0	100	CAGCCGACGCCGCCGACGATTTCTAGGGCGACATCGTGCGATGTTGTCTATTCTGTTGGCGAGTGCGAGCGCGACGGTGTCTGCCCACCTCCGTGCAACGTTCGAAGTCGGACCGGCACACCGTCGATGCGCCCAGTCTCGCAGTCACTGGCTGTTCTGTACCGCGGTTCGTTGCCAATTGCTAACCTGACAACTTCACGTGCGCTTGGGCAACGCGCTCGATTATTTTCATGCTTTATTTCTGTGCCACGTTATTTTGATTCAGTACTTTCTCAAAACATAATTAAAAAGGGCAACGCTTAGATAGTGAGTGAGTTTGAGTGACCGCGTTAAGAGTGGTAAGAGGCTGTGTTTGCACAAAACGAGCGAAAGCGGTCGAGCGTGTGCTAACTTTGAAGG…
Novel00464	CUFF.10392	8e-89	100	ATAACGATTTACTAACTGCCATATTCTGGATTTATAGTGTGTTCATAAAACTAATACCATGTGTGGTTTTATCTATTTTGAGTGTGTTGTTGATCATGAAGATGAAATCGAGCGATCGAAGACGACAAAAACTATTAAAAAAATCAGCCATAACCACTACTGAGGTGAAGTAATGGATCTGATGGCGCTTGTGGGGTCGGCAGTGAATTTCGTTTTGTACTGCAGCATGAGCCGACAATTCCGGACCACGTTCACGAGACTGGCGCGAAAGGTCCTGCCACTTCCACAAAGGCAGAGGGAGAGGGAGCCACTGACAACAGTCACTGTTTCGTAGCGAAAGGCTGTGGCCAAATCTATGGCCTCAGTGACACAGCTCTAAATAGAACGATAATAAGCATG…
Novel00465	CUFF.10445	1e-145	100	AAACACTCAAATAGAAGCATGTGTAAATTCAGTGTCTGAATTCTTGTAACGTTTAAGTTTCCAAAGATAATAAAAAAATTAAAATCTACTTAATATATTTTTTAAAATGGCTGATCCAACGATTCAGACATTTTGTTGCCATCATACAGGAAGTAAAGAGGACATGGCCGTACGAATTATGGATGAATTTAACACTGATTCGTATAATATAGTATGTTTGGTCTCTTCTTCCATTGGAATCTTAGGTGCTATTTATCAGGGGTTCTAGTTCGGTCTTCTCTCTGGCTTAAATATAAAAACATAATGCCCATGCCTGGTGATGATGTCAGTGTATTATTCTGTAGTATTATTTCTGTGTCATAATTTACCATCAGTAACTAGTGCTTTATATAAAATTTT…
Novel00466	CUFF.10406	1e-142	100	CGATCCGGTAGTAGATTCATTCGCGAAGCAGCTGCTCTTGACTTGTTAGGTCTCTTTTGGAGGCGCCGGTGCAGCTGTTAGCAAATCCCACCCCTCCTGGCCGGGCCACCAGTAATCCATCAATCATTAAAAAATATATTTAAACAACCATAGAGCTTATAACCAGCCTGTGTCAGACGTTTTCCTTCGCCTTATTATTCAATTTTTAAACGATTCTAATCTGTAACATATTTATTTCTAAGTTGAAATAAAACCGATGTTTTTCGATCCAGAAATATTTCGCGGAAAGTCATATTCCTGTCCTTATTGTTGGTACAAGAGGAGACGCACTAATCGCCAGACAGGAATATATACTACAACCTGAAATGTTTTGCAATAAGTACCAGCTGCTATCGCCTC…
Novel00467	CUFF.10407	1e-115	100	ATACTGCTGATGTAACGCCAGAACAAGTCCAACCAATATTATTGATATTTGTAAATATATGGGATATAGCAGAAGATATCATCAATCGCTGAGTAATCAATCAAATCAATCTTATTTCCGACGAGAATAACAGGCTTTCTATAATCTTCTGGGCAATTATCTCTTACAAATGGTAACCAGTAGGTGGCTATTTTATTTAAAGTCTCTTGTCTATCCACTGAAAATACTATGCATATTACATGTGCCCTTTCTATCTCTTCAGCAACTTGTTCCAAAGATTGTTCAGGAA
Novel00468	CUFF.10409	1e-125	100	GTATCATTAAAATAAGACTTGACCTAAAGGTCTTAGTTACCAGGTCATAAAATCCCTTAAAAAAAAGGCAATATATTTCAGTGAGCGAAATCTTCGTTTTGAAAGTTTGTTTGCTATAAAAAATAAGTGTATTTTCTGTTGTTCGTTGAGTTGAGGTTAGAAATAAGATTGGAAAGGAACCAAATTACGTACTTATGTACTTTTAATTCTATGAAAATAAGTACTGTACGAAAATAAATCACTGGAATATATATTTAACCATCAAACTAAATTAAATAAATAGAATAATGGCTCACGATTTGATGTACAGGTAATACATTTAATGGCAATTCGTACTTCAACTGAGTGTCAGATAATAACCTATAGCACAGTCGAAACATTGGCCCTTGAGGCTCCAAA…
[truncated: 820 more rows]
