# Supplementary material for: Comparative analysis of the silk gland transcriptomes between the domestic and wild silkworms
Source: BMC Genomics. 2015 Feb 6;16(1):60. doi: 10.1186/s12864-015-1287-9 (PMC4328555; doi:10.1186/s12864-015-1287-9)
Supplement: Additional file 3: Table S3. — Expression levels of all the genes across the four silkworms. A BLAST search was conducted using all the 15,911 unique transcripts as query sequences against the protein non-redundant (nr) database (http://www.ncbi.nlm.nih.gov/). The best BLAST hits and E-values are listed. [file 12864_2015_1287_MOESM3_ESM.xlsx]

## Sheet: Table S3
Gene_ID	D_CH	D_CY	W_AKBH	W_AKSQ	Blast against nr database
					E-value	Best hits
BGIBMGA000001	6.2443	4.53818	5.40432	5.69726	1e-161	ref|XP_004933829.1| PREDICTED: putative homeodomain transcription factor-like, partial [Bombyx mori]
BGIBMGA000002	41.099	42.7451	57.0638	47.5776	0	ref|XP_004926142.1| PREDICTED: putative mitochondrial inner membrane protein-like [Bombyx mori]
BGIBMGA000003	0	0	0	0.263851	6e-38	ref|XP_004926142.1| PREDICTED: putative mitochondrial inner membrane protein-like [Bombyx mori]
BGIBMGA000004	13.4721	5.66431	28.3228	15.3321	0	ref|NP_001268825.1| uncharacterized protein LOC101742493 [Bombyx mori] dbj|BAM73884.1| cytochrome P450 [Bombyx mori]
BGIBMGA000005	3.34751	32.922	8.96703	15.9786	5e-71	ref|XP_004926123.1| PREDICTED: cytochrome P450 4C1-like [Bombyx mori]
BGIBMGA000006	0.4898	1.9907	0.754421	1.56753	1e-157	ref|NP_001129361.1| osiris 18 precursor [Bombyx mori] gb|ACI23619.1| osiris 18 [Bombyx mori]
BGIBMGA000007	0	0	0	0	6e-35	gb|EHJ76200.1| hypothetical protein KGM_04890 [Danaus plexippus]
BGIBMGA000008	0	0	0	0	1e-135	ref|XP_004926119.1| PREDICTED: uncharacterized protein LOC101741805 [Bombyx mori]
BGIBMGA000009	0	0	0	0	1e-127	ref|XP_004926117.1| PREDICTED: uncharacterized protein LOC101741521 [Bombyx mori]
BGIBMGA000010	0	0.07719	0	0.0766371	1e-131	ref|NP_001129360.1| osiris 9 precursor [Bombyx mori] gb|ACI23620.1| osiris 9 [Bombyx mori]
BGIBMGA000011	0.28122	0	0	0.0782608	1e-102	ref|XP_004926116.1| PREDICTED: uncharacterized protein LOC101741384 [Bombyx mori]
BGIBMGA000012	0	0.037355	0.0456154	0	1e-136	ref|XP_004926115.1| PREDICTED: uncharacterized protein LOC101741151 [Bombyx mori]
BGIBMGA000013	5083.23	5636.57	1637.76	1435.85	1e-96	gi|389610551|dbj|BAM18887.1| osiris 9A [Papilio polytes]
BGIBMGA000014	0	0	0	0	4e-76	ref|XP_004926111.1| PREDICTED: uncharacterized protein LOC101740498 isoform X2 [Bombyx mori]
BGIBMGA000015	0	0	0	0	1e-101	gb|EHJ76678.1| hypothetical protein KGM_21546 [Danaus plexippus]
BGIBMGA000016	0.0576111	0	0	0	0	ref|NP_001127739.1| neuropeptide receptor A4 [Bombyx mori] dbj|BAG68402.1| neuropeptide receptor A4 [Bombyx mori]
BGIBMGA000017	0	0	0	0	7e-19	ref|NP_001036833.1| cecropin-D precursor [Bombyx mori]
BGIBMGA000018	0	0	0	0	9e-20	ref|NP_001091844.1| antibacterial peptide enbocin 2 precursor [Bombyx mori] dbj|BAF51563.1| enbocin2 [Bombyx mori]
BGIBMGA000019	0	0	0	0	3e-15	gb|EFN79206.1| hypothetical protein EAI_10202 [Harpegnathos saltator]
BGIBMGA000020	0	0	0	0	3e-13	ref|XP_004926132.1| PREDICTED: cecropin-A-like [Bombyx mori]
BGIBMGA000021	0.345666	0	0	0	8e-37	ref|NP_001037460.1| cecropin-B precursor [Bombyx mori]
BGIBMGA000022	0	0.651098	0.227165	0.461739	7e-52	gb|EHJ65492.1| hypothetical protein KGM_12691 [Danaus plexippus]
BGIBMGA000023	0	0	0	0	8e-37	ref|NP_001037460.1| cecropin-B precursor [Bombyx mori]
BGIBMGA000024	0	0	0	0	8e-37	ref|NP_001037460.1| cecropin-B precursor [Bombyx mori]
BGIBMGA000025	0	0.0387558	0.047326	0	0	ref|XP_004926131.1| PREDICTED: uncharacterized protein LOC101743499 [Bombyx mori]
BGIBMGA000026	0	0	0.0525844	0.0855072	0	ref|XP_004926102.1| PREDICTED: uncharacterized protein LOC101739399 [Bombyx mori]
BGIBMGA000027	0	0	0	0	7e-45	gb|EHJ73381.1| hypothetical protein KGM_14215 [Danaus plexippus]
BGIBMGA000028	35.8796	27.7479	39.897	26.0747	0	ref|XP_004926099.1| PREDICTED: uncharacterized protein LOC101738974 [Bombyx mori]
BGIBMGA000029	66.5088	94.9098	74.5158	31.41	4e-99	ref|NP_001040438.1| nucleolar protein family A member 2 [Bombyx mori]
BGIBMGA000030	0.130646	0.0366197	0.134152	0.0363574	0	gb|EHJ76688.1| hypothetical protein KGM_11742 [Danaus plexippus]
BGIBMGA000031	0	0.11864	0.144875	0.0942324	0	dbj|BAH11147.1| ebony protein [Bombyx mori]
BGIBMGA000032	1.48158	1.69888	3.73421	2.67063	0	ref|XP_004926129.1| PREDICTED: uncharacterized protein LOC101743221 [Bombyx mori]
BGIBMGA000033	0.153629	0	0	0.0641304	1e-147	ref|XP_004926129.1| PREDICTED: uncharacterized protein LOC101743221 [Bombyx mori]
BGIBMGA000034	0	0	0	0	1e-125	ref|XP_004926130.1| PREDICTED: ADP-ribosylation factor-like protein 3-like [Bombyx mori]
BGIBMGA000035	0	0	0	0	4e-94	ref|XP_004926101.1| PREDICTED: uncharacterized protein LOC101739262 [Bombyx mori]
BGIBMGA000036	0	0	0	0	8e-37	ref|NP_001037460.1| cecropin-B precursor [Bombyx mori]
BGIBMGA000037	0	0	0	0	8e-37	ref|NP_001037460.1| cecropin-B precursor [Bombyx mori]
BGIBMGA000038	0	0	0	0	8e-37	ref|NP_001037460.1| cecropin-B precursor [Bombyx mori]
BGIBMGA000039	0	0	0	0	2e-20	ref|NP_001091844.1| antibacterial peptide enbocin 2 precursor [Bombyx mori] dbj|BAF51563.1| enbocin2 [Bombyx mori]
BGIBMGA000040	0	0	0	0	1e-96	ref|XP_004926135.1| PREDICTED: uncharacterized protein LOC101744079 [Bombyx mori]
BGIBMGA000041	0	0	0	0	4e-12	ref|XP_004926135.1| PREDICTED: uncharacterized protein LOC101744079 [Bombyx mori]
BGIBMGA000042	0	0	0	0	1e-124	ref|XP_004926109.1| PREDICTED: uncharacterized protein LOC101740364 [Bombyx mori]
BGIBMGA000043	0	0	0	0	2e-34	gb|EHJ76677.1| hypothetical protein KGM_21545 [Danaus plexippus]
BGIBMGA000044	0.33775	1.34906	0.260112	0.211483	1e-122	ref|NP_001136223.1| osiris 7 precursor [Bombyx mori] gb|ACJ12371.1| osiris7 [Bombyx mori]
BGIBMGA000045	0.0914159	0.153742	1.87739	2.06065	1e-111	ref|XP_004926113.1| PREDICTED: uncharacterized protein LOC101740865 [Bombyx mori]
BGIBMGA000046	0	0	0	0	0	ref|XP_004926136.1| PREDICTED: uncharacterized protein LOC101744363 [Bombyx mori]
BGIBMGA000047	0	0	0	0	5e-96	ref|XP_004926118.1| PREDICTED: uncharacterized protein LOC101741662 [Bombyx mori]
BGIBMGA000048	0	0	0	0	3e-18	gb|EHJ76199.1| hypothetical protein KGM_04891 [Danaus plexippus]
BGIBMGA000049	0	0	0	0	2e-09	gb|EFN89940.1| hypothetical protein EAI_15239 [Harpegnathos saltator]
BGIBMGA000050	0	0	0	0	4e-56	ref|XP_004926121.1| PREDICTED: uncharacterized protein LOC101741954 isoform X2 [Bombyx mori]
BGIBMGA000051	0	0	0	0	1e-126	ref|XP_004926137.1| PREDICTED: uncharacterized protein LOC101744505 [Bombyx mori]
BGIBMGA000052	0	0	0	0	2e-73	ref|XP_004926138.1| PREDICTED: one cut domain family member 2-like [Bombyx mori]
BGIBMGA000053	0	0	0	0	0	gb|ACY06909.1| putative cuticle protein CPG30 [Bombyx mori]
BGIBMGA000054	0.0375597	0.0315837	0.0771357	0	0	ref|XP_004926122.1| PREDICTED: uncharacterized protein LOC101742205 [Bombyx mori]
BGIBMGA000055	0	0	0	0	1e-153	ref|XP_004926139.1| PREDICTED: uncharacterized protein LOC101744792 [Bombyx mori]
BGIBMGA000056	0.0558653	0.14093	0.286824	0.0932805	1e-148	ref|XP_004926140.1| PREDICTED: cytochrome P450 4V2-like [Bombyx mori]
BGIBMGA000057	7.28261	7.27935	6.91371	5.8506	1e-102	ref|XP_004926125.1| PREDICTED: golgin subfamily A member 7B-like [Bombyx mori]
BGIBMGA000058	0	0.121587	0.668131	3.92327	1e-54	gb|EHJ68632.1| putative helentron 5 helitron-like transposon replicase/helicase/endonuclease [Danaus plexippus]
BGIBMGA000059	0.112871	0	0	0	1e-117	ref|XP_004926141.1| PREDICTED: cGMP-specific 3',5'-cyclic phosphodiesterase-like [Bombyx mori]
BGIBMGA000060	0.155611	0.0872346	0.292944	0.238177	0	ref|XP_004926141.1| PREDICTED: cGMP-specific 3',5'-cyclic phosphodiesterase-like [Bombyx mori]
BGIBMGA000061	54.6192	93.7496	42.4811	89.2173	1e-127	ref|XP_004926126.1| PREDICTED: 39S ribosomal protein L35, mitochondrial-like [Bombyx mori]
BGIBMGA000062	44.0922	45.123	37.7298	28.8866	0	ref|NP_001103763.1| fumarylacetoacetase [Bombyx mori]
BGIBMGA000063	18.3948	24.5639	33.8864	20.3573	0	ref|XP_004926145.1| PREDICTED: serine/threonine-protein kinase pelle-like [Bombyx mori]
BGIBMGA000064	96.9321	84.4469	98.0395	75.5793	1e-166	ref|NP_001040464.1| thioredoxin peroxidase [Bombyx mori] gb|ABF51440.1| thioredoxin peroxidase [Bombyx mori]
BGIBMGA000065	0.250824	0.674931	1.49383	3.01544	0	ref|XP_004934367.1| PREDICTED: cystathionine beta-synthase-like isoform X2 [Bombyx mori]
BGIBMGA000066	4243.78	4072.77	3475.96	3552.04	3e-94	ref|NP_001091752.1| ribosomal protein L32 [Bombyx mori] gb|AAV34844.1| ribosomal protein L32 [Bombyx mori]
BGIBMGA000067	0.0555845	0	0	0	0	ref|XP_004923206.1| PREDICTED: roundabout homolog 2-like [Bombyx mori]
BGIBMGA000068	128.624	55.0399	883.635	1539.52	0	ref|XP_004923198.1| PREDICTED: glucose dehydrogenase [acceptor]-like [Bombyx mori]
BGIBMGA000069	12.0748	8.79006	13.6477	15.6411	0	ref|XP_004923163.1| PREDICTED: RNA polymerase-associated protein Rtf1-like [Bombyx mori]
BGIBMGA000070	0.0825472	0.138827	0	0.137832	0	ref|XP_004923162.1| PREDICTED: spherulin-2A-like [Bombyx mori]
BGIBMGA000071	0	0	0.156665	0.127376	2e-88	ref|XP_004923197.1| PREDICTED: spherulin-2A-like [Bombyx mori]
BGIBMGA000072	67.8079	52.8363	116.091	45.1356	0	ref|XP_004923161.1| PREDICTED: regulator of chromosome condensation-like [Bombyx mori]
BGIBMGA000073	18.5635	14.9057	19.9217	18.8191	1e-180	ref|XP_004923159.1| PREDICTED: uncharacterized protein LOC101742436 [Bombyx mori]
BGIBMGA000074	404.228	367.817	336.937	135.365	1e-170	ref|XP_004923158.1| PREDICTED: rRNA 2'-O-methyltransferase fibrillarin-like [Bombyx mori]
BGIBMGA000075	4.908	4.3735	4.28754	3.48597	0	ref|XP_004923156.1| PREDICTED: uncharacterized protein LOC101742002 [Bombyx mori]
BGIBMGA000076	8.38911	7.73527	7.38368	5.21907	1e-141	gb|EHJ73691.1| hypothetical protein KGM_12340 [Danaus plexippus]
BGIBMGA000077	0.196646	0	0	0.0820869	2e-27	gb|EFN83584.1| hypothetical protein EAI_03474 [Harpegnathos saltator]
BGIBMGA000078	3.82545	2.03326	1.74172	1.59688	0	ref|XP_004923193.1| PREDICTED: transmembrane channel-like protein 7-like [Bombyx mori]
BGIBMGA000079	0	0	0	0.108644	1e-117	ref|XP_004923192.1| PREDICTED: protein enabled-like [Bombyx mori]
BGIBMGA000080	1.37043	1.09751	1.80928	1.19861	1e-94	ref|XP_004923192.1| PREDICTED: protein enabled-like [Bombyx mori]
BGIBMGA000081	9.58648	11.1617	9.8438	6.92608	9e-60	ref|XP_004923153.1| PREDICTED: DNA polymerase epsilon subunit 3-like [Bombyx mori]
BGIBMGA000082	20.9284	36.297	36.7902	16.2855	0	ref|XP_004923147.1| PREDICTED: actin-related protein 2-like isoform X1 [Bombyx mori]
BGIBMGA000083	0	0	0	0.0170541	0	gb|ACY06930.1| putative cuticle protein CPH35 [Bombyx mori]
BGIBMGA000084	12.6733	10.9373	14.0028	18.3458	0	ref|XP_004923145.1| PREDICTED: poly(A) polymerase gamma-like isoform X1 [Bombyx mori]
BGIBMGA000085	7.36557	5.67025	7.85622	7.66497	0	ref|XP_004923185.1| PREDICTED: zinc finger protein 62-like [Bombyx mori]
BGIBMGA000086	30.0687	36.0666	27.3525	27.6666	0	ref|NP_001040417.1| LRP16 protein [Bombyx mori] gb|ABF51346.1| LRP16 protein [Bombyx mori]
BGIBMGA000087	27.4982	21.993	20.4873	34.0047	1e-144	ref|XP_004923138.1| PREDICTED: uncharacterized protein LOC101739492 isoform X2 [Bombyx mori]
BGIBMGA000088	9.9499	13.7963	9.23875	7.3348	2e-46	ref|XP_004923142.1| PREDICTED: seipin-like isoform X3 [Bombyx mori]
BGIBMGA000089	1.37363	0.334364	0.70525	0.271611	0	ref|XP_004923184.1| PREDICTED: uncharacterized protein LOC101746134 [Bombyx mori]
BGIBMGA000090	0	0.0674014	0	0	1e-179	ref|XP_004923181.1| PREDICTED: lysosome-associated membrane glycoprotein 5-like [Bombyx mori]
BGIBMGA000091	0	0	0	0.050053	0	ref|XP_004923180.1| PREDICTED: homeobox protein SIX4-like [Bombyx mori]
BGIBMGA000092	7.02963	7.73667	3.92761	8.88955	0	ref|NP_001135962.1| autophagy related protein Atg6 [Bombyx mori]
BGIBMGA000093	0	0.103926	0.126908	0	1e-102	ref|NP_001108346.1| sex peptide receptor [Bombyx mori] gb|ABW86946.1| sex peptide receptor [Bombyx mori]
BGIBMGA000094	0	0	0.187739	0	9e-74	ref|NP_001108346.1| sex peptide receptor [Bombyx mori] gb|ABW86946.1| sex peptide receptor [Bombyx mori]
BGIBMGA000095	5.19401	2.26469	4.54329	5.29996	1e-41	ref|XP_004923126.1| PREDICTED: calpain-B isoform X1 [Bombyx mori]
BGIBMGA000096	10.1132	8.76989	6.49042	8.17937	1e-22	ref|XP_004923129.1| PREDICTED: calpain-B isoform X4 [Bombyx mori]
BGIBMGA000097	14.3879	9.92412	16.4881	12.6794	0	ref|XP_004923126.1| PREDICTED: calpain-B isoform X1 [Bombyx mori]
BGIBMGA000098	24.1137	16.3084	17.8703	19.0236	1e-120	ref|XP_004923124.1| PREDICTED: uncharacterized protein LOC101737900 [Bombyx mori]
BGIBMGA000099	6.89066	6.91251	5.95842	5.95466	1e-120	ref|XP_004923177.1| PREDICTED: probable basic-leucine zipper transcription factor R-like [Bombyx mori]
BGIBMGA000100	4.55466	8.75425	6.01318	8.14833	1e-116	ref|XP_004923122.1| PREDICTED: uncharacterized protein LOC101737620 [Bombyx mori]
BGIBMGA000101	7.12623	19.4369	14.2464	16.628	0	ref|XP_004923122.1| PREDICTED: uncharacterized protein LOC101737620 [Bombyx mori]
BGIBMGA000102	32.3878	35.9861	27.213	26.3512	0	ref|XP_004923123.1| PREDICTED: papilin-like [Bombyx mori]
BGIBMGA000103	130.529	125.841	131.465	72.8561	0	ref|XP_004923175.1| PREDICTED: heterogeneous nuclear ribonucleoprotein U-like protein 1-like [Bombyx mori]
BGIBMGA000104	118.039	126.967	144.321	73.071	0	ref|NP_001166194.1| coatomer protein complex subunit delta [Bombyx mori]
BGIBMGA000105	0.194058	0	0	0.162014	3e-31	gb|EHJ74214.1| hypothetical protein KGM_01812 [Danaus plexippus]
BGIBMGA000106	53.6592	72.4321	51.7162	26.5254	1e-62	ref|NP_001037412.2| mitochondrial intermembrane space translocase subunit Tim10 [Bombyx mori]
BGIBMGA000107	330.847	386.604	342.058	259.994	5e-98	ref|XP_004923115.1| PREDICTED: mitochondrial import receptor subunit TOM20 homolog [Bombyx mori]
BGIBMGA000108	0.788218	0.706994	0.6475	0.307095	0	ref|XP_004923174.1| PREDICTED: uncharacterized protein LOC101744544 [Bombyx mori]
BGIBMGA000109	0.620015	0.42153	0.650203	0.925129	0	ref|XP_004923174.1| PREDICTED: uncharacterized protein LOC101744544 [Bombyx mori]
BGIBMGA000110	0.0583711	0	0	0	0	ref|XP_004923173.1| PREDICTED: serologically defined colon cancer antigen 8 homolog [Bombyx mori]
BGIBMGA000111	0.289185	0	0.0742368	0.060358	0	ref|XP_004923173.1| PREDICTED: serologically defined colon cancer antigen 8 homolog [Bombyx mori]
BGIBMGA000112	6.35205	2.94698	3.37373	2.92587	1e-68	ref|XP_004923112.1| PREDICTED: cysteine-rich PDZ-binding protein-like [Bombyx mori]
BGIBMGA000113	0.864166	0	0	0	1e-85	ref|XP_004923172.1| PREDICTED: uncharacterized protein LOC101744253 [Bombyx mori]
BGIBMGA000114	11.6128	31.0956	29.8445	15.2739	7e-69	gb|EHJ65766.1| hypothetical protein KGM_16239 [Danaus plexippus]
BGIBMGA000115	23.4321	10.1997	8.3506	9.78138	0	ref|XP_004923111.1| PREDICTED: BUD13 homolog [Bombyx mori]
BGIBMGA000116	2.15081	6.20093	5.67912	6.66956	2e-35	ref|XP_004923171.1| PREDICTED: uncharacterized protein LOC101744111 [Bombyx mori]
BGIBMGA000117	2.64474	3.17506	4.71409	4.90207	0	ref|XP_004923171.1| PREDICTED: uncharacterized protein LOC101744111 [Bombyx mori]
BGIBMGA000118	26.0757	26.8409	27.885	27.3866	0	ref|XP_004923113.1| PREDICTED: nucleosomal histone kinase 1-like [Bombyx mori]
BGIBMGA000119	82.4177	106.692	68.5391	62.0631	0	ref|XP_004923114.1| PREDICTED: porphobilinogen deaminase-like [Bombyx mori]
BGIBMGA000120	20.8424	28.6793	22.7165	22.1464	0	ref|XP_004923116.1| PREDICTED: vacuolar protein sorting-associated protein 26-like [Bombyx mori]
BGIBMGA000121	40.9965	24.4134	22.5576	19.2014	0	ref|XP_004923117.1| PREDICTED: GPI mannosyltransferase 1-like [Bombyx mori]
BGIBMGA000122	25.8947	29.7473	14.9698	19.1505	1e-77	gb|EHJ74213.1| hypothetical protein KGM_01819 [Danaus plexippus]
BGIBMGA000123	16.1737	22.3546	26.1526	13.6582	8e-84	ref|XP_004923118.1| PREDICTED: desumoylating isopeptidase 2-like isoform X1 [Bombyx mori]
BGIBMGA000124	0	0	1.31057	0.355184	7e-56	ref|XP_004923176.1| PREDICTED: EF-hand calcium-binding domain-containing protein 2-like [Bombyx mori]
BGIBMGA000125	7.42321	7.84902	2.64145	7.42463	0	ref|XP_004923125.1| PREDICTED: uncharacterized protein LOC101738032 [Bombyx mori]
BGIBMGA000126	11.7987	23.8736	20.4448	17.7513	3e-71	ref|XP_004923131.1| PREDICTED: uncharacterized protein LOC101738649 [Bombyx mori]
BGIBMGA000127	45.1009	77.7	57.9835	23.2655	1e-132	ref|XP_004923132.1| PREDICTED: 60S ribosome subunit biogenesis protein NIP7 homolog [Bombyx mori]
BGIBMGA000128	9.52975	9.17192	8.40426	6.91424	0	ref|XP_004923133.1| PREDICTED: uncharacterized protein LOC101739009 [Bombyx mori]
BGIBMGA000129	1152.32	1100.18	1469.8	914.891	1e-74	ref|NP_001093278.1| actin-depolymerizing factor 1 [Bombyx mori]
BGIBMGA000130	5.36668	7.22049	8.08241	12.5454	0	ref|XP_004923143.1| PREDICTED: leucine-rich repeat protein SHOC-2-like [Bombyx mori]
BGIBMGA000131	5.94406	5.78753	3.9467	3.78719	0	ref|XP_004923139.1| PREDICTED: valine--tRNA ligase-like [Bombyx mori]
BGIBMGA000132	339.231	249.168	502.755	188.846	0	ref|NP_001268822.1| neutral alpha-glucosidase AB-like precursor [Bombyx mori]
BGIBMGA000133	2.64297	2.96328	1.40721	2.04309	1e-155	ref|XP_004923144.1| PREDICTED: zinc finger protein 343-like [Bombyx mori]
BGIBMGA000134	0.666345	0.22413	0.684231	0	3e-85	ref|XP_004923146.1| PREDICTED: MAP/microtubule affinity-regulating kinase 3-like [Bombyx mori]
BGIBMGA000135	23.8692	13.6094	24.2708	13.9008	2e-78	gb|EHJ67417.1| hypothetical protein KGM_12068 [Danaus plexippus]
BGIBMGA000136	25.646	15.754	24.8385	16.4614	0	gb|EHJ67415.1| hypothetical protein KGM_12069 [Danaus plexippus]
BGIBMGA000137	14.0204	13.8632	17.6523	10.3524	5e-57	gb|EHJ66862.1| par-1 [Danaus plexippus]
BGIBMGA000138	21.4685	23.8536	23.9988	21.6471	0	ref|NP_001129357.1| deoxyhypusine synthase [Bombyx mori] gb|ACH95798.1| deoxyhypusine synthase [Bombyx mori]
BGIBMGA000139	0.132471	4.23297	0.272053	0.331788	1e-81	ref|XP_004923188.1| PREDICTED: inactive tyrosine-protein kinase 7-like [Bombyx mori]
BGIBMGA000140	48.0971	42.0555	32.2628	18.4022	0	ref|XP_004923149.1| PREDICTED: CCAAT/enhancer-binding protein zeta-like isoform X1 [Bombyx mori]
BGIBMGA000141	29.3283	32.3157	34.3992	21.3191	5e-73	ref|XP_004923152.1| PREDICTED: ribosomal protein S6 kinase alpha-5-like isoform X2 [Bombyx mori]
BGIBMGA000142	5.17764	4.35384	5.55828	4.71563	2e-42	ref|XP_004923151.1| PREDICTED: ribosomal protein S6 kinase alpha-5-like isoform X1 [Bombyx mori]
BGIBMGA000143	19.4554	20.5818	24.972	18.9935	5e-65	ref|XP_004923152.1| PREDICTED: ribosomal protein S6 kinase alpha-5-like isoform X2 [Bombyx mori]
BGIBMGA000144	10.7792	9.48955	9.63002	6.31896	0	ref|XP_004923189.1| PREDICTED: mitogen-activated protein kinase kinase kinase kinase 5-like [Bombyx mori]
BGIBMGA000145	2.00157	1.77169	1.94713	1.759	4e-96	gb|EHJ64137.1| hypothetical protein KGM_20603 [Danaus plexippus]
BGIBMGA000146	1.65403	1.42563	1.57105	0.932108	0	gb|EHJ72505.1| hypothetical protein KGM_13211 [Danaus plexippus]
BGIBMGA000147	20.4563	16.9599	17.1111	17.3182	0	ref|XP_004923190.1| PREDICTED: uncharacterized protein LOC101747106 [Bombyx mori]
BGIBMGA000148	3.01672	6.08818	2.89119	4.53343	2e-62	ref|XP_004923191.1| PREDICTED: longitudinals lacking protein, isoforms A/B/D/L-like [Bombyx mori]
BGIBMGA000149	15.0666	20.3828	20.3297	12.9599	0	ref|XP_004923154.1| PREDICTED: tubulin-specific chaperone E-like [Bombyx mori]
BGIBMGA000150	16.2576	14.19	23.6146	40.676	0	ref|XP_004923155.1| PREDICTED: ADP-ribosylation factor-like protein 13B-like [Bombyx mori]
BGIBMGA000151	0	0	0	0	8e-50	gb|EHJ77804.1| hypothetical protein KGM_01721 [Danaus plexippus]
BGIBMGA000152	0	0.0499627	0.0406741	0.016535	0	ref|XP_004923194.1| PREDICTED: ALK tyrosine kinase receptor-like [Bombyx mori]
BGIBMGA000153	0	5.92179	0.146087	0.415713	0	ref|XP_004923195.1| PREDICTED: uncharacterized protein LOC101735860 [Bombyx mori]
BGIBMGA000154	62.2199	60.5533	63.8133	44.6451	0	ref|XP_004923157.1| PREDICTED: WD repeat-containing protein 43-like [Bombyx mori]
BGIBMGA000155	105.466	122.392	79.845	89.9705	2e-98	ref|XP_004923160.1| PREDICTED: methylosome subunit pICln-like [Bombyx mori]
BGIBMGA000156	40.4844	42.6004	22.9436	21.24	4e-44	ref|XP_004923196.1| PREDICTED: protein sine oculis-like [Bombyx mori]
BGIBMGA000157	30.0364	48.5487	26.4102	50.1531	2e-83	ref|XP_004923164.1| PREDICTED: transcription factor MafK-like [Bombyx mori]
BGIBMGA000158	59.7507	928.822	314.251	1529.08	0	ref|NP_001177919.1| ecdysone oxidase [Bombyx mori] gb|ACT66690.2| ecdysone oxidase [Bombyx mori]
BGIBMGA000159	43.1392	16.0312	21.2466	14.4497	7e-49	ref|XP_003740256.1| PREDICTED: uncharacterized protein LOC100905519 [Metaseiulus occidentalis]
BGIBMGA000160	0	0	0.181732	0.147756	6e-78	ref|XP_004923199.1| PREDICTED: nephrin-like [Bombyx mori]
BGIBMGA000161	0.20296	0.170668	0	0.677782	/	No hits
BGIBMGA000162	0	0	0	0.233792	7e-25	gb|ADN84940.2| sticks and stones [Biston betularia]
BGIBMGA000163	0	0.129186	0	0.128261	1e-84	gb|EHJ76701.1| hypothetical protein KGM_01134 [Danaus plexippus]
BGIBMGA000164	0	0.110863	0.0541513	0.0660413	0	gb|EHJ76701.1| hypothetical protein KGM_01134 [Danaus plexippus]
BGIBMGA000165	0	3.61219	0	0.179316	5e-28	gb|EHJ76701.1| hypothetical protein KGM_01134 [Danaus plexippus]
BGIBMGA000166	0	0	0	0	0	ref|NP_001166638.1| cuticular protein RR-2 motif 132 precursor [Bombyx mori] tpd|FAA00635.1| TPA: putative cuticle prote
BGIBMGA000167	51.2381	151.067	112.668	100.627	1e-128	ref|XP_004923167.1| PREDICTED: lactoylglutathione lyase-like isoform X1 [Bombyx mori]
BGIBMGA000168	0	0	0	0.0266132	0	ref|XP_004923201.1| PREDICTED: putative uncharacterized protein DDB_G0282499-like [Bombyx mori]
BGIBMGA000169	3.80605	2.30034	2.19837	1.63843	0	ref|XP_004923203.1| PREDICTED: uncharacterized protein LOC101737048 [Bombyx mori]
BGIBMGA000170	2.74815	3.5819	2.11644	1.37661	1e-117	ref|XP_004923204.1| PREDICTED: probable ATP-dependent RNA helicase DHX35-like [Bombyx mori]
BGIBMGA000171	0	0	0	0.188465	1e-62	ref|XP_004923169.1| PREDICTED: uncharacterized protein LOC101743815 [Bombyx mori]
BGIBMGA000172	0	0.585402	0	0	4e-58	gb|EHJ78517.1| putative transposon Ty3-I Gag-Pol polyprotein [Danaus plexippus]
BGIBMGA000173	3.40348	5.78615	1.89937	2.47084	0	dbj|BAH03677.1| putative VPS9-ankyrin repeat-containing protein [Bombyx mori]
BGIBMGA000174	10.252	10.0468	8.78581	12.5168	0	ref|XP_004927311.1| PREDICTED: testis-expressed sequence 2 protein-like [Bombyx mori]
BGIBMGA000175	12.6623	10.6884	12.6037	10.2474	0	ref|XP_004927311.1| PREDICTED: testis-expressed sequence 2 protein-like [Bombyx mori]
BGIBMGA000176	2.91481	1.82257	7.3675	8.36121	0	ref|XP_004927310.1| PREDICTED: testis-expressed sequence 2 protein-like [Bombyx mori]
BGIBMGA000177	26.878	14.4302	13.9059	22.0944	1e-155	ref|XP_004927307.1| PREDICTED: transmembrane protein 70 homolog, mitochondrial-like [Bombyx mori]
BGIBMGA000178	2.24321	1.10576	4.13027	2.71231	1e-162	ref|XP_004927308.1| PREDICTED: UNC93-like protein MFSD11-like [Bombyx mori]
BGIBMGA000179	0.983229	1.03349	0.883418	0.71826	5e-62	ref|XP_004927309.1| PREDICTED: meteorin-like protein-like [Bombyx mori]
BGIBMGA000180	6.97295	4.20186	4.5946	5.30952	0	ref|XP_004927312.1| PREDICTED: serine/threonine-protein kinase/endoribonuclease IRE1-like [Bombyx mori]
BGIBMGA000181	0.0535657	0	0	0	0	ref|XP_004927313.1| PREDICTED: Down syndrome cell adhesion molecule-like protein Dscam2-like [Bombyx mori]
BGIBMGA000182	0.791758	0.391638	0.0478241	0	0	ref|XP_004933952.1| PREDICTED: organic cation transporter protein-like [Bombyx mori]
BGIBMGA000183	0.269788	0	0	0	1e-51	ref|XP_004927591.1| PREDICTED: cysteine dioxygenase type 1-like [Bombyx mori]
BGIBMGA000184	0	2.2364	0	0	1e-103	ref|XP_004927591.1| PREDICTED: cysteine dioxygenase type 1-like [Bombyx mori]
BGIBMGA000185	0	0	0	0	0	ref|XP_004927590.1| PREDICTED: uncharacterized protein LOC101746904 [Bombyx mori]
BGIBMGA000186	32.194	42.6344	26.2521	21.2723	1e-167	ref|XP_004927589.1| PREDICTED: RING finger protein 113A-like [Bombyx mori]
BGIBMGA000187	4.68904	5.72912	3.29224	3.68053	0	ref|XP_004927392.1| PREDICTED: trafficking protein particle complex subunit 11-like [Bombyx mori]
BGIBMGA000188	179.526	214.344	140.721	206.761	4e-76	ref|XP_004927391.1| PREDICTED: dolichyl-diphosphooligosaccharide--protein glycosyltransferase subunit DAD1-like [Bombyx
BGIBMGA000189	16.1453	11.5004	15.8782	14.0217	0	ref|XP_004927395.1| PREDICTED: protein VAC14 homolog [Bombyx mori]
BGIBMGA000190	0	0.744111	0	0	/	No hits
BGIBMGA000191	0	0	0.258142	0.104941	1e-96	ref|XP_004927388.1| PREDICTED: uncharacterized protein LOC101736890 [Bombyx mori]
BGIBMGA000192	0	0	0	0	/	No hits
BGIBMGA000193	0	0	0	0.090983	1e-64	gb|EHJ77191.1| hypothetical protein KGM_18218 [Danaus plexippus]
BGIBMGA000194	0.488	0.889104	0.250549	0.611125	/	No hits
BGIBMGA000195	0.945412	0.953989	0.388316	0.789297	/	No hits
BGIBMGA000196	0.502787	0.528488	0.645354	0.314822	2e-88	ref|XP_004932765.1| PREDICTED: RNA-directed DNA polymerase from mobile element jockey-like [Bombyx mori]
BGIBMGA000197	3.46499	2.54014	2.09831	8.23341	1e-171	ref|XP_004927389.1| PREDICTED: uroporphyrinogen-III synthase-like [Bombyx mori]
BGIBMGA000198	8.98732	12.2765	11.567	8.69155	0	ref|XP_004927394.1| PREDICTED: serine/threonine-protein kinase TBK1-like [Bombyx mori]
BGIBMGA000199	44.63	37.6909	34.371	30.8361	1e-61	ref|XP_004927390.1| PREDICTED: E3 ubiquitin-protein ligase AMFR-like [Bombyx mori]
BGIBMGA000200	43.1445	36.6681	40.1458	30.328	1e-115	ref|XP_004927390.1| PREDICTED: E3 ubiquitin-protein ligase AMFR-like [Bombyx mori]
BGIBMGA000201	122.577	148.184	139.711	110.738	1e-175	ref|NP_001093092.1| proteasome beta subunit [Bombyx mori] gb|ABF51323.1| proteasome beta subunit [Bombyx mori]
BGIBMGA000202	0	0.135787	0.497441	0.134814	/	No hits
BGIBMGA000203	1.25223	2.69097	2.00019	1.85857	4e-76	ref|XP_004934377.1| PREDICTED: pleckstrin homology domain-containing family A member 6-like, partial [Bombyx mori]
BGIBMGA000204	39.7569	36.2933	47.923	42.1781	0	ref|XP_004933675.1| PREDICTED: paired amphipathic helix protein Sin3a-like [Bombyx mori]
BGIBMGA000205	0	0	0	0	0	ref|XP_004933856.1| PREDICTED: mucin-22-like, partial [Bombyx mori]
BGIBMGA000206	519.59	209.835	422.006	288.312	0	ref|XP_004933698.1| PREDICTED: fibrillin-1-like [Bombyx mori]
BGIBMGA000207	524.489	175.762	383.425	261.657	0	ref|XP_004933698.1| PREDICTED: fibrillin-1-like [Bombyx mori]
BGIBMGA000208	439.76	178.91	352.006	236.972	1e-124	ref|XP_004933698.1| PREDICTED: fibrillin-1-like [Bombyx mori]
BGIBMGA000209	746.106	303.024	601.472	382.884	0	ref|XP_004933698.1| PREDICTED: fibrillin-1-like [Bombyx mori]
BGIBMGA000210	0	0.0834206	0	0	1e-46	ref|XP_004933697.1| PREDICTED: uncharacterized protein LOC101738419, partial [Bombyx mori]
BGIBMGA000211	1.06189	0	0.545195	0	8e-33	ref|XP_004927634.1| PREDICTED: retinal homeobox protein Rx-like [Bombyx mori]
BGIBMGA000212	0	0	0	0	5e-79	gb|EHJ70057.1| hypothetical protein KGM_06243 [Danaus plexippus]
BGIBMGA000213	0	0	0	0	3e-59	tpg|DAA06374.1| TPA_inf: gustatory receptor 7 [Bombyx mori]
BGIBMGA000214	0	0	0	0	/	No hits
BGIBMGA000215	0	0	0.0469348	0.0763204	0	ref|NP_001037186.1| sensory neuron membrane protein 1 [Bombyx mori]
BGIBMGA000216	0	0	0	0	4e-98	ref|XP_004933950.1| PREDICTED: uncharacterized protein LOC101741039 [Bombyx mori]
BGIBMGA000217	0.8817	1.14582	0.740754	1.13762	1e-136	gb|EHJ72850.1| hypothetical protein KGM_20298 [Danaus plexippus]
BGIBMGA000218	36.9721	9.81106	12.603	14.4214	1e-100	ref|XP_004932002.1| PREDICTED: DNA polymerase epsilon subunit 4-like [Bombyx mori]
BGIBMGA000219	15.6094	37.1111	18.9112	25.5949	1e-140	ref|XP_004931999.1| PREDICTED: nuclear transcription factor Y subunit beta-like isoform X1 [Bombyx mori]
BGIBMGA000220	1.93305	1.35457	2.64658	2.24145	0	ref|XP_004932065.1| PREDICTED: ATP-binding cassette sub-family G member 8-like [Bombyx mori]
BGIBMGA000221	5.15528	2.60944	1.38766	4.51292	0	ref|XP_004931994.1| PREDICTED: cryptochrome-1-like [Bombyx mori]
BGIBMGA000222	12.0563	9.3178	13.4215	21.6292	0	ref|XP_004931992.1| PREDICTED: cystinosin homolog isoform X1 [Bombyx mori]
BGIBMGA000223	12.3712	3.79399	7.87106	17.457	0	ref|NP_001182385.1| putative sugar transporter protein 5 [Bombyx mori] gb|ADG85768.1| putative sugar transporter protein
BGIBMGA000224	0	0	0	0	1e-147	ref|XP_004931991.1| PREDICTED: facilitated trehalose transporter Tret1-like [Bombyx mori]
BGIBMGA000225	19.2909	9.82227	20.354	17.4353	8e-67	ref|XP_004931990.1| PREDICTED: uncharacterized protein LOC101746958 [Bombyx mori]
BGIBMGA000226	0	0.0466235	0	0	0	ref|NP_001166709.1| cuticular protein RR-1 motif 47 precursor [Bombyx mori]
BGIBMGA000227	0	0	0	0	/	No hits
BGIBMGA000228	0.755191	1.97981	0.62341	1.50822	0	gb|EHJ68213.1| hypothetical protein KGM_12625 [Danaus plexippus]
BGIBMGA000229	30.3695	26.8034	42.2069	25.4093	1e-143	ref|XP_004931987.1| PREDICTED: phospholipase A-2-activating protein-like [Bombyx mori]
BGIBMGA000230	29.4719	25.098	41.7367	26.5461	0	ref|XP_004931987.1| PREDICTED: phospholipase A-2-activating protein-like [Bombyx mori]
BGIBMGA000231	97.2967	125.072	104.54	91.3615	1e-121	ref|NP_001040169.1| vacuolar ATP synthase 21 kDa proteolipid subunit [Bombyx mori] gb|ABD36187.1| vacuolar ATP synthase
BGIBMGA000232	4.97495	15.7545	17.0645	19.6184	1e-149	ref|NP_001103794.1| calcyphosphine isoform 1 [Bombyx mori] gb|ABF51310.1| calcyphosphine isoform 1 [Bombyx mori]
BGIBMGA000233	12.4794	22.2995	21.6971	18.7063	1e-111	ref|XP_004932057.1| PREDICTED: 27 kDa glycoprotein-like [Bombyx mori]
BGIBMGA000234	18.0792	8.67609	16.3692	12.6881	0	ref|XP_004931983.1| PREDICTED: bifunctional 3'-phosphoadenosine 5'-phosphosulfate synthase-like isoform X1 [Bombyx mori]
BGIBMGA000235	32.7618	14.2006	29.4794	27.9158	0	ref|XP_004931984.1| PREDICTED: bifunctional 3'-phosphoadenosine 5'-phosphosulfate synthase-like isoform X2 [Bombyx mori]
BGIBMGA000236	0.795779	7.36082	6.70054	2.74607	0	ref|NP_001129356.1| isovaleryl coenzyme A dehydrogenase [Bombyx mori] dbj|BAG72196.1| isovaleryl coenzyme A dehydrogenas
BGIBMGA000237	12.0491	16.6859	12.1496	12.0895	0	ref|XP_004931982.1| PREDICTED: folliculin-interacting protein 2-like isoform X2 [Bombyx mori]
BGIBMGA000238	955.416	386.563	1825.17	1746.89	0	ref|XP_004932054.1| PREDICTED: peroxidase-like [Bombyx mori]
BGIBMGA000239	523.792	79.3431	514.554	455.596	0	ref|XP_004932054.1| PREDICTED: peroxidase-like [Bombyx mori]
BGIBMGA000240	1.99303	3.85463	1.84188	2.49588	5e-68	ref|XP_004932052.1| PREDICTED: dedicator of cytokinesis protein 3-like [Bombyx mori]
BGIBMGA000241	1.47933	1.65861	1.58808	1.17891	0	ref|XP_004932052.1| PREDICTED: dedicator of cytokinesis protein 3-like [Bombyx mori]
BGIBMGA000242	1.846	3.10457	3.18933	2.42183	0	ref|XP_004932052.1| PREDICTED: dedicator of cytokinesis protein 3-like [Bombyx mori]
BGIBMGA000243	30.4934	57.6519	18.8281	31.4481	3e-45	ref|XP_004931974.1| PREDICTED: protein FAM32A-like [Bombyx mori]
BGIBMGA000244	16.68	17.1911	14.9033	10.4442	0	ref|XP_004931968.1| PREDICTED: calcium homeostasis endoplasmic reticulum protein-like isoform X1 [Bombyx mori]
BGIBMGA000245	0.646861	1.19667	1.06276	0.108009	1e-121	ref|NP_001166640.1| cuticular protein RR-2 motif 130 precursor [Bombyx mori]
BGIBMGA000246	0	0	0	0	1e-63	ref|NP_001166641.1| cuticular protein RR-2 motif 129 precursor [Bombyx mori]
BGIBMGA000247	0	0	0	0	1e-122	ref|NP_001166629.1| cuticular protein RR-3 motif 147 [Bombyx mori]
BGIBMGA000248	0	0	0	0	1e-96	ref|NP_001166642.1| cuticular protein RR-2 motif 128 precursor [Bombyx mori]
BGIBMGA000249	3.08975	0.727483	1.6498	2.47636	6e-43	ref|NP_001166643.1| cuticular protein RR-2 motif 127 precursor [Bombyx mori]
BGIBMGA000250	0	0	0	0	4e-49	ref|NP_001166644.1| cuticular protein RR-2 motif 126 precursor [Bombyx mori]
BGIBMGA000251	0	0	0	0	0	ref|NP_001166645.1| cuticular protein RR-2 motif 125 precursor [Bombyx mori]
BGIBMGA000252	0	0	0	0	1e-63	ref|NP_001166626.1| cuticular protein RR-2 motif 124 precursor [Bombyx mori]
BGIBMGA000253	0	0	0	0	1e-62	ref|NP_001166647.1| cuticular protein RR-2 motif 121 precursor [Bombyx mori]
BGIBMGA000254	0	0	0	0	1e-74	ref|NP_001166648.1| cuticular protein RR-2 motif 120 precursor [Bombyx mori]
BGIBMGA000255	0	0	0	0	3e-34	ref|NP_001166651.1| cuticular protein RR-2 motif 117 precursor [Bombyx mori]
BGIBMGA000256	0	0	0	0	3e-34	ref|NP_001166651.1| cuticular protein RR-2 motif 117 precursor [Bombyx mori]
BGIBMGA000257	0	0	0	0	2e-47	ref|NP_001166654.1| cuticular protein RR-2 motif 114 precursor [Bombyx mori]
BGIBMGA000258	0	0	0	0	1e-46	ref|NP_001166655.1| cuticular protein RR-2 motif 113 precursor [Bombyx mori]
BGIBMGA000259	0	0	0	0	8e-51	ref|NP_001166659.1| cuticular protein RR-2 motif 109 precursor [Bombyx mori]
BGIBMGA000260	0	0	0	0	5e-45	ref|NP_001166661.1| cuticular protein RR-2 motif 107 precursor [Bombyx mori]
BGIBMGA000261	0	0	0	0	/	No hits
BGIBMGA000262	0	0	0	0	4e-49	ref|NP_001166662.1| cuticular protein RR-2 motif 106 precursor [Bombyx mori]
BGIBMGA000263	1.08155	0	0	0.246261	4e-90	ref|NP_001166663.1| cuticular protein RR-2 motif 105 precursor [Bombyx mori]
BGIBMGA000264	22.3612	3.35953	0.244921	1.59306	5e-96	ref|NP_001166666.1| cuticular protein RR-2 motif 100 precursor [Bombyx mori]
BGIBMGA000265	3.02076	0.22413	0.0912308	0	1e-117	tpd|FAA00602.1| TPA: putative cuticle protein [Bombyx mori]
BGIBMGA000266	0	0.07471	0	0	1e-117	ref|NP_001166667.1| cuticular protein RR-2 motif 98 precursor [Bombyx mori]
BGIBMGA000267	0	0	0	0	1e-100	ref|NP_001166668.1| cuticular protein RR-2 motif 97 precursor [Bombyx mori]
BGIBMGA000268	0	0	0	0	4e-96	ref|NP_001166669.1| cuticular protein RR-2 motif 96 precursor [Bombyx mori]
BGIBMGA000269	0	0	0	0	1e-134	tpd|FAA00598.1| TPA: putative cuticle protein [Bombyx mori]
BGIBMGA000270	0	0	0	0	0	ref|NP_001166670.1| cuticular protein RR-2 motif 94 precursor [Bombyx mori]
BGIBMGA000271	0.0966054	0	0	0	1e-130	ref|NP_001036864.1| cuticular protein RR-2 motif 93 precursor [Bombyx mori]
BGIBMGA000272	0	0	0	0	1e-160	ref|NP_001166625.1| cuticular protein RR-2 motif 92 precursor [Bombyx mori]
BGIBMGA000273	0.18748	0.157651	0	0.156522	2e-38	ref|NP_001166671.1| cuticular protein RR-2 motif 91 precursor [Bombyx mori]
BGIBMGA000274	0	0	0	0	1e-118	ref|NP_001166672.1| cuticular protein RR-2 motif 90 precursor [Bombyx mori]
BGIBMGA000275	0	0	0	0	2e-52	ref|NP_001166673.1| cuticular protein RR-2 motif 89 precursor [Bombyx mori]
BGIBMGA000276	0	0	0	0	8e-66	ref|NP_001166674.1| cuticular protein RR-2 motif 88 precursor [Bombyx mori]
BGIBMGA000277	0	0	0	0	6e-65	ref|NP_001166675.1| cuticular protein RR-2 motif 87 precursor [Bombyx mori]
BGIBMGA000278	0	0	0	0	2e-60	ref|NP_001166675.1| cuticular protein RR-2 motif 87 precursor [Bombyx mori]
BGIBMGA000279	0	0	0	0	2e-87	ref|NP_001166677.1| cuticular protein RR-2 motif 85 precursor [Bombyx mori]
BGIBMGA000280	0	0	0	0	4e-64	ref|NP_001166678.1| cuticular protein RR-2 motif 84 precursor [Bombyx mori]
BGIBMGA000281	0	0	0	0	2e-65	tpd|FAA00586.1| TPA: putative cuticle protein [Bombyx mori]
BGIBMGA000282	0	0.286197	0	0	3e-36	ref|NP_001166679.1| cuticular protein RR-2 motif 82 precursor [Bombyx mori]
BGIBMGA000283	0	0	0	0	1e-121	ref|NP_001166680.1| cuticular protein RR-2 motif 81 precursor [Bombyx mori]
BGIBMGA000284	0	0	0	0	0	ref|NP_001166681.1| cuticular protein RR-2 motif 79 precursor [Bombyx mori]
BGIBMGA000285	0	0	0	0	1e-125	ref|XP_004931958.1| PREDICTED: gonadal protein gdl-like [Bombyx mori]
BGIBMGA000286	13.7956	17.7667	3.19051	10.4799	1e-147	ref|XP_004931955.1| PREDICTED: probable tRNA threonylcarbamoyladenosine biosynthesis protein Osgepl1-like [Bombyx mori]
BGIBMGA000287	5.21698	4.8867	4.06862	6.78136	0	ref|XP_004931954.1| PREDICTED: traB domain-containing protein-like [Bombyx mori]
BGIBMGA000288	73.9157	83.2748	77.236	69.2065	0	ref|XP_004932043.1| PREDICTED: traB domain-containing protein-like [Bombyx mori]
BGIBMGA000289	0	0	0	0.0613606	1e-174	ref|XP_004931953.1| PREDICTED: sulfatase-modifying factor 1-like [Bombyx mori]
BGIBMGA000290	22.4039	22.9382	10.6844	22.0695	0	ref|XP_004931946.1| PREDICTED: elongation of very long chain fatty acids protein AAEL008004-like [Bombyx mori]
BGIBMGA000291	0.23369	0.851536	1.51976	5.39779	/	No hits
BGIBMGA000292	107.809	133.775	139.59	124.79	0	ref|NP_001037054.1| dihydrolipoamide dehydrogenase [Bombyx mori]
BGIBMGA000293	8.96419	11.4798	7.7692	17.6456	0	ref|XP_004931937.1| PREDICTED: GTPase Era, mitochondrial-like [Bombyx mori]
BGIBMGA000294	0	0	0	0	1e-139	ref|XP_004932038.1| PREDICTED: uncharacterized protein LOC101742276 [Bombyx mori]
BGIBMGA000295	0	0	0	0	1e-163	ref|NP_001037620.1| ras-related GTP-binding protein Rab3 [Bombyx mori]
BGIBMGA000296	0	0	0	0	1e-175	ref|XP_004932030.1| PREDICTED: uncharacterized protein LOC101740982 [Bombyx mori]
BGIBMGA000297	0	0	4.10158	0	/	No hits
BGIBMGA000298	21.2551	8.4416	11.3264	12.6752	1e-128	ref|XP_004931926.1| PREDICTED: flocculation protein FLO11-like [Bombyx mori]
BGIBMGA000299	0.154165	0.129636	0.237454	0.450477	0	ref|XP_004931925.1| PREDICTED: glutamine-rich protein 2-like [Bombyx mori]
BGIBMGA000300	19.3328	27.5749	15.3286	21.4116	0	ref|NP_001037654.1| eIF2B-gamma protein [Bombyx mori] gb|ABG54285.1| eIF2B-gamma protein [Bombyx mori]
BGIBMGA000301	0.0399326	0	0.0410045	0.100016	0	ref|XP_004931924.1| PREDICTED: pancreatic triacylglycerol lipase-like isoform X2 [Bombyx mori]
BGIBMGA000302	19.8053	25.3126	17.1477	9.3345	0	ref|XP_004932029.1| PREDICTED: constitutive coactivator of PPAR-gamma-like protein 1-like [Bombyx mori]
BGIBMGA000303	1.68553	2.03745	2.16347	1.4072	1e-131	ref|XP_004931917.1| PREDICTED: GTP-binding protein Di-Ras2-like [Bombyx mori]
BGIBMGA000304	5.25566	6.57778	6.65178	5.51025	1e-38	gb|EHJ72009.1| putative PHD finger protein 22 [Danaus plexippus]
BGIBMGA000305	13.6669	25.0931	12.4688	12.1078	1e-154	ref|XP_004932028.1| PREDICTED: doublesex- and mab-3-related transcription factor A2-like [Bombyx mori]
BGIBMGA000306	0.0678609	0.0570638	0	0	0	ref|XP_004932027.1| PREDICTED: uncharacterized protein LOC101740563 [Bombyx mori]
BGIBMGA000307	1.18841	1.7296	1.78352	2.44225	0	ref|XP_004932026.1| PREDICTED: carboxypeptidase E-like [Bombyx mori]
BGIBMGA000308	0.0652585	0	0.201031	0	1e-138	ref|XP_004932024.1| PREDICTED: synapsin-like [Bombyx mori]
BGIBMGA000309	0.0711339	0.059816	0.0730433	0.0593876	1e-140	ref|XP_004932024.1| PREDICTED: synapsin-like [Bombyx mori]
BGIBMGA000310	0.136841	0	0	0	0	gb|EHJ70303.1| hypothetical protein KGM_17480 [Danaus plexippus]
BGIBMGA000311	10.5631	10.8935	3.06979	14.6425	1e-158	ref|NP_001189465.1| fadd [Bombyx mori] gb|ADM32518.1| fadd [Bombyx mori]
BGIBMGA000312	116.182	142.151	122.512	124.001	1e-135	ref|XP_004931910.1| PREDICTED: serine/arginine repetitive matrix protein 1-like [Bombyx mori]
BGIBMGA000313	0	0	0	0	0	ref|NP_001127721.1| neuropeptide receptor A23 [Bombyx mori] dbj|BAG68422.1| neuropeptide receptor A23 [Bombyx mori]
BGIBMGA000314	0	0	0	0	1e-161	ref|XP_004931905.1| PREDICTED: uncharacterized protein LOC101747142 isoform X1 [Bombyx mori]
BGIBMGA000315	0.844376	0.142006	0.173408	0.422967	6e-95	ref|XP_004931901.1| PREDICTED: uncharacterized serine-rich protein C1E8.05-like [Bombyx mori]
BGIBMGA000316	17.2699	21.5632	10.943	16.9999	0	ref|XP_004931900.1| PREDICTED: broad-complex core protein isoforms 1/2/3/4/5-like [Bombyx mori]
BGIBMGA000317	0.682798	0.344496	0.420675	0.912076	4e-41	gb|EHJ73931.1| hypothetical protein KGM_00493 [Danaus plexippus]
BGIBMGA000318	0	0	0	0	/	No hits
BGIBMGA000319	0	0	0.0429829	0.0174736	0	ref|XP_004931898.1| PREDICTED: PR domain zinc finger protein 1-like [Bombyx mori]
BGIBMGA000320	38.5584	47.3478	14.1817	22.5391	0	ref|XP_004931895.1| PREDICTED: programmed cell death protein 2-like [Bombyx mori]
BGIBMGA000321	26.5844	34.9649	27.3616	17.4866	0	ref|XP_004931892.1| PREDICTED: coiled-coil domain-containing protein 6-like isoform X2 [Bombyx mori]
BGIBMGA000322	0.188278	1.42489	0.33833	0.471563	0	ref|XP_004932015.1| PREDICTED: T-related protein-like [Bombyx mori]
BGIBMGA000323	8.61036	9.391	8.31624	6.26328	0	ref|XP_004931889.1| PREDICTED: origin recognition complex subunit 3-like isoform X1 [Bombyx mori]
BGIBMGA000324	269.319	417.349	280.499	211.677	7e-65	ref|NP_001037001.1| cuticular protein RR-1 motif 46 precursor [Bombyx mori]
BGIBMGA000325	0	0	0	0	1e-49	ref|NP_001036869.1| cuticular protein RR-1 motif 45 precursor [Bombyx mori]
BGIBMGA000326	0.167596	0.422791	0.860472	0.139921	1e-69	ref|NP_001166710.1| cuticular protein RR-1 motif 44 precursor [Bombyx mori]
BGIBMGA000327	9.72056	51.5805	30.6328	23.2269	3e-88	ref|NP_001166711.1| cuticular protein RR-1 motif 43 precursor [Bombyx mori]
BGIBMGA000328	58.625	166.262	78.0879	64.8743	3e-97	ref|NP_001166712.1| cuticular protein RR-1 motif 42 precursor [Bombyx mori]
BGIBMGA000329	0	0	0	0.0538471	1e-126	tpd|FAA00544.1| TPA: putative cuticle protein [Bombyx mori]
BGIBMGA000330	0	0	0	0	1e-119	tpd|FAA00459.1| TPA: putative cuticle protein [Bombyx mori]
BGIBMGA000331	0	0	0	0	1e-151	ref|NP_001166713.1| cuticular protein RR-1 motif 40 precursor [Bombyx mori]
BGIBMGA000332	0	0	0	0	3e-73	ref|NP_001166714.1| cuticular protein RR-1 motif 39 precursor [Bombyx mori]
BGIBMGA000333	0	0	0	0	1e-108	ref|NP_001036828.1| larval cuticle protein LCP-22 precursor [Bombyx mori]
BGIBMGA000334	0	0	0	0	1e-80	ref|NP_001166715.1| cuticular protein RR-1 motif 37 precursor [Bombyx mori]
BGIBMGA000335	0	0	0.0515113	0	1e-131	tpd|FAA00538.1| TPA: putative cuticle protein [Bombyx mori]
BGIBMGA000336	9.67866	15.7408	3.71327	1.86471	1e-135	ref|NP_001166717.1| cuticular protein RR-1 motif 34 precursor [Bombyx mori]
BGIBMGA000337	0	0.117739	0	0	1e-105	ref|NP_001166718.1| cuticular protein RR-1 motif 33 precursor [Bombyx mori]
BGIBMGA000338	0.142727	3.48052	0	0	2e-79	ref|NP_001166719.1| cuticular protein RR-1 motif 32 precursor [Bombyx mori]
BGIBMGA000339	0	0	0	0	3e-81	ref|XP_004931887.1| PREDICTED: larval cuticle protein 16/17-like [Bombyx mori]
BGIBMGA000340	0	0	0	0	5e-51	tpd|FAA00533.1| TPA: putative cuticle protein [Bombyx mori]
BGIBMGA000341	0	0	0	0	2e-46	ref|NP_001166722.1| cuticular protein RR-1 motif 28 precursor [Bombyx mori]
BGIBMGA000342	0	0	0	0	3e-87	ref|NP_001166723.1| cuticular protein RR-1 motif 27 precursor [Bombyx mori]
BGIBMGA000343	0	0	0	0	1e-80	ref|NP_001166724.1| cuticular protein RR-1 motif 26 precursor [Bombyx mori]
BGIBMGA000344	0	0	0	0	1e-45	ref|XP_004931885.1| PREDICTED: uncharacterized protein LOC101744193 [Bombyx mori]
BGIBMGA000345	0	0	0	0	6e-72	ref|NP_001166725.1| cuticular protein RR-1 motif 25 precursor [Bombyx mori]
BGIBMGA000346	1.47484	32.7763	0.432695	0.351801	7e-72	ref|NP_001166727.1| cuticular protein RR-1 motif 23 precursor [Bombyx mori]
BGIBMGA000347	0.255753	0.967775	0.262618	0.604976	0	ref|XP_004931882.1| PREDICTED: protein lethal(3)malignant blood neoplasm 1-like [Bombyx mori]
BGIBMGA000348	3.36649	0.539211	1.81073	1.60605	0	gb|ACY06906.1| putative cuticle protein CPR149 [Bombyx mori]
BGIBMGA000349	4.54353	3.72965	2.22166	4.51578	0	ref|XP_004931880.1| PREDICTED: probable tRNA threonylcarbamoyladenosine biosynthesis protein Osgepl1-like isoform X1 [Bo
BGIBMGA000350	37.1289	28.8799	26.2113	36.1641	1e-101	ref|XP_004931878.1| PREDICTED: uncharacterized protein LOC101743330 isoform X1 [Bombyx mori]
BGIBMGA000351	0.898673	1.36667	0.804991	0.941835	0	ref|XP_004931877.1| PREDICTED: band 4.1-like protein 5-like [Bombyx mori]
BGIBMGA000352	0	0.163901	0	0.0813636	0	ref|XP_004932011.1| PREDICTED: sodium channel protein Nach-like [Bombyx mori]
BGIBMGA000353	0.117674	0.0494755	0.181248	0.0982423	0	ref|NP_001159614.1| beta-1,3-glucan recognition protein 4 precursor [Bombyx mori]
BGIBMGA000354	6.64718	9.02483	6.50565	6.24323	0	ref|NP_001186538.1| HOP precursor [Bombyx mori] gb|ADO51635.1| HOP [Bombyx mori]
BGIBMGA000355	5.81899	7.22952	6.83647	6.34617	0	ref|XP_004931875.1| PREDICTED: general transcription factor IIE subunit 1-like isoform X1 [Bombyx mori]
BGIBMGA000356	10.035	10.8356	5.38638	11.9005	7e-57	ref|XP_004932007.1| PREDICTED: zinc finger protein 729-like [Bombyx mori]
BGIBMGA000357	0	0	0	0.115435	1e-109	dbj|BAA14120.1| unnamed protein product [Bombyx mori]
BGIBMGA000358	5.7355	4.91864	3.31866	3.19227	0	ref|XP_004932006.1| PREDICTED: rapamycin-insensitive companion of mTOR-like [Bombyx mori]
BGIBMGA000359	5.69494	5.06512	3.99225	2.83444	0	ref|XP_004932006.1| PREDICTED: rapamycin-insensitive companion of mTOR-like [Bombyx mori]
BGIBMGA000360	37.6863	37.5795	26.826	27.3795	4e-89	ref|XP_004931870.1| PREDICTED: zinc finger matrin-type protein 2-like [Bombyx mori]
BGIBMGA000361	4.896	5.56559	2.04821	5.60142	7e-54	gb|EHJ78195.1| hypothetical protein KGM_13206 [Danaus plexippus]
BGIBMGA000362	9.26166	9.96578	9.23983	9.71117	0	ref|XP_004931872.1| PREDICTED: myoneurin-like isoform X2 [Bombyx mori]
BGIBMGA000363	0	0.231091	0.846576	1.49133	3e-17	gb|EHJ68556.1| hypothetical protein KGM_03858 [Danaus plexippus]
BGIBMGA000364	8.25568	13.7758	4.3711	7.64628	0	ref|XP_004932008.1| PREDICTED: LOW QUALITY PROTEIN: putative ATPase N2B-like [Bombyx mori]
BGIBMGA000365	25.0399	37.2056	25.3376	23.3406	1e-106	ref|XP_004931874.1| PREDICTED: rab-like protein 3-like [Bombyx mori]
BGIBMGA000366	21.4116	17.0141	20.4427	13.0423	0	ref|XP_004932010.1| PREDICTED: probable cation-transporting ATPase 13A3-like [Bombyx mori]
BGIBMGA000367	385.578	559.978	328.026	421.106	0	gb|ABF51378.1| eukaryotic translation initiation factor 3 subunit 4 [Bombyx mori]
BGIBMGA000368	1.15311	0	0.219271	0.463521	0	ref|NP_001036953.1| cytochrome P450 302A1 [Bombyx mori] dbj|BAD99022.1| Cyp302a1 [Bombyx mori]
BGIBMGA000369	0	0.481107	0.587495	0	2e-78	ref|NP_001166726.1| cuticular protein RR-1 motif 24 precursor [Bombyx mori] tpd|FAA00526.1|
BGIBMGA000370	0	0	0	0	3e-11	gb|EHJ67544.1| hypothetical protein KGM_04245 [Danaus plexippus]
BGIBMGA000371	0	0.122387	0	0	0	ref|NP_001166716.1| cuticular protein RR-1 motif 36 precursor [Bombyx mori]
BGIBMGA000372	11.2554	9.13821	7.97069	7.45262	2e-09	ref|XP_004932016.1| PREDICTED: putative cyclin-dependent serine/threonine-protein kinase DDB_G0272797/DDB_G0274007-like
BGIBMGA000373	10.2985	10.3552	10.1832	9.87165	0	ref|XP_004932017.1| PREDICTED: nuclear transcription factor Y subunit beta-like [Bombyx mori]
BGIBMGA000374	15.6333	18.217	9.62505	17.7581	0	ref|XP_004931893.1| PREDICTED: sentrin-specific protease 6-like isoform X1 [Bombyx mori]
BGIBMGA000375	4.96023	4.00419	1.62988	2.56752	1e-165	ref|XP_004931897.1| PREDICTED: tRNA-dihydrouridine(20a/20b) synthase [NAD(P)+]-like [Bombyx mori]
BGIBMGA000376	0.129625	0	0.133104	0.360733	0	ref|XP_004932018.1| PREDICTED: zinc finger protein 569-like [Bombyx mori]
BGIBMGA000377	0	0	0.146558	0.119158	1e-98	ref|XP_004931899.1| PREDICTED: protein lin-28 homolog [Bombyx mori]
BGIBMGA000378	0	0	0	0	0	ref|XP_004932019.1| PREDICTED: protein still life, isoform SIF type 1-like [Bombyx mori]
BGIBMGA000379	0	0.034902	0	0.0346521	0	ref|XP_004932019.1| PREDICTED: protein still life, isoform SIF type 1-like [Bombyx mori]
BGIBMGA000380	0.674471	0.907453	0.27703	0.900953	/	No hits
BGIBMGA000381	65.6837	84.0002	50.468	29.7988	2e-87	ref|NP_001040262.1| nuclear migration protein nudC [Bombyx mori]
BGIBMGA000382	75.527	61.7328	49.7737	31.7629	1e-102	ref|NP_001040262.1| nuclear migration protein nudC [Bombyx mori]
BGIBMGA000383	32.379	34.0968	24.5534	25.5885	0	gb|EHJ73935.1| putative odorant response protein ODR-4 [Danaus plexippus]
BGIBMGA000384	10.3331	11.1967	6.97873	11.0586	0	ref|XP_004931903.1| PREDICTED: uncharacterized protein LOC101746816 isoform X1 [Bombyx mori]
BGIBMGA000385	6.97828	6.1177	9.68118	4.89629	0	ref|XP_004932020.1| PREDICTED: transmembrane protease serine 9-like [Bombyx mori]
BGIBMGA000386	0.163871	0	0	0.136811	2e-74	ref|XP_004931907.1| PREDICTED: glutamine synthetase 2 cytoplasmic-like isoform X1 [Bombyx mori]
BGIBMGA000387	0	0	0.010838	0.00881181	0	ref|XP_004932022.1| PREDICTED: uncharacterized protein LOC101739891 [Bombyx mori]
BGIBMGA000388	0.707925	0.801351	1.41192	1.06839	3e-97	ref|NP_001165114.1| collagen precursor [Bombyx mori] tpd|FAA00649.1| TPA: putative cuticle protein [Bombyx mori]
BGIBMGA000389	0	0	0	0.118395	3e-57	ref|XP_004931909.1| PREDICTED: prisilkin-39-like [Bombyx mori]
BGIBMGA000390	43.8329	49.0803	48.1264	34.5288	0	ref|XP_004931911.1| PREDICTED: phosphoribosylformylglycinamidine synthase-like [Bombyx mori]
BGIBMGA000391	0.34	0.304964	0.325851	0.340627	0	ref|XP_004931912.1| PREDICTED: glycine dehydrogenase [decarboxylating], mitochondrial-like [Bombyx mori]
BGIBMGA000392	44.1772	72.9802	76.6069	68.8204	1e-145	ref|XP_004932025.1| PREDICTED: uncharacterized protein LOC101740299 [Bombyx mori]
BGIBMGA000393	8.86111	9.78294	5.447	8.6057	0	ref|XP_004931916.1| PREDICTED: uncharacterized protein LOC101736820 [Bombyx mori]
BGIBMGA000394	14.9963	27.9302	8.84479	13.8134	1e-178	ref|XP_004931918.1| PREDICTED: GPN-loop GTPase 2-like isoform X1 [Bombyx mori]
BGIBMGA000395	7842.9	26610.6	10317.6	9334.22	6e-18	ref|NP_001037247.1| ribosomal protein L37 [Bombyx mori] gb|AAV34850.1| ribosomal protein L37 [Bombyx mori]
BGIBMGA000396	46.4036	139.975	53.4668	63.5172	2e-35	ref|NP_001040127.1| RGS-GAIP interacting protein GIPC [Bombyx mori]
BGIBMGA000397	44.7283	152.315	59.6183	69.281	1e-162	ref|NP_001040127.1| RGS-GAIP interacting protein GIPC [Bombyx mori]
BGIBMGA000398	24.7757	22.201	10.5454	29.2583	0	ref|XP_004931921.1| PREDICTED: succinyl-CoA:3-ketoacid coenzyme A transferase 1, mitochondrial-like [Bombyx mori]
BGIBMGA000399	54.2005	65.1098	44.1551	40.1713	1e-114	ref|NP_001040151.1| ribosomal protein L20 [Bombyx mori] gb|ABD36161.1| ribosomal protein L20 [Bombyx mori]
BGIBMGA000400	0	0.0699353	0	0	1e-110	ref|XP_004932031.1| PREDICTED: uncharacterized protein LOC101741124 [Bombyx mori]
BGIBMGA000401	0.0280744	0	0	0.0234385	0	ref|XP_004932031.1| PREDICTED: uncharacterized protein LOC101741124 [Bombyx mori]
BGIBMGA000402	0	0	0.0300085	0	0	ref|XP_004931927.1| PREDICTED: multiple inositol polyphosphate phosphatase 1-like [Bombyx mori]
BGIBMGA000403	0	0	0	0	0	ref|XP_004932033.1| PREDICTED: pickpocket protein 11-like [Bombyx mori]
BGIBMGA000404	21.559	31.7156	11.4788	14.6266	1e-166	ref|XP_004931929.1| PREDICTED: uncharacterized protein LOC101738500 isoform X1 [Bombyx mori]
BGIBMGA000405	0	0	0	0.100378	1e-31	gb|EHJ66765.1| hypothetical protein KGM_00433 [Danaus plexippus]
BGIBMGA000406	0	0	0	0.0626086	3e-88	ref|XP_004932036.1| PREDICTED: class E vacuolar protein-sorting machinery protein HSE1-like [Bombyx mori]
BGIBMGA000407	3.31177	2.72915	2.72053	3.64967	0	ref|XP_004931931.1| PREDICTED: transcription cofactor vestigial-like protein 4-like isoform X1 [Bombyx mori]
BGIBMGA000408	14.1568	17.365	12.0028	10.8432	0	ref|NP_001177296.1| Ca2 /calmodulin-dependent protein kinase II [Bombyx mori]
BGIBMGA000409	0.60888	0.170668	0.208408	1.01667	2e-30	ref|XP_004931934.1| PREDICTED: uncharacterized protein LOC101739091 isoform X1 [Bombyx mori]
BGIBMGA000410	2.08463	0.751266	1.17951	1.3497	0	ref|XP_004931935.1| PREDICTED: uncharacterized protein LOC101739091 isoform X2 [Bombyx mori]
BGIBMGA000411	1.81475	2.32535	1.50852	1.44293	1e-165	ref|XP_004932037.1| PREDICTED: uncharacterized protein LOC101742124 [Bombyx mori]
BGIBMGA000412	57.731	107.157	39.5204	27.8941	0	ref|XP_004931936.1| PREDICTED: THUMP domain-containing protein 1 homolog [Bombyx mori]
BGIBMGA000413	0.101948	0.257181	0.314053	1.10647	1e-20	ref|XP_003240516.1| PREDICTED: hypothetical protein LOC100574253 [Acyrthosiphon pisum]
BGIBMGA000414	10.0646	13.2059	10.2848	10.7976	0	ref|XP_004931939.1| PREDICTED: uncharacterized protein LOC101739754 [Bombyx mori]
BGIBMGA000415	3.07135	3.1067	2.71958	2.13682	0	ref|XP_004932039.1| PREDICTED: uncharacterized protein LOC101742417 [Bombyx mori]
BGIBMGA000416	5.55902	4.76995	8.03813	10.5134	5e-59	ref|XP_004931940.1| PREDICTED: protein FAM107B-like [Bombyx mori]
BGIBMGA000417	0	0.0940722	0.344624	0.140098	0	ref|XP_004932040.1| PREDICTED: probable serine/threonine-protein kinase clkA-like, partial [Bombyx mori]
BGIBMGA000418	2.27629	3.82823	2.41043	1.30653	0	gb|AFC87785.1| yellow-c [Bombyx mori]
BGIBMGA000419	11.0613	11.598	3.50563	11.3439	0	ref|XP_004931941.1| PREDICTED: lambda-crystallin homolog isoform X1 [Bombyx mori]
BGIBMGA000420	6.61399	8.28495	7.91563	9.74887	0	ref|NP_001119722.1| serine/threonine kinase LKB1 [Bombyx mori]
BGIBMGA000421	0	0	0.0646272	0	0	ref|XP_004932041.1| PREDICTED: adhesive plaque matrix protein-like [Bombyx mori]
BGIBMGA000422	37.1069	48.3456	69.0079	73.6097	0	ref|XP_004931947.1| PREDICTED: elongation of very long chain fatty acids protein AAEL008004-like isoform X1 [Bombyx mori
BGIBMGA000423	0.335192	0.28186	0.688378	0.559683	/	No hits
BGIBMGA000424	123.934	183.127	229.119	248.842	1e-131	ref|XP_004931952.1| PREDICTED: elongation of very long chain fatty acids protein AAEL008004-like isoform X2 [Bombyx mori
BGIBMGA000425	18.9928	23.8068	19.7947	18.4695	0	ref|XP_004931956.1| PREDICTED: 1-acyl-sn-glycerol-3-phosphate acyltransferase gamma-like isoform X1 [Bombyx mori]
BGIBMGA000426	0	0	0	0	4e-93	ref|XP_004931959.1| PREDICTED: uncharacterized protein LOC101742123 [Bombyx mori]
BGIBMGA000427	0	0	0	0	/	No hits
BGIBMGA000428	47.4899	0.165358	0.100962	8.61912	6e-75	ref|NP_001166665.1| cuticular protein RR-2 motif 101 precursor [Bombyx mori]
BGIBMGA000429	1.50247	0	0	0.302779	2e-95	tpd|FAA00606.1| TPA: putative cuticle protein [Bombyx mori]
BGIBMGA000430	6.74592	0.0834206	0	1.57364	1e-87	tpd|FAA00607.1| TPA: putative cuticle protein [Bombyx mori]
BGIBMGA000431	0	0	0	0	9e-32	ref|NP_001166660.1| cuticular protein RR-2 motif 108 precursor [Bombyx mori]
BGIBMGA000432	0	0	0	0	3e-32	ref|NP_001166658.1| cuticular protein RR-2 motif 110 precursor [Bombyx mori]
BGIBMGA000433	0	0	0	0	6e-91	ref|NP_001166657.1| cuticular protein RR-2 motif 111 precursor [Bombyx mori]
BGIBMGA000434	0	0	0	0	7e-59	ref|NP_001166656.1| cuticular protein RR-2 motif 112 precursor [Bombyx mori]
BGIBMGA000435	0	0	0	0	6e-44	ref|NP_001166652.1| cuticular protein RR-2 motif 116 precursor [Bombyx mori]
BGIBMGA000436	0	0	0	0	2e-46	ref|NP_001166650.1| cuticular protein RR-2 motif 118 precursor [Bombyx mori]
BGIBMGA000437	0	0	0	0	1e-84	ref|XP_004931960.1| PREDICTED: histidine-rich glycoprotein-like [Bombyx mori]
BGIBMGA000438	0	0	0	0	1e-124	ref|NP_001166646.1| cuticular protein RR-2 motif 123 precursor [Bombyx mori]
BGIBMGA000439	0.171493	0	0.352193	0.0715874	1e-136	ref|XP_004932048.1| PREDICTED: mechanosensory protein 2-like [Bombyx mori]
BGIBMGA000440	20.3785	25.0096	14.9872	20.4621	1e-180	ref|XP_004931963.1| PREDICTED: 39S ribosomal protein L47, mitochondrial-like [Bombyx mori]
BGIBMGA000441	3.59134	3.01993	5.01532	3.3581	7e-76	ref|XP_004931964.1| PREDICTED: bifunctional heparan sulfate N-deacetylase/N-sulfotransferase-like [Bombyx mori]
BGIBMGA000442	4.20491	2.77015	4.75781	3.4882	0	ref|XP_004931964.1| PREDICTED: bifunctional heparan sulfate N-deacetylase/N-sulfotransferase-like [Bombyx mori]
BGIBMGA000443	0	0	0	0	/	No hits
BGIBMGA000444	19.5986	34.4172	14.5853	11.4247	0	ref|XP_004931965.1| PREDICTED: myb-like protein X-like isoform X1 [Bombyx mori]
BGIBMGA000445	10.7501	7.46966	8.71476	10.6283	0	ref|XP_004931967.1| PREDICTED: uncharacterized protein LOC101743421 [Bombyx mori]
BGIBMGA000446	8.08739	9.13947	4.3939	6.25178	0	ref|XP_004931970.1| PREDICTED: protein misato-like isoform X1 [Bombyx mori]
BGIBMGA000447	16.183	14.0315	18.0905	8.80403	0	ref|XP_004932051.1| PREDICTED: vesicle-fusing ATPase 1 [Bombyx mori]
BGIBMGA000448	10.0737	11.8925	9.32998	10.686	0	ref|XP_004931973.1| PREDICTED: uncharacterized protein LOC101744240 [Bombyx mori]
BGIBMGA000449	0	0	0	0	3e-84	ref|XP_004931975.1| PREDICTED: GATA-binding factor C-like [Bombyx mori]
BGIBMGA000450	0	0	0	0	9e-32	ref|XP_001850027.1| conserved hypothetical protein [Culex quinquefasciatus]
BGIBMGA000451	0.182832	0	0	0.152641	5e-55	gb|EHJ72161.1| GATA-binding factor-C [Danaus plexippus]
BGIBMGA000452	0.22925	0.192775	0.470808	0.622031	0	ref|NP_001136442.1| innexin 3 [Bombyx mori] gb|ACK38254.1| innexin 3 [Bombyx mori]
BGIBMGA000453	2.45807	7.11959	3.3654	1.82415	2e-26	gb|AAV91427.1| protease inhibitor 5 [Lonomia obliqua]
BGIBMGA000454	0	0.0575492	0.0527064	0	0	ref|XP_004931977.1| PREDICTED: rho GTPase-activating protein 100F-like [Bombyx mori]
BGIBMGA000455	0.362666	0.304964	0	0	4e-71	ref|XP_004932053.1| PREDICTED: uncharacterized protein LOC101744721 [Bombyx mori]
BGIBMGA000456	0.0458026	0	0.0313547	0.0382392	0	ref|XP_004932053.1| PREDICTED: uncharacterized protein LOC101744721 [Bombyx mori]
BGIBMGA000457	120.12	9.33875	203.08	314.687	0	ref|XP_004932054.1| PREDICTED: peroxidase-like [Bombyx mori]
BGIBMGA000458	0.975999	0.820711	1.33626	2.4445	/	No hits
BGIBMGA000459	2.79964	3.50822	1.2401	4.07888	0	ref|XP_004931979.1| PREDICTED: lysine-specific demethylase 8-like isoform X1 [Bombyx mori]
BGIBMGA000460	0.549631	0.808817	0.423288	0.458871	/	No hits
BGIBMGA000461	15.7434	25.6403	22.1155	15.3913	2e-78	gb|EHJ70890.1| hypothetical protein KGM_13038 [Danaus plexippus]
BGIBMGA000462	0	2.44774	0.199267	0.324027	1e-167	ref|NP_001036878.1| 27 kDa glycoprotein precursor [Bombyx mori]
BGIBMGA000463	0	0	0.197534	0	3e-29	ref|NP_001254654.1| aminopeptidase N precursor [Bombyx mori]
BGIBMGA000464	22.2144	13.0451	18.6633	13.5648	1e-167	ref|XP_004931986.1| PREDICTED: ribosome biogenesis protein TSR3 homolog [Bombyx mori]
BGIBMGA000465	0	0	0	0.0288587	4e-47	gb|EHJ70899.1| hypothetical protein KGM_13043 [Danaus plexippus]
BGIBMGA000466	0.0479884	0.0807062	0.0492765	0.0400641	0	ref|XP_004932061.1| PREDICTED: protocadherin-like wing polarity protein stan-like [Bombyx mori]
BGIBMGA000467	0.0870036	0.13302	0.178678	0.112257	0	ref|XP_004932061.1| PREDICTED: protocadherin-like wing polarity protein stan-like [Bombyx mori]
BGIBMGA000468	1.68045	2.79291	1.78646	2.06318	0	ref|XP_004932062.1| PREDICTED: protein dispatched-like [Bombyx mori]
BGIBMGA000469	10.0899	11.8573	12.6775	10.6213	0	ref|XP_004931988.1| PREDICTED: IST1 homolog [Bombyx mori]
BGIBMGA000470	1.0979	0.969376	0.676421	0.229151	0	ref|XP_004932063.1| PREDICTED: aminoacylase-1-like [Bombyx mori]
BGIBMGA000471	9.1728	3.53907	5.76223	5.04534	1e-128	ref|XP_004931995.1| PREDICTED: spermatogenesis-associated protein 6-like isoform X1 [Bombyx mori]
BGIBMGA000472	7.29935	8.84498	5.11217	8.53162	0	ref|XP_004931997.1| PREDICTED: ATP-binding cassette sub-family G member 5-like [Bombyx mori]
BGIBMGA000473	21.945	14.6034	17.9543	9.91853	0	ref|XP_004931998.1| PREDICTED: 5'-3' exoribonuclease 1-like [Bombyx mori]
BGIBMGA000474	92.1086	128.667	99.5345	48.1404	0	ref|XP_004932003.1| PREDICTED: guanine nucleotide-binding protein-like 3 homolog [Bombyx mori]
BGIBMGA000475	2093.89	2240.73	2407.21	1092.25	0	dbj|BAC57964.1| calreticulin [Bombyx mori] gb|ACN29696.1| calreticulin [Bombyx mori]
BGIBMGA000476	242.631	280.25	225.542	204.484	1e-87	ref|XP_004932005.1| PREDICTED: uncharacterized protein LOC101737035 [Bombyx mori]
BGIBMGA000477	0.850871	0.715492	1.31057	1.06555	0	ref|XP_004930013.1| PREDICTED: intraflagellar transport protein 122 homolog, partial [Bombyx mori]
BGIBMGA000478	1.14181	0.690103	1.90525	2.02569	0	ref|XP_004930013.1| PREDICTED: intraflagellar transport protein 122 homolog, partial [Bombyx mori]
BGIBMGA000479	0	0	0	0	6e-48	ref|XP_004930012.1| PREDICTED: LOW QUALITY PROTEIN: protein scabrous-like [Bombyx mori]
BGIBMGA000480	0	0.0470957	0.05751	0.0467583	0	ref|XP_004930012.1| PREDICTED: LOW QUALITY PROTEIN: protein scabrous-like [Bombyx mori]
BGIBMGA000481	8.06826	8.87931	8.20847	13.0994	0	ref|XP_004929937.1| PREDICTED: sulfhydryl oxidase 1-like [Bombyx mori]
BGIBMGA000482	2.76533	2.71291	2.46095	3.54	1e-62	gb|EHJ74077.1| hypothetical protein KGM_18644 [Danaus plexippus]
BGIBMGA000483	3.81226	2.67142	4.86358	3.56853	0	ref|XP_004930007.1| PREDICTED: uncharacterized protein LOC101737214 [Bombyx mori]
BGIBMGA000484	54.045	55.5123	58.5687	34.906	0	ref|NP_001036846.1| nonclathrin coat protein gamma1-COP [Bombyx mori]
BGIBMGA000485	6.2432	1.94017	1.25428	4.64571	6e-15	ref|NP_001036975.1| period [Bombyx mori] dbj|BAD93236.1| PERIOD alpha [Bombyx mori]
BGIBMGA000486	11.0929	5.0759	3.82935	9.94717	0	ref|NP_001036975.1| period [Bombyx mori] dbj|BAD93236.1| PERIOD alpha [Bombyx mori]
BGIBMGA000487	15.7071	9.30139	3.18031	15.5144	1e-30	dbj|BAD93237.1| PERIOD beta [Bombyx mori]
BGIBMGA000488	31.6169	23.9511	21.0127	23.3948	1e-162	ref|XP_004929932.1| PREDICTED: uncharacterized protein LOC101737163 isoform X1 [Bombyx mori]
BGIBMGA000489	0	0	0	0	0	ref|XP_004929931.1| PREDICTED: V-type proton ATPase 116 kDa subunit a isoform 1-like [Bombyx mori]
BGIBMGA000490	0	0	0	0	/	No hits
BGIBMGA000491	0	0	0	0.0430526	0	ref|XP_004930005.1| PREDICTED: uncharacterized protein LOC101736942 [Bombyx mori]
BGIBMGA000492	0	0.845581	0	0	7e-57	gb|EHJ74066.1| hypothetical protein KGM_18585 [Danaus plexippus]
BGIBMGA000493	0	0	1.01212	0.731467	1e-133	ref|XP_004929927.1| PREDICTED: uncharacterized protein LOC101736369 [Bombyx mori]
BGIBMGA000494	2.45341	2.06306	1.78717	2.13581	0	ref|XP_004930001.1| PREDICTED: uncharacterized protein LOC101736416 [Bombyx mori]
BGIBMGA000495	0	0	0	0	3e-36	gb|EHJ74058.1| hypothetical protein KGM_18589 [Danaus plexippus]
BGIBMGA000496	27.3179	32.0269	13.6016	53.1107	0	ref|XP_004929999.1| PREDICTED: peptide transporter family 1-like [Bombyx mori]
BGIBMGA000497	0.189082	0	0	0.236789	1e-140	ref|XP_004929998.1| PREDICTED: protein lyl-1-like [Bombyx mori]
BGIBMGA000498	9.51599	11.9003	9.85494	9.778	7e-38	gb|AAR14936.1| CLOCK [Antheraea pernyi]
BGIBMGA000499	0.166336	0.139871	0.1708	0.277738	1e-105	ref|XP_004929994.1| PREDICTED: uncharacterized protein LOC101735479 [Bombyx mori]
BGIBMGA000500	0.346569	0.922854	0.593119	0.0964467	0	ref|XP_004929994.1| PREDICTED: uncharacterized protein LOC101735479 [Bombyx mori]
BGIBMGA000501	0	0	0	0	4e-09	gb|EFN80305.1| hypothetical protein EAI_00127 [Harpegnathos saltator]
BGIBMGA000502	5.76601	9.40034	6.88744	8.05587	1e-88	ref|XP_004929920.1| PREDICTED: ankyrin repeat domain-containing protein 12-like isoform X1 [Bombyx mori]
BGIBMGA000503	26.5246	32.4916	22.6006	21.7677	0	ref|XP_004929921.1| PREDICTED: ankyrin repeat domain-containing protein 12-like isoform X2 [Bombyx mori]
BGIBMGA000504	2488.83	3585.16	4259.9	2932.32	0	ref|XP_004929918.1| PREDICTED: uncharacterized protein LOC101746861 [Bombyx mori]
BGIBMGA000505	1669.44	2308.44	1486.52	1486.26	3e-55	ref|XP_004929918.1| PREDICTED: uncharacterized protein LOC101746861 [Bombyx mori]
BGIBMGA000506	18.9872	23.4366	14.1307	12.9432	4e-76	ref|XP_004929916.1| PREDICTED: lysophospholipase-like protein 1-like [Bombyx mori]
BGIBMGA000507	0	0.0508273	0	0.0504632	1e-132	gb|EHJ69328.1| putative sperm associated antigen 17 [Danaus plexippus]
BGIBMGA000508	0	0	0	0	8e-72	gb|EHJ69328.1| putative sperm associated antigen 17 [Danaus plexippus]
BGIBMGA000509	2.73734	1.92515	2.37641	1.95291	0	ref|NP_001188364.1| polyhomeotic [Bombyx mori] dbj|BAJ54074.1| polyhomeotic [Bombyx mori]
BGIBMGA000510	2.31132	1.66592	1.35621	1.51616	7e-77	ref|NP_001188364.1| polyhomeotic [Bombyx mori] dbj|BAJ54074.1| polyhomeotic [Bombyx mori]
BGIBMGA000511	15.4686	14.8968	22.9827	23.592	0	ref|NP_001040424.1| 3-hydroxyacyl-CoA dehydrogenase [Bombyx mori]
BGIBMGA000512	3.89128	3.39334	2.58983	3.24872	0	ref|XP_004929991.1| PREDICTED: USP6 N-terminal-like protein-like [Bombyx mori]
BGIBMGA000513	1.743	2.70586	4.54329	3.58197	1e-116	ref|XP_004929988.1| PREDICTED: uncharacterized protein LOC101746155 [Bombyx mori]
BGIBMGA000514	3.16038	2.03224	2.86342	2.4833	6e-79	ref|XP_004929988.1| PREDICTED: uncharacterized protein LOC101746155 [Bombyx mori]
BGIBMGA000515	0	0	0	0	3e-68	ref|XP_004929905.1| PREDICTED: insulin-like growth factor 2 mRNA-binding protein 1-like isoform X1 [Bombyx mori]
BGIBMGA000516	20.3921	16.007	21.804	16.2048	0	ref|XP_004929905.1| PREDICTED: insulin-like growth factor 2 mRNA-binding protein 1-like isoform X1 [Bombyx mori]
BGIBMGA000517	2.69669	1.9085	2.88185	2.31251	0	ref|XP_004929986.1| PREDICTED: flocculation protein FLO11-like [Bombyx mori]
BGIBMGA000518	13.4422	9.17626	11.4601	10.063	0	ref|XP_004929896.1| PREDICTED: Pyruvate dehydrogenase [acetyl-transferring]-phosphatase 1-like isoform X1 [Bombyx mori]
BGIBMGA000519	0.40592	0.341336	0.208408	0.338891	/	No hits
BGIBMGA000520	0.142727	0.60009	0.219837	0.119158	2e-58	ref|NP_001036950.1| cuticular protein tweedle motif 2 precursor [Bombyx mori]
BGIBMGA000521	7.7638	9.33649	4.97191	7.10903	0	ref|XP_004929895.1| PREDICTED: zinc finger protein 271-like [Bombyx mori]
BGIBMGA000522	0	0	0	0	1e-142	ref|XP_004929893.1| PREDICTED: uncharacterized protein LOC101743186 isoform X2 [Bombyx mori]
BGIBMGA000523	0	0.114128	0.139365	0.22662	1e-107	ref|XP_004929890.1| PREDICTED: hemicentin-1-like [Bombyx mori]
BGIBMGA000524	0	0.0885847	0	0	1e-147	ref|XP_004929981.1| PREDICTED: guanine nucleotide-binding protein subunit beta-2-like [Bombyx mori]
BGIBMGA000525	0.362666	0	0	0	/	No hits
BGIBMGA000526	3272.45	3860.94	3343.86	3453.45	7e-78	ref|NP_001036897.1| Y-box protein [Bombyx mori] dbj|BAD26606.1| Y-box protein [Bombyx mori]
BGIBMGA000527	12.531	46.7671	23.9079	48.6279	1e-135	ref|XP_004929980.1| PREDICTED: facilitated trehalose transporter Tret1-like [Bombyx mori]
BGIBMGA000528	89.3018	95.4278	73.8365	67.8346	0	ref|XP_004929886.1| PREDICTED: eukaryotic translation initiation factor 4 gamma 3-like [Bombyx mori]
BGIBMGA000529	0.203226	0.0732393	0.655856	0.363574	0	ref|NP_001036959.1| neutral endopeptidase 24.11 [Bombyx mori] dbj|BAB33300.1| neutral endopeptidase 24.11 [Bombyx mori]
BGIBMGA000530	0	0	0	0	0	ref|XP_004929977.1| PREDICTED: uncharacterized protein LOC101744279 [Bombyx mori]
BGIBMGA000531	0	0	0	0	4e-32	ref|XP_004929977.1| PREDICTED: uncharacterized protein LOC101744279 [Bombyx mori]
BGIBMGA000532	2.78335	2.91863	1.9699	2.48112	0	ref|XP_004929975.1| PREDICTED: microtubule-associated protein futsch-like [Bombyx mori]
BGIBMGA000533	8.78845	12.6142	10.8915	9.36128	/	No hits
BGIBMGA000534	22.1226	28.2864	37.3421	18.9756	8e-44	ref|XP_004929878.1| PREDICTED: WW domain-containing adapter protein with coiled-coil-like [Bombyx mori]
BGIBMGA000535	0.713634	0.257181	1.09918	0.595792	0	ref|XP_004929877.1| PREDICTED: ras-GEF domain-containing family member 1B-like [Bombyx mori]
BGIBMGA000536	0	0	0	0	0	ref|XP_004929875.1| PREDICTED: uncharacterized protein LOC101740738 [Bombyx mori]
BGIBMGA000537	5.93818	8.26355	5.06936	5.67696	0	ref|XP_004929972.1| PREDICTED: MATH and LRR domain-containing protein PFE0570w-like [Bombyx mori]
BGIBMGA000538	0	0	0	0	0	ref|XP_004929870.1| PREDICTED: sodium/potassium/calcium exchanger 4-like [Bombyx mori]
BGIBMGA000539	2.09033	2.37295	1.71715	1.59972	0	ref|NP_001093306.1| MSL1 protein [Bombyx mori] gb|ABQ51914.1| MSL1 protein [Bombyx mori]
BGIBMGA000540	11.9882	13.2402	17.2087	12.5263	0	ref|XP_004929866.1| PREDICTED: TBC1 domain family member CG11727-like [Bombyx mori]
BGIBMGA000541	12.5472	11.6614	12.2059	11.3023	4e-40	ref|XP_004929860.1| PREDICTED: lipopolysaccharide-induced tumor necrosis factor-alpha factor homolog isoform X1 [Bombyx
BGIBMGA000542	26.0081	32.8492	26.1671	15.3426	0	ref|XP_004929859.1| PREDICTED: ATPase family AAA domain-containing protein 3-like [Bombyx mori]
BGIBMGA000543	0	0	0	0	1e-53	ref|XP_004929857.1| PREDICTED: slit homolog 3 protein-like [Bombyx mori]
BGIBMGA000544	0	0	0.0806979	0.0328056	0	ref|XP_004929857.1| PREDICTED: slit homolog 3 protein-like [Bombyx mori]
BGIBMGA000545	4.26322	16.0352	13.6062	13.9243	0	ref|XP_004929858.1| PREDICTED: protein zer-1 homolog [Bombyx mori]
BGIBMGA000546	24.6572	17.4002	21.2107	17.2151	0	ref|XP_004929854.1| PREDICTED: uncharacterized protein LOC101738134 [Bombyx mori]
BGIBMGA000547	0	0	0	0	2e-27	ref|NP_001127735.1| neuropeptide receptor B4 [Bombyx mori] dbj|BAG68438.1| neuropeptide receptor B4 [Bombyx mori]
BGIBMGA000548	9.25699	11.8301	10.0962	7.85938	0	ref|XP_004929852.1| PREDICTED: UPF0420 protein C16orf58-like [Bombyx mori]
BGIBMGA000549	12.1172	23.1266	10.7903	19.5609	0	ref|XP_004929850.1| PREDICTED: putative serine protease K12H4.7-like [Bombyx mori]
BGIBMGA000550	5.04749	5.44356	5.14444	4.40199	0	ref|XP_004929848.1| PREDICTED: LOW QUALITY PROTEIN: mediator of RNA polymerase II transcription subunit 23-like [Bombyx
BGIBMGA000551	1.45067	1.98226	0.372401	0.605559	1e-46	ref|XP_004929847.1| PREDICTED: failed axon connections-like isoform X2 [Bombyx mori]
BGIBMGA000552	0.60888	0.910228	0.833632	1.01667	1e-174	ref|XP_004929846.1| PREDICTED: failed axon connections-like isoform X1 [Bombyx mori]
BGIBMGA000553	42.1495	32.422	17.0971	16.4004	0	ref|XP_004929845.1| PREDICTED: peroxidasin-like [Bombyx mori]
BGIBMGA000554	0.309408	0.0867263	0.0529521	0	1e-146	ref|XP_004929844.1| PREDICTED: uncharacterized protein LOC101736626 [Bombyx mori]
BGIBMGA000555	2.16742	2.19965	0.690703	1.37274	2e-89	ref|XP_004929841.1| PREDICTED: palmitoyltransferase ZDHHC3-like isoform X1 [Bombyx mori]
BGIBMGA000556	0.794826	0.445576	0.40808	1.10596	1e-105	ref|XP_004929840.1| PREDICTED: uncharacterized protein LOC101736058 [Bombyx mori]
BGIBMGA000557	0	0.0450431	0	0	6e-36	ref|XP_004929838.1| PREDICTED: uncharacterized protein LOC101735804 [Bombyx mori]
BGIBMGA000558	0	0.0742132	0	0	0	ref|XP_004929836.1| PREDICTED: uncharacterized protein LOC101735522 [Bombyx mori]
BGIBMGA000559	138.677	219.3	115.01	141.002	3e-92	ref|NP_001119730.1| triosephosphate isomerase [Bombyx mori] sp|P82204.2|TPIS_BOMMO RecName: Full=Triosephosphate isomera
BGIBMGA000560	1.37801	1.44062	0.841351	1.67905	0	ref|XP_004929959.1| PREDICTED: serine/threonine-protein kinase OSR1-like [Bombyx mori]
BGIBMGA000561	0.990566	1.11061	0.339052	1.10266	2e-37	ref|NP_001157389.1| cold-related protein precursor [Bombyx mori] gb|ACS44813.1| cold-related protein [Bombyx mori]
BGIBMGA000562	0.8401	0.706435	0.28755	0.350688	1e-114	ref|XP_004929831.1| PREDICTED: BTB/POZ domain-containing protein KCTD1-like [Bombyx mori]
BGIBMGA000563	0	0	0.0404208	0.032864	0	ref|NP_001138794.1| tyrosine hydroxylase [Bombyx mori] dbj|BAH11148.1| tyrosine hydroxylase [Bombyx mori] gb|ACU82844.1|
BGIBMGA000564	13.0499	20.7278	10.5925	10.307	0	ref|XP_004929829.1| PREDICTED: endoplasmic reticulum mannosyl-oligosaccharide 1,2-alpha-mannosidase-like [Bombyx mori]
BGIBMGA000565	3.8547	4.15744	3.87212	2.44861	1e-180	ref|XP_004929823.1| PREDICTED: N(G),N(G)-dimethylarginine dimethylaminohydrolase 1-like [Bombyx mori]
BGIBMGA000566	0	0	0	0	3e-80	ref|XP_004929956.1| PREDICTED: glutamate receptor 1-like [Bombyx mori]
BGIBMGA000567	0	0	0	0	0	ref|XP_004929956.1| PREDICTED: glutamate receptor 1-like [Bombyx mori]
BGIBMGA000568	0	0.0496074	0	0.0985042	0	gb|EHJ65576.1| GABA-gated chloride channel isoform a3 [Danaus plexippus]
BGIBMGA000569	0	0	0	0	/	No hits
BGIBMGA000570	0	0.0439782	0	0	0	ref|XP_004929822.1| PREDICTED: JNK-interacting protein 1-like [Bombyx mori]
BGIBMGA000571	0	0	0	0	/	No hits
BGIBMGA000572	18.2307	19.8085	16.8796	34.0318	1e-173	ref|NP_001108335.1| glycerol kinase [Bombyx mori] dbj|BAG09482.1| glycerol kinase [Bombyx mori]
BGIBMGA000573	1.75976	2.53674	1.11861	2.37865	1e-152	ref|XP_004929952.1| PREDICTED: ankyrin repeat domain-containing protein SOWAHB-like [Bombyx mori]
BGIBMGA000574	6.76812	6.88048	4.87522	5.6505	2e-83	gb|EHJ65539.1| hypothetical protein KGM_15198 [Danaus plexippus]
BGIBMGA000575	0	0	0	0	4e-45	ref|XP_004929951.1| PREDICTED: cyclic nucleotide-gated cation channel-like [Bombyx mori]
BGIBMGA000576	0	0	0	0	/	No hits
BGIBMGA000577	0.245353	0.240701	0.335918	0.546234	0	ref|XP_004929951.1| PREDICTED: cyclic nucleotide-gated cation channel-like [Bombyx mori]
BGIBMGA000578	7.89839	8.92573	8.2572	7.96667	0	ref|XP_004929819.1| PREDICTED: major facilitator superfamily domain-containing protein 6-A-like [Bombyx mori]
BGIBMGA000579	3.77285	4.51851	3.34584	3.34074	0	ref|XP_004929818.1| PREDICTED: DENN domain-containing protein 1A-like [Bombyx mori]
BGIBMGA000580	4.63862	3.37551	4.67153	3.7237	4e-19	ref|XP_004929818.1| PREDICTED: DENN domain-containing protein 1A-like [Bombyx mori]
BGIBMGA000581	16.138	15.3751	15.003	9.02802	0	ref|NP_001268823.1| uncharacterized protein LOC101744278 [Bombyx mori] gb|AFC01231.1| DnaJ-17 [Bombyx mori]
BGIBMGA000582	57.0192	50.6579	72.4527	55.9133	0	ref|XP_004929815.1| PREDICTED: UNC93-like protein-like [Bombyx mori]
BGIBMGA000583	0.0725333	0.304964	0.0744802	0.121112	0	ref|XP_004929813.1| PREDICTED: peptidoglycan-recognition protein 2-like [Bombyx mori]
BGIBMGA000584	6.59983	5.99374	5.69267	9.56537	0	ref|XP_004929814.1| PREDICTED: peptidoglycan-recognition protein SC2-like [Bombyx mori]
BGIBMGA000585	0	0.304964	0	0	1e-157	ref|XP_004929814.1| PREDICTED: peptidoglycan-recognition protein SC2-like [Bombyx mori]
BGIBMGA000586	0.087097	0.292957	0	0.0727147	0	ref|XP_004929948.1| PREDICTED: peptidoglycan-recognition protein 2-like [Bombyx mori]
BGIBMGA000587	3.06877	1.94501	3.31576	1.81636	0	gb|EHJ79026.1| hypothetical protein KGM_15700 [Danaus plexippus]
BGIBMGA000588	1.32851	0.38857	0	0.0482234	1e-139	gb|EHJ79027.1| hypothetical protein KGM_15701 [Danaus plexippus]
BGIBMGA000589	8.21698	7.97262	8.00485	10.9058	3e-69	dbj|BAC10622.1| syntaxin-like protein [Bombyx mori]
BGIBMGA000590	0	0	0	0.160605	6e-66	ref|NP_001108476.1| pleiotrophin-like protein precursor [Bombyx mori] dbj|BAB85199.1| Pleiotrophin-like protein [Bombyx
BGIBMGA000591	0.67472	0.670526	0.272934	0.546234	0	ref|NP_001108467.1| projectin-like protein [Bombyx mori] dbj|BAB85195.1| projectin-like protein [Bombyx mori] dbj|BAC106
BGIBMGA000592	1.26973	0.739184	0.702054	0.815433	0	ref|NP_001108470.1| leucyl aminopeptidase-like protein [Bombyx mori] dbj|BAB85194.1| leucyl aminopeptidase-like protein
BGIBMGA000593	2.0533	4.67855	3.19663	2.8202	0	ref|NP_001108468.1| hikaru genki [Bombyx mori] dbj|BAB85192.1| hypothetical protein [Bombyx mori] dbj|BAC10613.1| hypoth
BGIBMGA000594	9.83229	15.3547	20.1924	11.1404	7e-34	ref|XP_004929805.1| PREDICTED: protein NDRG3-like [Bombyx mori]
BGIBMGA000595	1.20669	0.676465	1.23908	1.00743	3e-19	ref|XP_004929805.1| PREDICTED: protein NDRG3-like [Bombyx mori]
BGIBMGA000596	4.11047	6.44689	5.83325	4.12577	0	ref|NP_001040488.1| vacuolar ATP synthase subunit H [Bombyx mori] gb|ABF51492.1| vacuolar ATP synthase subunit H [Bombyx
BGIBMGA000597	12.9575	16.7425	21.4184	13.1046	1e-153	ref|XP_004929805.1| PREDICTED: protein NDRG3-like [Bombyx mori]
BGIBMGA000598	0	0	0	0	/	No hits
BGIBMGA000599	23.0534	22.6966	27.6053	17.0649	0	ref|XP_004929945.1| PREDICTED: PAB-dependent poly(A)-specific ribonuclease subunit 3-like [Bombyx mori]
BGIBMGA000600	2.39263	2.73935	3.64749	2.5507	0	ref|NP_001165394.1| phospholipase C gamma [Bombyx mori] gb|ADB25315.1| phospholipase C gamma [Bombyx mori]
BGIBMGA000601	8.00673	7.04415	7.88898	8.26879	0	ref|XP_004929802.1| PREDICTED: TGF-beta receptor type-1-like [Bombyx mori]
BGIBMGA000602	2.05718	1.41051	1.64118	2.25915	0	ref|XP_004929799.1| PREDICTED: LOW QUALITY PROTEIN: epidermal growth factor receptor-like [Bombyx mori]
BGIBMGA000603	16.443	16.0645	17.3942	11.1912	0	ref|XP_004929942.1| PREDICTED: JNK-interacting protein 3-like [Bombyx mori]
BGIBMGA000604	0	0	0	0	1e-139	ref|XP_004929939.1| PREDICTED: transcriptional repressor scratch 2-like, partial [Bombyx mori]
BGIBMGA000605	0	0	0	0	3e-67	ref|XP_004929939.1| PREDICTED: transcriptional repressor scratch 2-like, partial [Bombyx mori]
BGIBMGA000606	0	0	0	0	/	No hits
BGIBMGA000607	0	0	0	0	0	ref|XP_004929941.1| PREDICTED: transcriptional repressor scratch 2-like [Bombyx mori]
BGIBMGA000608	13.5571	23.7328	15.5662	19.4985	0	ref|NP_001266391.1| uncharacterized protein LOC101741444 [Bombyx mori] gb|AFC01232.1| DnaJ-18 [Bombyx mori]
BGIBMGA000609	0	0	0	0	/	No hits
BGIBMGA000610	0	0	0	0.0449381	0	ref|XP_004929800.1| PREDICTED: uncharacterized protein LOC101741822 [Bombyx mori]
BGIBMGA000611	2.45807	2.06698	1.08174	1.46584	/	No hits
BGIBMGA000612	0.646861	0.0725255	0.309971	0.36003	0	gb|ACF21977.1| paramyosin [Bombyx mandarina]
BGIBMGA000613	0.499007	0	0.375761	0.166643	0	gb|ACM17460.1| miniparamyosin [Bombyx mori]
BGIBMGA000614	0	0	0	0	0	ref|XP_004929943.1| PREDICTED: dentin sialophosphoprotein-like [Bombyx mori]
BGIBMGA000615	0.0921777	0.0310046	0.0378608	0.0615652	0	ref|XP_004929944.1| PREDICTED: FH1/FH2 domain-containing protein 3-like [Bombyx mori]
BGIBMGA000616	16.1724	19.116	13.1599	13.5019	1e-102	ref|XP_004929801.1| PREDICTED: uncharacterized protein LOC101741973 [Bombyx mori]
BGIBMGA000617	6.97561	7.54167	4.60469	5.99012	1e-135	ref|XP_004929803.1| PREDICTED: syntaxin-7-like [Bombyx mori]
BGIBMGA000618	7.26415	5.83072	26.446	18.7452	1e-32	ref|NP_001108408.1| FK506-binding protein precursor [Bombyx mori]
BGIBMGA000619	8.31455	6.99165	20.1247	17.106	2e-82	dbj|BAB85190.1| FK506-binding protein [Bombyx mori] dbj|BAC10611.1| FK506-binding protein [Bombyx mori]
BGIBMGA000620	8.20471	15.7492	4.19042	8.21267	0	ref|NP_001108471.1| heparanase-like protein [Bombyx mori] dbj|BAB85191.1| heparanase-like protein [Bombyx mori]
BGIBMGA000621	2.08601	2.40036	2.59295	3.25394	1e-140	ref|NP_001108473.1| chromosome associated protein D3 [Bombyx mori] dbj|BAB85193.1| hypothetical protein [Bombyx mori]
BGIBMGA000622	13.4941	7.63815	10.0773	11.1086	0	ref|NP_001108348.1| kettin protein [Bombyx mori] dbj|BAB85196.1| BMKETTIN [Bombyx mori] dbj|BAC10617.1| KETTIN [Bombyx m
BGIBMGA000623	1.33129	0.632748	0.606248	0.541232	0	ref|NP_001108405.1| titin1 [Bombyx mori] dbj|BAB85197.1| Titin-like protein [Bombyx mori]
BGIBMGA000624	2.36695	1.52768	1.04468	1.14405	0	dbj|BAB85198.1| Titin-like protein [Bombyx mori]
BGIBMGA000625	0	0	0	0	3e-93	ref|XP_004929946.1| PREDICTED: uncharacterized protein LOC101739467 [Bombyx mori]
BGIBMGA000626	35.5209	30.0789	27.2918	35.9506	0	ref|NP_001108472.1| PM-Scl autoantigen-like protein [Bombyx mori] dbj|BAB85201.1| PM-Scl autoantigen-like protein [Bomby
BGIBMGA000627	31.9672	68.9233	37.8229	37.4932	1e-147	ref|NP_001108475.1| ubiquitin conjugating enzyme 4 [Bombyx mori] dbj|BAB85203.1| ubiquitin conjugating enzyme-like prote
BGIBMGA000628	36.3153	33.9911	29.2725	33.0347	0	ref|XP_004929808.1| PREDICTED: bestrophin-3-like isoform X3 [Bombyx mori]
BGIBMGA000629	19.1046	23.3911	21.664	19.2302	0	ref|XP_004929812.1| PREDICTED: cold shock domain-containing protein E1-like isoform X3 [Bombyx mori]
BGIBMGA000630	0.521004	0.842518	0.617295	0.736105	0	ref|XP_004929817.1| PREDICTED: WD repeat-containing protein 47-like [Bombyx mori]
BGIBMGA000631	2.16889	1.16723	1.42535	3.47662	2e-96	gb|EHJ79016.1| hypothetical protein KGM_15377 [Danaus plexippus]
BGIBMGA000632	2.7898	1.60511	2.91494	3.35067	0	ref|XP_004929817.1| PREDICTED: WD repeat-containing protein 47-like [Bombyx mori]
BGIBMGA000633	0	0	0	0	1e-21	gb|EHJ79013.1| hypothetical protein KGM_15379 [Danaus plexippus]
BGIBMGA000634	0	0	0	0	2e-09	ref|XP_004929950.1| PREDICTED: forkhead box protein L2-like [Bombyx mori]
BGIBMGA000635	0	0	0	0	1e-103	ref|XP_004929950.1| PREDICTED: forkhead box protein L2-like [Bombyx mori]
BGIBMGA000636	0	0	0	0	2e-31	ref|XP_004929950.1| PREDICTED: forkhead box protein L2-like [Bombyx mori]
BGIBMGA000637	0.470695	0.197902	0.362497	0	3e-42	ref|XP_004929820.1| PREDICTED: homeobox protein araucan-like [Bombyx mori]
BGIBMGA000638	0.477811	0.281252	0.245318	0.558474	3e-95	ref|XP_004929820.1| PREDICTED: homeobox protein araucan-like [Bombyx mori]
BGIBMGA000639	0.409679	0.0688992	0.420675	0.205217	1e-135	ref|XP_004929953.1| PREDICTED: homeobox protein caupolican-like [Bombyx mori]
BGIBMGA000640	0.0500512	0	0	0.125359	0	dbj|BAM73852.1| cytochrome P450 [Bombyx mori]
BGIBMGA000641	0.0819357	0	0	0	1e-103	gb|EHJ65581.1| Gaba-gated chloride channel [Danaus plexippus]
BGIBMGA000642	0	0.0369837	0	0	0	ref|XP_004929955.1| PREDICTED: tryptophan 5-hydroxylase 1-like [Bombyx mori]
BGIBMGA000643	0.169392	0.113953	0	0	0	gb|EHJ65577.1| hypothetical protein KGM_15173 [Danaus plexippus]
BGIBMGA000644	0	0	0	0	7e-23	ref|XP_004929957.1| PREDICTED: glutamate receptor 1-like [Bombyx mori]
BGIBMGA000645	5.33475	4.00441	5.01372	3.62345	0	ref|XP_004929957.1| PREDICTED: glutamate receptor 1-like [Bombyx mori]
BGIBMGA000646	4.00151	3.36485	3.63933	9.11546	0	ref|XP_004929824.1| PREDICTED: transcription initiation factor TFIID subunit 7-like isoform X1 [Bombyx mori]
BGIBMGA000647	64.8116	67.2754	57.3049	58.7808	0	ref|XP_004929827.1| PREDICTED: nucleobindin-2-like isoform X2 [Bombyx mori]
BGIBMGA000648	3.36893	6.5157	6.34216	4.73458	0	dbj|BAF73623.1| imaginal disk growth factor [Bombyx mori]
BGIBMGA000649	0	0	0	0	1e-93	ref|XP_004929828.1| PREDICTED: ATP synthase subunit b, mitochondrial-like [Bombyx mori]
BGIBMGA000650	0	0.262011	0	1.04054	5e-24	ref|XP_004929958.1| PREDICTED: carboxyl-terminal PDZ ligand of neuronal nitric oxide synthase protein-like [Bombyx mori]
BGIBMGA000651	0.156898	0	0.16111	0.392969	3e-58	ref|XP_004929958.1| PREDICTED: carboxyl-terminal PDZ ligand of neuronal nitric oxide synthase protein-like [Bombyx mori]
BGIBMGA000652	0	0	0	0	7e-47	gb|EHJ75626.1| hypothetical protein KGM_19619 [Danaus plexippus]
BGIBMGA000653	0	0	0.155592	0.253007	3e-47	ref|XP_004929958.1| PREDICTED: carboxyl-terminal PDZ ligand of neuronal nitric oxide synthase protein-like [Bombyx mori]
BGIBMGA000654	0.0525479	0	0.107917	0.131612	0	ref|XP_004929958.1| PREDICTED: carboxyl-terminal PDZ ligand of neuronal nitric oxide synthase protein-like [Bombyx mori]
BGIBMGA000655	0	0.071275	2.00183	0.495352	1e-147	ref|XP_004929830.1| PREDICTED: myosin-3-like [Bombyx mori]
BGIBMGA000656	0	0	0	0	5e-27	gb|ADV33073.1| hypothetical protein BGIBMGA000656 [Bombyx mori] gb|ADV33080.1| hypothetical protein BGIBMGA000656 [Bomby
BGIBMGA000657	0.100254	0.196706	0.0686298	0	0	ref|NP_001108457.1| juvenile hormone resistence protein II [Bombyx mori] gb|ABY76059.1| juvenile hormone resistence prot
BGIBMGA000658	0.122904	0.103349	0	0	1e-131	ref|XP_004929832.1| PREDICTED: uncharacterized protein LOC101746951 [Bombyx mori]
BGIBMGA000659	0	0	0.052463	0	0	ref|XP_004929961.1| PREDICTED: putative fatty acyl-CoA reductase CG5065-like [Bombyx mori]
BGIBMGA000660	3.27743	3.78946	1.6827	5.47246	1e-111	ref|NP_001266404.1| geminin-like [Bombyx mori] gb|AGB51150.1| Geminin 2 [Bombyx mori]
BGIBMGA000661	22.7517	22.7465	25.4798	21.4165	0	ref|XP_004929835.1| PREDICTED: protein disulfide-isomerase A5-like isoform X2 [Bombyx mori]
BGIBMGA000662	0.0947437	0.119504	0.14593	0	/	No hits
BGIBMGA000663	0	0	0	0	5e-36	ref|XP_004929837.1| PREDICTED: glycine-rich cell wall structural protein 1.0-like [Bombyx mori]
BGIBMGA000664	58.4938	128.748	42.4811	29.3217	3e-94	ref|NP_001040235.1| uncharacterized protein LOC692928 [Bombyx mori] gb|ABD36286.1| unknown [Bombyx mori]
BGIBMGA000665	0	0	0	0	8e-69	gb|EHJ69621.1| hypothetical protein KGM_21017 [Danaus plexippus]
BGIBMGA000666	0.0837979	0.352326	0.172094	0.349802	1e-133	ref|XP_004929842.1| PREDICTED: clavesin-1-like [Bombyx mori]
BGIBMGA000667	0	0.14093	0.172094	0	1e-78	ref|NP_001233285.1| insulin-like peptide precursor [Bombyx mori] dbj|BAK57501.1| insulin-like peptide [Bombyx mori]
BGIBMGA000668	13.4843	18.78	23.3655	21.8117	1e-70	ref|NP_001040504.1| acyl-CoA thioesterase 13 [Bombyx mori] gb|ABF51522.1| thioesterase superfamily member 2 [Bombyx mori
BGIBMGA000669	1.33765	1.55744	1.19746	1.34584	0	ref|XP_004929963.1| PREDICTED: uncharacterized protein LOC101741974 [Bombyx mori]
BGIBMGA000670	0.073012	0.306977	0	0.243822	2e-63	gb|EHJ67823.1| putative PNR-like protein [Danaus plexippus]
BGIBMGA000671	8.25704	21.4194	22.7165	31.1511	1e-130	ref|XP_004929849.1| PREDICTED: solute carrier family 46 member 3-like [Bombyx mori]
BGIBMGA000672	186.144	216.287	262.604	285.089	0	ref|XP_004929851.1| PREDICTED: probable citrate synthase 1, mitochondrial-like [Bombyx mori]
BGIBMGA000673	2.85939	1.89824	2.31801	5.77959	2e-98	ref|XP_004929966.1| PREDICTED: peptidoglycan-recognition protein LE-like [Bombyx mori]
BGIBMGA000674	0	0	0	0	2e-87	gb|EHJ67830.1| hypothetical protein KGM_02562 [Danaus plexippus]
BGIBMGA000675	0	0.0879564	0	0.0436632	0	ref|XP_004929967.1| PREDICTED: sodium/potassium/calcium exchanger 4-like [Bombyx mori]
BGIBMGA000676	0	0	0	0	6e-27	ref|XP_003242478.1| PREDICTED: hypothetical protein LOC100572362 [Acyrthosiphon pisum]
BGIBMGA000677	0	0	0	0	1e-84	ref|XP_004929853.1| PREDICTED: EF-hand calcium-binding domain-containing protein 1-like [Bombyx mori]
BGIBMGA000678	0	0	0	0	0	ref|XP_004929968.1| PREDICTED: SCY1-like protein 2-like [Bombyx mori]
BGIBMGA000679	40.223	52.9898	40.2013	47.7969	5e-73	ref|NP_001040206.1| rotamase Pin1 [Bombyx mori] gb|ABD36247.1| rotamase Pin1 [Bombyx mori]
BGIBMGA000680	1.09829	0.74763	1.39628	0.698612	0	ref|XP_004929855.1| PREDICTED: glutamine synthetase 2 cytoplasmic-like isoform X1 [Bombyx mori]
BGIBMGA000681	0	0.0759297	0.0463601	0.037693	0	ref|NP_001166628.1| cuticular protein tweedle motif 1 precursor [Bombyx mori]
BGIBMGA000682	7.42273	13.4625	4.93186	10.8144	4e-94	ref|XP_004929969.1| PREDICTED: ras-related protein Rab-21-like [Bombyx mori]
BGIBMGA000683	25.8498	25.1239	21.6671	17.7167	0	ref|XP_004929862.1| PREDICTED: beta-parvin-like isoform X1 [Bombyx mori]
BGIBMGA000684	0.156898	0.131935	0.281942	0.0982423	1e-134	ref|XP_004929970.1| PREDICTED: uncharacterized protein LOC101743131 [Bombyx mori]
BGIBMGA000685	0	0	0.118934	0.193398	2e-68	gb|EHJ77044.1| hypothetical protein KGM_21496 [Danaus plexippus]
BGIBMGA000686	0	0.0350996	0	0	0	ref|XP_004929971.1| PREDICTED: voltage-gated potassium channel subunit beta-3-like [Bombyx mori]
BGIBMGA000687	0	0	0	0	1e-143	ref|XP_004929868.1| PREDICTED: sodium-coupled monocarboxylate transporter 1-like [Bombyx mori]
BGIBMGA000688	0	0	0	0	0	ref|XP_004929869.1| PREDICTED: sodium/potassium/calcium exchanger 4-like [Bombyx mori]
BGIBMGA000689	14.3004	11.3696	17.1961	14.1159	0	ref|XP_004929872.1| PREDICTED: ER degradation-enhancing alpha-mannosidase-like protein 3-like isoform X1 [Bombyx mori]
BGIBMGA000690	0	0	0	0	0	ref|XP_004929876.1| PREDICTED: uncharacterized protein LOC101740877 [Bombyx mori]
BGIBMGA000691	0	0.0147876	0	0	9e-65	gb|EHJ77027.1| hypothetical protein KGM_21511 [Danaus plexippus]
BGIBMGA000692	0.0079894	0.00671823	0	0.0133402	0	ref|XP_004929973.1| PREDICTED: LOW QUALITY PROTEIN: dynein heavy chain 6, axonemal-like [Bombyx mori]
BGIBMGA000693	0	0	0.0440669	0	0	ref|XP_004929973.1| PREDICTED: LOW QUALITY PROTEIN: dynein heavy chain 6, axonemal-like [Bombyx mori]
BGIBMGA000694	88.8089	147.216	80.2431	89.5574	5e-97	ref|XP_004929879.1| PREDICTED: prefoldin subunit 1-like [Bombyx mori]
BGIBMGA000695	18.0009	20.0882	12.697	11.5171	0	ref|XP_004929974.1| PREDICTED: protein GCY-like [Bombyx mori]
BGIBMGA000696	1.26525	1.06394	1.06299	0.960288	0	ref|XP_004929880.1| PREDICTED: ras-specific guanine nucleotide-releasing factor RalGPS1-like [Bombyx mori]
BGIBMGA000697	0	0	0.0668131	0	0	ref|XP_004929976.1| PREDICTED: probable G-protein coupled receptor 52-like [Bombyx mori]
BGIBMGA000698	3.29165	3.30998	3.97151	2.39314	0	gb|EHJ77022.1| hypothetical protein KGM_21508 [Danaus plexippus]
BGIBMGA000699	5.61708	5.43187	7.63131	5.0683	0	ref|XP_004929883.1| PREDICTED: abnormal cell migration protein 10-like isoform X2 [Bombyx mori]
BGIBMGA000700	0	0	0.111355	0	1e-147	ref|XP_004929884.1| PREDICTED: uncharacterized protein LOC101742068 [Bombyx mori]
BGIBMGA000701	18.3339	30.5774	27.859	39.3387	0	ref|NP_001036912.1| catalase [Bombyx mori] dbj|BAD38853.1| catalase [Bombyx mori]
BGIBMGA000702	0	0	0	0	1e-141	ref|XP_004929889.1| PREDICTED: uncharacterized protein LOC101742649 isoform X2 [Bombyx mori]
BGIBMGA000703	8.80044	9.85334	6.29071	6.81952	0	ref|XP_004929891.1| PREDICTED: procollagen-lysine,2-oxoglutarate 5-dioxygenase 3-like [Bombyx mori]
BGIBMGA000704	14.0707	17.3033	12.6945	9.50638	0	ref|XP_004929891.1| PREDICTED: procollagen-lysine,2-oxoglutarate 5-dioxygenase 3-like [Bombyx mori]
BGIBMGA000705	0	0.0175167	0	0.0173913	0	ref|XP_004929982.1| PREDICTED: LOW QUALITY PROTEIN: potassium channel subfamily T member 2-like [Bombyx mori]
BGIBMGA000706	0	0	0	0	/	No hits
BGIBMGA000707	0	0	0	0	/	No hits
BGIBMGA000708	1.58667	3.31648	10.8927	10.673	0	ref|XP_004929983.1| PREDICTED: tetratricopeptide repeat protein 39B-like [Bombyx mori]
BGIBMGA000709	3.68711	17.8873	3.9317	4.3806	1e-100	ref|XP_004929899.1| PREDICTED: frequenin-1-like [Bombyx mori]
BGIBMGA000710	81.3829	80.9856	76.1777	56.002	1e-152	ref|XP_004929901.1| PREDICTED: vesicle-associated membrane protein/synaptobrevin-binding protein-like isoform X2 [Bombyx
BGIBMGA000711	3.04055	2.2482	2.85302	2.53847	0	ref|XP_004929987.1| PREDICTED: MAGUK p55 subfamily member 7-like [Bombyx mori]
BGIBMGA000712	0	0	0	0	0	ref|XP_004929909.1| PREDICTED: uncharacterized protein LOC101745488 isoform X1 [Bombyx mori]
BGIBMGA000713	0	0	0	0	3e-77	ref|XP_004929912.1| PREDICTED: uncharacterized protein LOC101745876 [Bombyx mori]
BGIBMGA000714	131.023	137.381	91.3544	88.2169	0	ref|XP_004929913.1| PREDICTED: proton-coupled amino acid transporter 1-like [Bombyx mori]
BGIBMGA000715	278.693	725.99	851.36	763.509	0	gb|EHJ69335.1| acyl-CoA dehydrogenase [Danaus plexippus]
BGIBMGA000716	16.9077	12.162	14.4749	14.8641	0	dbj|BAK53999.1| nuclear hormone receptor [Bombyx mori]
BGIBMGA000717	0	0.037355	0.0912308	0.964274	0	ref|XP_004929992.1| PREDICTED: angiopoietin-1-like [Bombyx mori]
BGIBMGA000718	0	0	0	0	/	No hits
BGIBMGA000719	6.71837	4.96343	4.68127	2.72436	0	ref|XP_004929993.1| PREDICTED: membrane-bound transcription factor site-1 protease-like [Bombyx mori]
BGIBMGA000720	5.49543	4.62107	3.47258	2.35281	2e-67	ref|XP_004929993.1| PREDICTED: membrane-bound transcription factor site-1 protease-like [Bombyx mori]
BGIBMGA000721	0.556934	5.69792	0.317713	0.516631	0	ref|XP_004929917.1| PREDICTED: acetyl-coenzyme A synthetase-like [Bombyx mori]
BGIBMGA000722	39.1862	32.0141	22.8045	23.4091	0	ref|NP_001040328.1| surfeit 1 isoform 1 [Bombyx mori] gb|ABD36358.1| surfeit protein isoform 1 [Bombyx mori]
BGIBMGA000723	16.4158	16.3515	9.83898	9.8818	0	ref|XP_004929919.1| PREDICTED: prostaglandin E synthase 2-like [Bombyx mori]
BGIBMGA000724	0.087858	0.0295517	0.10826	0.0586801	0	ref|XP_004929922.1| PREDICTED: multidrug resistance protein homolog 49-like [Bombyx mori]
BGIBMGA000725	0.750246	0.79264	1.18521	2.56968	0	ref|XP_004929924.1| PREDICTED: multidrug resistance protein homolog 49-like [Bombyx mori]
BGIBMGA000726	3.25579	3.93116	3.4289	1.60302	1e-179	ref|XP_004929995.1| PREDICTED: uncharacterized protein LOC101735615 [Bombyx mori]
BGIBMGA000727	6.12536	4.95074	5.55698	1.93632	0	ref|XP_004929996.1| PREDICTED: LON peptidase N-terminal domain and RING finger protein 1-like [Bombyx mori]
BGIBMGA000728	2.68632	10.4973	6.40929	6.99204	0	ref|XP_004929997.1| PREDICTED: probable palmitoyltransferase ZDHHC16-like, partial [Bombyx mori]
BGIBMGA000729	0	0.107531	0	0.747323	2e-19	gb|EHJ76478.1| hypothetical protein KGM_18319 [Danaus plexippus]
BGIBMGA000730	0	0	0.55406	0	1e-18	ref|XP_004929925.1| PREDICTED: SPARC-related modular calcium-binding protein 1-like [Bombyx mori]
BGIBMGA000731	3.44954	2.34932	4.21543	2.76091	0	ref|XP_004930002.1| PREDICTED: ubiquitin carboxyl-terminal hydrolase 35-like [Bombyx mori]
BGIBMGA000732	0	0	0	0	1e-146	ref|XP_004929928.1| PREDICTED: cytochrome b-c1 complex subunit Rieske, mitochondrial-like [Bombyx mori]
BGIBMGA000733	30.3718	21.1252	26.5667	30.4278	0	ref|XP_004930003.1| PREDICTED: polypeptide N-acetylgalactosaminyltransferase 35A-like [Bombyx mori]
BGIBMGA000734	0	0	0	0	7e-74	ref|XP_004929929.1| PREDICTED: uncharacterized protein LOC101736627 [Bombyx mori]
BGIBMGA000735	0	0	0	0	7e-54	gb|EHJ74069.1| hypothetical protein KGM_18638 [Danaus plexippus]
BGIBMGA000736	0.221226	0	0.227165	0	2e-40	dbj|BAM18134.1| unknown unsecreted protein [Papilio xuthus]
BGIBMGA000737	0.567247	0.0953989	0	0.189431	6e-65	gb|EHJ74070.1| hypothetical protein KGM_18639 [Danaus plexippus]
BGIBMGA000738	0.225741	0.189824	0.1159	0	2e-60	ref|NP_001130045.1| flightin [Bombyx mori] gb|ACI96114.1| flightin [Bombyx mori]
BGIBMGA000739	0	0.108788	0	0	2e-25	gb|EHJ74074.1| hypothetical protein KGM_18643 [Danaus plexippus]
BGIBMGA000740	0	0	0	0.212294	/	No hits
BGIBMGA000741	0.280033	2.35478	4.88835	4.44204	9e-36	gb|EHJ75200.1| hypothetical protein KGM_13894 [Danaus plexippus]
BGIBMGA000742	10.6367	8.40016	11.8773	13.1347	0	ref|XP_004929934.1| PREDICTED: RING finger and SPRY domain-containing protein 1-like isoform X1 [Bombyx mori]
BGIBMGA000743	5.42631	6.84442	4.92904	9.40901	0	ref|XP_004929936.1| PREDICTED: flotillin-1-like [Bombyx mori]
BGIBMGA000744	44.1487	39.9676	35.4139	34.2775	3e-97	ref|XP_004930011.1| PREDICTED: uncharacterized protein LOC101737920 [Bombyx mori]
BGIBMGA000745	46.4413	39.8729	36.0791	27.229	1e-157	ref|XP_004930011.1| PREDICTED: uncharacterized protein LOC101737920 [Bombyx mori]
BGIBMGA000746	0.101017	0.169888	0.155592	0.0843358	0	ref|XP_004930011.1| PREDICTED: uncharacterized protein LOC101737920 [Bombyx mori]
BGIBMGA000747	0	0	0	0	/	No hits
BGIBMGA000748	0	1.17879	1.66437	0.21944	0	ref|XP_004930011.1| PREDICTED: uncharacterized protein LOC101737920 [Bombyx mori]
BGIBMGA000749	0	0.531508	0.216347	0	9e-50	ref|XP_004929938.1| PREDICTED: hypodermin-B-like [Bombyx mori]
BGIBMGA000750	0	0.189824	1.159	0.753859	3e-12	ref|XP_004925766.1| PREDICTED: homeobox protein homothorax-like [Bombyx mori]
BGIBMGA000751	19.3999	20.8924	28.3082	24.1525	1e-19	ref|XP_002431784.1| homeobox protein meis, putative [Pediculus humanus corporis]
BGIBMGA000752	1.52166	3.49417	2.22357	1.61242	0	ref|XP_004925742.1| PREDICTED: decaprenyl-diphosphate synthase subunit 2-like [Bombyx mori]
BGIBMGA000753	27.3358	24.7288	25.3015	17.6326	0	ref|XP_004925739.1| PREDICTED: nuclear export mediator factor NEMF homolog isoform X1 [Bombyx mori]
BGIBMGA000754	6.95472	4.12158	3.67272	5.19802	0	ref|XP_004925764.1| PREDICTED: mitochondrial GTPase 1-like [Bombyx mori]
BGIBMGA000755	0.95769	0.241595	0.983397	1.27928	1e-131	ref|XP_004925736.1| PREDICTED: location of vulva defective 1-like [Bombyx mori]
BGIBMGA000756	18.3327	21.9379	17.1052	9.49232	1e-136	ref|XP_004925728.1| PREDICTED: protein RRP5 homolog [Bombyx mori]
BGIBMGA000757	28.6319	38.3521	50.7846	16.0277	0	ref|XP_004925728.1| PREDICTED: protein RRP5 homolog [Bombyx mori]
BGIBMGA000758	19.9718	48.8323	17.3529	24.3695	1e-157	ref|XP_004925730.1| PREDICTED: N(6)-adenine-specific DNA methyltransferase 2-like isoform X1 [Bombyx mori]
BGIBMGA000759	874.275	1198.55	776.195	985.602	1e-49	ref|XP_004925726.1| PREDICTED: uncharacterized protein LOC101746841 isoform X1 [Bombyx mori]
BGIBMGA000760	16.3322	12.4383	15.1507	7.56136	0	ref|XP_004925761.1| PREDICTED: DNA-directed RNA polymerase III subunit RPC1-like [Bombyx mori]
BGIBMGA000761	0	0	0.0805548	0	2e-55	ref|XP_004925758.1| PREDICTED: thyroid transcription factor 1-like [Bombyx mori]
BGIBMGA000762	0	0	0	0	3e-38	gb|EHJ69838.1| hypothetical protein KGM_03371 [Danaus plexippus]
BGIBMGA000763	0.208704	0	0	0	/	No hits
BGIBMGA000764	0	0	0	0	/	No hits
BGIBMGA000765	5.59489	6.09691	8.29517	4.00372	0	ref|XP_004925722.1| PREDICTED: ribosome-releasing factor 2, mitochondrial-like [Bombyx mori]
BGIBMGA000766	4.89289	5.53353	5.91085	4.9041	0	ref|XP_004925756.1| PREDICTED: uncharacterized protein LOC101738799 [Bombyx mori]
BGIBMGA000767	113.08	86.6594	117.563	74.6627	0	ref|XP_004925719.1| PREDICTED: atlastin-like isoform X3 [Bombyx mori]
BGIBMGA000768	12.3607	9.3489	12.5996	11.6213	0	ref|XP_004925715.1| PREDICTED: uncharacterized protein LOC101745283 [Bombyx mori]
BGIBMGA000769	28.2986	27.6716	35.3525	21.3939	0	ref|XP_004925713.1| PREDICTED: hippocampus abundant transcript 1 protein-like [Bombyx mori]
BGIBMGA000770	10.1661	14.9026	10.3143	10.2862	0	ref|XP_004925752.1| PREDICTED: putative tyrosine-protein kinase Wsck-like [Bombyx mori]
BGIBMGA000771	14.6185	14.5872	16.0116	23.4327	1e-167	ref|XP_004925705.1| PREDICTED: transmembrane protein 179-like [Bombyx mori]
BGIBMGA000772	1.01266	1.50656	1.71973	1.33319	0	gb|AAR37335.1| juvenile hormone esterase [Bombyx mori]
BGIBMGA000773	2.76533	3.61721	7.61723	5.4236	0	ref|XP_004925748.1| PREDICTED: carboxylesterase 5A-like [Bombyx mori]
BGIBMGA000774	1.01444	1.18113	2.36379	4.43009	0	ref|NP_001182392.1| carboxyl/cholinesterase 6 precursor [Bombyx mori] dbj|BAJ11978.1| carboxyl/cholinesterase 6 [Bombyx
BGIBMGA000775	0.709817	1.26008	2.51055	11.3912	0	ref|NP_001182392.1| carboxyl/cholinesterase 6 precursor [Bombyx mori] dbj|BAJ11978.1| carboxyl/cholinesterase 6 [Bombyx
BGIBMGA000776	688.157	970.721	199.096	111.301	0	ref|XP_004925704.1| PREDICTED: juvenile hormone esterase-like [Bombyx mori]
BGIBMGA000777	35.4378	48.4721	12.4781	17.7065	0	ref|XP_004925746.1| PREDICTED: esterase FE4-like [Bombyx mori]
BGIBMGA000778	25.1394	29.3135	18.5862	21.8743	0	ref|XP_004925701.1| PREDICTED: pinin-like isoform X1 [Bombyx mori] ref|XP_004925702.1| PREDICTED: pinin-like isoform X2
BGIBMGA000779	7.66427	7.14842	9.14157	6.92957	0	gb|EHJ63208.1| hypothetical protein KGM_09729 [Danaus plexippus]
BGIBMGA000780	0	0	0	0	/	No hits
BGIBMGA000781	0	0	0	0	/	No hits
BGIBMGA000782	0	0	0.0838246	0	/	No hits
BGIBMGA000783	1.61981	3.19065	3.03038	2.31564	0	ref|XP_004925743.1| PREDICTED: protein serrate-like [Bombyx mori]
BGIBMGA000784	0.113449	0.190798	0.582473	0.284147	/	No hits
BGIBMGA000785	1.49141	5.53903	5.23244	1.86771	/	No hits
BGIBMGA000786	21.6443	20.5133	22.2253	22.463	7e-84	ref|XP_004925700.1| PREDICTED: ADP-ribosylation factor-like protein 2-like isoform X1 [Bombyx mori]
BGIBMGA000787	0.110613	0	0	0	1e-105	ref|XP_004925703.1| PREDICTED: paired box protein Pax-1-like [Bombyx mori]
BGIBMGA000788	63.4734	75.2804	106.895	140.334	1e-107	ref|NP_001040467.1| copper transporter [Bombyx mori] gb|ABF51452.1| copper transporter [Bombyx mori]
BGIBMGA000789	0	0	0.23663	0	/	No hits
BGIBMGA000790	3.45267	3.65604	3.67665	4.05689	3e-95	ref|XP_004925749.1| PREDICTED: serine/threonine-protein kinase D3-like [Bombyx mori]
BGIBMGA000791	1.33863	0.859046	1.48308	1.32345	0	ref|XP_004925749.1| PREDICTED: serine/threonine-protein kinase D3-like [Bombyx mori]
BGIBMGA000792	3.06446	3.14148	3.55331	2.29971	0	ref|XP_004925750.1| PREDICTED: zinc finger protein 91-like [Bombyx mori]
BGIBMGA000793	102.191	94.4603	90.1959	54.1212	0	ref|XP_004925707.1| PREDICTED: protein YIF1B-like isoform X2 [Bombyx mori]
BGIBMGA000794	13.0833	7.40111	14.1673	13.1074	2e-33	gb|EHJ63352.1| hypothetical protein KGM_14186 [Danaus plexippus]
BGIBMGA000795	12.444	6.74351	9.6545	6.46434	2e-27	ref|XP_004925709.1| PREDICTED: RNA-binding protein Nova-2-like [Bombyx mori]
BGIBMGA000796	7.98095	3.64991	8.48273	6.42927	2e-65	ref|XP_004925709.1| PREDICTED: RNA-binding protein Nova-2-like [Bombyx mori]
BGIBMGA000797	6.22613	5.01273	5.71312	4.97682	7e-26	ref|XP_004925709.1| PREDICTED: RNA-binding protein Nova-2-like [Bombyx mori]
BGIBMGA000798	27.5796	17.1146	24.5338	19.7008	3e-79	ref|XP_004925709.1| PREDICTED: RNA-binding protein Nova-2-like [Bombyx mori]
BGIBMGA000799	0.141509	0	0.0968719	0.157523	4e-90	ref|XP_004925753.1| PREDICTED: uncharacterized protein LOC101738390 [Bombyx mori]
BGIBMGA000800	16.708	27.9692	25.7347	15.8864	1e-99	ref|XP_975476.1| PREDICTED: similar to clathrin coat assembly protein ap17 [Tribolium castaneum]
BGIBMGA000801	10.3748	13.3427	8.77326	16.1768	0	ref|XP_004925755.1| PREDICTED: 70 kDa peptidyl-prolyl isomerase-like [Bombyx mori]
BGIBMGA000802	2.13281	1.4418	4.38011	3.77072	0	ref|XP_004925716.1| PREDICTED: atlastin-like [Bombyx mori]
BGIBMGA000803	44.7622	58.2424	32.164	21.7492	1e-139	ref|XP_004925720.1| PREDICTED: viral IAP-associated factor homolog [Bombyx mori]
BGIBMGA000804	424.755	753.147	711.674	754.877	2e-24	ref|NP_001091814.1| mitochondrial ATP synthase coupling factor 6 [Bombyx mori]
BGIBMGA000805	5.23957	6.36411	2.39121	1.94416	4e-14	gb|EHJ63367.1| hypothetical protein KGM_14194 [Danaus plexippus]
BGIBMGA000806	36.6168	35.5525	47.0297	56.8294	0	gb|EHJ69833.1| hypothetical protein KGM_03373 [Danaus plexippus]
BGIBMGA000807	0.13347	0.673404	0.376895	0.11143	0	ref|XP_004925721.1| PREDICTED: AMP deaminase 2-like [Bombyx mori]
BGIBMGA000808	32.1908	17.4509	19.411	29.7343	0	ref|XP_004925723.1| PREDICTED: LOW QUALITY PROTEIN: 5'-3' exoribonuclease 2 homolog [Bombyx mori]
BGIBMGA000809	41.9203	22.2759	36.7515	37.2626	0	ref|XP_004925723.1| PREDICTED: LOW QUALITY PROTEIN: 5'-3' exoribonuclease 2 homolog [Bombyx mori]
BGIBMGA000810	43.5749	16.9116	7.57216	25.7454	/	No hits
BGIBMGA000811	0	0	0	0	/	No hits
BGIBMGA000812	2.35347	2.9968	2.24403	1.4596	0	ref|XP_004925759.1| PREDICTED: patj homolog [Bombyx mori]
BGIBMGA000813	25.1836	23.8092	34.5747	15.6236	0	ref|XP_004925724.1| PREDICTED: retinol dehydrogenase 13-like isoform X1 [Bombyx mori]
BGIBMGA000814	3.59275	3.47887	3.33145	2.4723	0	ref|XP_004925762.1| PREDICTED: LOW QUALITY PROTEIN: bromodomain adjacent to zinc finger domain protein 1A-like [Bombyx m
BGIBMGA000815	5.11545	5.19537	6.13959	3.88249	1e-177	ref|XP_004925762.1| PREDICTED: LOW QUALITY PROTEIN: bromodomain adjacent to zinc finger domain protein 1A-like [Bombyx m
BGIBMGA000816	15.8106	18.6028	20.1613	19.5843	0	ref|XP_004925763.1| PREDICTED: kinesin-like protein KIF16B-like [Bombyx mori]
BGIBMGA000817	18.0691	19.7294	21.7288	19.0145	1e-107	gb|EHJ70252.1| hypothetical protein KGM_16512 [Danaus plexippus]
BGIBMGA000818	5.58542	3.03907	1.79932	4.02307	1e-139	ref|XP_004925729.1| PREDICTED: uncharacterized protein LOC101735376 [Bombyx mori]
BGIBMGA000819	54.8392	53.7123	76.5748	52.894	1e-155	ref|XP_004925737.1| PREDICTED: flavin reductase (NADPH)-like isoform X1 [Bombyx mori]
BGIBMGA000820	0	0	0.127621	0.415046	2e-87	ref|XP_004925765.1| PREDICTED: radial spoke head protein 4 homolog A-like [Bombyx mori]
BGIBMGA000821	0	0.0721038	0.176097	0.859049	2e-65	ref|XP_004925765.1| PREDICTED: radial spoke head protein 4 homolog A-like [Bombyx mori]
BGIBMGA000822	26.8832	36.7346	18.6908	23.613	1e-20	ref|XP_004925740.1| PREDICTED: exosome complex component RRP46-like [Bombyx mori]
BGIBMGA000823	0	0	0	0	0	ref|XP_004925741.1| PREDICTED: decaprenyl-diphosphate synthase subunit 2-like [Bombyx mori]
BGIBMGA000824	0	0.263247	0	0	/	No hits
BGIBMGA000825	24.8809	35.6908	35.0284	32.6154	0	ref|XP_004933932.1| PREDICTED: transmembrane protein nessy-like [Bombyx mori]
BGIBMGA000826	18.8663	9.32313	18.4969	15.1899	0	ref|XP_004927626.1| PREDICTED: melanotransferrin-like [Bombyx mori]
BGIBMGA000827	0.996043	2.20412	1.02278	3.45757	0	ref|XP_004927625.1| PREDICTED: glycerate kinase-like [Bombyx mori]
BGIBMGA000828	16.2325	19.812	14.7941	7.54943	0	ref|XP_004927623.1| PREDICTED: LOW QUALITY PROTEIN: DNA replication licensing factor Mcm6-like [Bombyx mori]
BGIBMGA000829	88.4361	127.244	65.8386	38.5754	0	ref|XP_004933635.1| PREDICTED: splicing factor 3B subunit 3-like isoform X1 [Bombyx mori]
BGIBMGA000830	40.1659	54.6209	65.2494	99.2902	1e-64	gb|EHJ69823.1| hypothetical protein KGM_03503 [Danaus plexippus]
BGIBMGA000831	0	0	0	0	/	No hits
BGIBMGA000832	0.119582	0	0.122792	0.0998354	1e-124	ref|XP_004933695.1| PREDICTED: fibroblast growth factor receptor-like [Bombyx mori]
BGIBMGA000833	0	0	0.151443	0	/	No hits
BGIBMGA000834	1.50836	1.63831	1.41978	1.52164	0	ref|XP_004934349.1| PREDICTED: zinc finger protein 354A-like [Bombyx mori]
BGIBMGA000835	0	0	0	0	9e-72	ref|XP_004933699.1| PREDICTED: uncharacterized protein LOC101738683 [Bombyx mori]
BGIBMGA000836	1.37195	4.27816	3.46323	3.00667	1e-167	ref|XP_004933700.1| PREDICTED: uncharacterized protein LOC101738823 [Bombyx mori]
BGIBMGA000837	0	0	0	0	0	ref|XP_004928131.1| PREDICTED: bile salt-activated lipase-like [Bombyx mori]
BGIBMGA000838	0	0	0.207456	0	1e-159	ref|XP_004927987.1| PREDICTED: forkhead box protein L2-like [Bombyx mori]
BGIBMGA000839	56.8614	45.4237	53.1267	31.6974	0	ref|XP_004928126.1| PREDICTED: periodic tryptophan protein 2 homolog [Bombyx mori]
BGIBMGA000840	0.0807396	0	0.165814	0.674071	0	ref|XP_004928124.1| PREDICTED: uncharacterized protein LOC101746664 [Bombyx mori]
BGIBMGA000841	0	0	0	0	1e-179	ref|XP_004928124.1| PREDICTED: uncharacterized protein LOC101746664 [Bombyx mori]
BGIBMGA000842	0	0	0.105169	0	1e-159	ref|XP_004928122.1| PREDICTED: elongation of very long chain fatty acids protein 4-like, partial [Bombyx mori]
BGIBMGA000843	0	0	0	0	0	ref|XP_004928120.1| PREDICTED: glycine receptor subunit alpha-1-like [Bombyx mori]
BGIBMGA000844	9.7445	6.97605	8.9694	24.6994	0	ref|XP_004927984.1| PREDICTED: proton-coupled amino acid transporter 4-like [Bombyx mori]
BGIBMGA000845	0.51448	1.12482	0.105658	0.859049	3e-98	ref|XP_004927982.1| PREDICTED: proton-coupled amino acid transporter 4-like [Bombyx mori]
BGIBMGA000846	10.1211	6.04591	6.89066	5.54086	0	ref|XP_004927978.1| PREDICTED: phospholipase D2-like [Bombyx mori]
BGIBMGA000847	1.05346	0.885847	2.81251	0.351801	8e-20	gb|EHJ73738.1| hypothetical protein KGM_16434 [Danaus plexippus]
BGIBMGA000848	2.26899	1.90798	2.0487	2.05762	0	ref|XP_004928117.1| PREDICTED: uncharacterized protein LOC101745530 [Bombyx mori]
BGIBMGA000849	0.971032	1.73957	3.55487	4.12393	0	gb|EHJ67371.1| hypothetical protein KGM_19203 [Danaus plexippus]
BGIBMGA000850	0.611686	1.07159	2.9835	3.06407	1e-105	gb|EHJ67370.1| hypothetical protein KGM_19204 [Danaus plexippus]
BGIBMGA000851	6.10488	9.80967	2.79301	10.0422	0	ref|XP_004927977.1| PREDICTED: probable arginine--tRNA ligase, mitochondrial-like [Bombyx mori]
BGIBMGA000852	17.0223	10.454	13.0931	10.3259	1e-152	ref|XP_004928115.1| PREDICTED: LOW QUALITY PROTEIN: histone acetyltransferase p300-like [Bombyx mori]
BGIBMGA000853	21.8415	16.499	22.0381	16.9441	0	ref|XP_004928115.1| PREDICTED: LOW QUALITY PROTEIN: histone acetyltransferase p300-like [Bombyx mori]
BGIBMGA000854	6.82798	13.7033	4.20675	9.5008	1e-171	ref|XP_004927974.1| PREDICTED: probable GDP-fucose transporter-like isoform X1 [Bombyx mori]
BGIBMGA000855	7.30075	4.06574	6.56316	13.9729	0	ref|XP_004928113.1| PREDICTED: microtubule-associated protein futsch-like [Bombyx mori]
BGIBMGA000856	8.25115	8.29584	9.39357	4.39276	0	ref|XP_004927973.1| PREDICTED: uncharacterized protein LOC101745768 [Bombyx mori]
BGIBMGA000857	1.38267	5.81337	2.12967	1.73152	/	No hits
BGIBMGA000858	0	0	0.0167526	0	0	gb|EHJ75508.1| hypothetical protein KGM_17167 [Danaus plexippus]
BGIBMGA000859	12.2257	8.56707	14.3472	14.0952	1e-33	ref|XP_004928111.1| PREDICTED: uncharacterized protein LOC101744228 [Bombyx mori]
BGIBMGA000860	12.444	4.18563	11.3582	12.0052	2e-47	ref|XP_004928111.1| PREDICTED: uncharacterized protein LOC101744228 [Bombyx mori]
BGIBMGA000861	0.589937	3.3485	0.151443	2.58574	/	No hits
BGIBMGA000862	1.30133	1.62808	1.36885	1.69591	0	ref|XP_004928107.1| PREDICTED: LOW QUALITY PROTEIN: centromere-associated protein E-like [Bombyx mori]
BGIBMGA000863	1.1104	1.36468	0.570104	1.10532	0	ref|XP_004928107.1| PREDICTED: LOW QUALITY PROTEIN: centromere-associated protein E-like [Bombyx mori]
BGIBMGA000864	2.51122	2.94963	1.78048	2.51252	0	ref|XP_004928107.1| PREDICTED: LOW QUALITY PROTEIN: centromere-associated protein E-like [Bombyx mori]
BGIBMGA000865	12.3627	19.2046	7.41626	9.94096	0	ref|XP_004927972.1| PREDICTED: protein FAM50 homolog [Bombyx mori]
BGIBMGA000866	19.013	31.1541	20.4357	15.7251	1e-173	ref|NP_001037686.1| aspartylglucosaminidase [Bombyx mori] gb|ABG81362.1| aspartylglucosaminidase [Bombyx mori]
BGIBMGA000867	7141.65	9746.01	8487.55	7584.15	1e-145	ref|NP_001037564.1| ribosomal protein S2 [Bombyx mori] gb|AAV34857.1| ribosomal protein S2 [Bombyx mori]
BGIBMGA000868	0	0	0	0	7e-99	dbj|BAM73806.1| cytochrome P450 [Bombyx mori] dbj|BAM73807.1| cytochrome P450 [Bombyx mori]
BGIBMGA000869	0	0	0	0	/	No hits
BGIBMGA000870	0	0	0	0	/	No hits
BGIBMGA000871	0	0.0753149	0	0.0747755	0	ref|XP_004928103.1| PREDICTED: synaptotagmin-5-like [Bombyx mori]
BGIBMGA000872	3.43233	2.95898	3.90948	2.84147	0	ref|XP_004927963.1| PREDICTED: TBC domain-containing protein kinase-like protein-like [Bombyx mori]
BGIBMGA000873	105.873	95.45	119.802	91.908	4e-38	ref|XP_004927961.1| PREDICTED: cyclic AMP response element-binding protein A-like [Bombyx mori]
BGIBMGA000874	64.0231	60.952	82.5958	65.0264	1e-104	ref|XP_004927961.1| PREDICTED: cyclic AMP response element-binding protein A-like [Bombyx mori]
BGIBMGA000875	0	0.0349676	0	0	0	ref|NP_001268820.1| juvenile hormone esterase-like precursor [Bombyx mori] gb|AGG20206.1| carboxylesterase ae18 [Bombyx
BGIBMGA000876	0.088138	0.222344	0	0.0735839	1e-173	ref|XP_004927960.1| PREDICTED: lipase member H-B-like [Bombyx mori]
BGIBMGA000877	82.502	93.1917	64.7492	108.817	0	ref|XP_004927959.1| PREDICTED: uncharacterized protein LOC101743079 [Bombyx mori]
BGIBMGA000878	10.398	10.9749	7.00187	8.29455	1e-117	gb|EHJ76605.1| hypothetical protein KGM_03325 [Danaus plexippus]
BGIBMGA000879	16.592	21.1395	11.7024	12.7328	7e-94	ref|XP_004927953.1| PREDICTED: retinal rod rhodopsin-sensitive cGMP 3',5'-cyclic phosphodiesterase subunit delta-like is
BGIBMGA000880	11.2662	10.576	12.3679	7.66144	0	ref|XP_004928097.1| PREDICTED: ATP-dependent RNA helicase SUV3 homolog, mitochondrial-like [Bombyx mori]
BGIBMGA000881	7.37422	4.63565	6.98403	6.81401	0	ref|XP_004928097.1| PREDICTED: ATP-dependent RNA helicase SUV3 homolog, mitochondrial-like [Bombyx mori]
BGIBMGA000882	56.3718	89.4312	49.6397	32.2875	7e-91	ref|XP_004927946.1| PREDICTED: 39S ribosomal protein L27, mitochondrial-like [Bombyx mori]
BGIBMGA000883	0	0	0	0	5e-92	ref|XP_004928093.1| PREDICTED: lipopolysaccharide-induced tumor necrosis factor-alpha factor homolog [Bombyx mori]
BGIBMGA000884	9.38536	12.0636	16.7964	18.0218	5e-69	ref|XP_004927940.1| PREDICTED: lipopolysaccharide-induced tumor necrosis factor-alpha factor homolog [Bombyx mori]
BGIBMGA000885	0.322958	0.678934	2.4872	2.96591	5e-72	ref|XP_004927941.1| PREDICTED: lipopolysaccharide-induced tumor necrosis factor-alpha factor homolog isoform X1 [Bombyx
BGIBMGA000886	2.55261	7.01182	16.95	16.6226	2e-75	ref|XP_004927944.1| PREDICTED: lipopolysaccharide-induced tumor necrosis factor-alpha factor homolog [Bombyx mori]
BGIBMGA000887	0	0	0	0	6e-56	ref|XP_004923770.1| PREDICTED: uncharacterized protein LOC101743770 [Bombyx mori]
BGIBMGA000888	0	0	0	0	0	ref|XP_004928091.1| PREDICTED: protein sax-3-like [Bombyx mori]
BGIBMGA000889	0	0	0	0	/	No hits
BGIBMGA000890	2.17299	2.6198	2.01625	2.33875	0	ref|XP_004928086.1| PREDICTED: LOW QUALITY PROTEIN: sorting nexin-25-like [Bombyx mori]
BGIBMGA000891	0	0.137798	0.0420675	0	0	ref|NP_001182633.1| ionotropic GABA-aminobutyric acid receptor GRD [Bombyx mori] gb|ADM88004.1| ionotropic GABA-aminobut
BGIBMGA000892	6.33315	4.34065	6.50315	6.3738	0	ref|XP_004927932.1| PREDICTED: probable phosphorylase b kinase regulatory subunit alpha-like [Bombyx mori]
BGIBMGA000893	8.26099	7.27039	13.8384	10.6375	0	ref|XP_004927932.1| PREDICTED: probable phosphorylase b kinase regulatory subunit alpha-like [Bombyx mori]
BGIBMGA000894	24.9846	29.0961	15.8778	25.5244	0	ref|XP_004928081.1| PREDICTED: LOW QUALITY PROTEIN: protein lava lamp-like [Bombyx mori]
BGIBMGA000895	0.0312909	0	0	0	0	ref|XP_004927926.1| PREDICTED: myosin-10-like [Bombyx mori]
BGIBMGA000896	0.0684912	0	0	0.171544	0	ref|XP_004927925.1| PREDICTED: zinc transporter 8-like [Bombyx mori]
BGIBMGA000897	110.447	171.704	137.491	149.049	0	ref|XP_004927924.1| PREDICTED: NADH dehydrogenase [ubiquinone] 1 alpha subcomplex subunit 9, mitochondrial-like [Bombyx
BGIBMGA000898	47.4238	62.5439	46.0857	20.8048	1e-89	ref|XP_004928078.1| PREDICTED: splicing factor 3A subunit 2-like [Bombyx mori]
BGIBMGA000899	1.70878	1.74481	1.53532	1.47756	0	ref|XP_004927923.1| PREDICTED: putative leucine-rich repeat-containing protein DDB_G0290503-like [Bombyx mori]
BGIBMGA000900	2.96989	3.56766	3.92092	4.65534	0	ref|XP_004927919.1| PREDICTED: neurogenic protein mastermind-like [Bombyx mori]
BGIBMGA000901	2.85453	2.16032	3.95706	4.40886	1e-20	ref|XP_004927919.1| PREDICTED: neurogenic protein mastermind-like [Bombyx mori]
BGIBMGA000902	9.53562	9.7825	8.81242	14.6483	3e-45	ref|XP_004927919.1| PREDICTED: neurogenic protein mastermind-like [Bombyx mori]
BGIBMGA000903	109.813	157.667	120.215	85.0458	0	ref|XP_004927918.1| PREDICTED: eukaryotic translation initiation factor 3 subunit M-like [Bombyx mori]
BGIBMGA000904	0	0	0	0.0782608	1e-160	ref|XP_004928076.1| PREDICTED: SUN domain-containing protein 1-like [Bombyx mori]
BGIBMGA000905	0	0	0	0	1e-120	ref|XP_004928075.1| PREDICTED: protein krueppel-like [Bombyx mori]
BGIBMGA000906	17.2767	10.0987	13.6299	30.6067	6e-50	ref|XP_004927916.1| PREDICTED: uncharacterized protein LOC101736979 [Bombyx mori]
BGIBMGA000907	0.189623	0	0.194713	0.15831	0	ref|XP_004927914.1| PREDICTED: intraflagellar transport protein 88 homolog isoform X1 [Bombyx mori]
BGIBMGA000908	0.31454	0	0.753627	0.437667	1e-35	ref|XP_004927915.1| PREDICTED: intraflagellar transport protein 88 homolog isoform X2 [Bombyx mori]
BGIBMGA000909	0.714787	1.74307	0.495432	0.835456	0	ref|XP_004928074.1| PREDICTED: cytoplasmic dynein 2 heavy chain 1-like [Bombyx mori]
BGIBMGA000910	0.173998	0.459844	0.0893344	0.13489	0	gb|EHJ65435.1| hypothetical protein KGM_05418 [Danaus plexippus]
BGIBMGA000911	0.867555	2.22172	0.728871	0.625528	0	ref|XP_004928072.1| PREDICTED: cytoplasmic dynein 2 heavy chain 1-like [Bombyx mori]
BGIBMGA000912	0.950582	1.30801	0.798626	0.43288	2e-50	ref|XP_001847712.1| cytoplasmic dynein heavy chain [Culex quinquefasciatus] gb|EDS26774.1| cytoplasmic dynein heavy chai
BGIBMGA000913	1.4546	2.76891	1.00123	0.787358	0	gb|EHJ65434.1| hypothetical protein KGM_05419 [Danaus plexippus]
BGIBMGA000914	1.51744	1.276	0.820089	1.33354	2e-20	gb|EHJ65434.1| hypothetical protein KGM_05419 [Danaus plexippus]
BGIBMGA000915	3.03512	0.170147	0.415545	1.80191	5e-94	ref|NP_001243987.1| laminin beta-2 chain [Bombyx mori] dbj|BAK79119.1| laminin beta-2 chain [Bombyx mori]
BGIBMGA000916	10.37	16.665	8.28204	17.5076	9e-36	gb|EHJ65430.1| hypothetical protein KGM_05422 [Danaus plexippus]
BGIBMGA000917	1.49477	1.00556	0.460469	0.124794	/	No hits
BGIBMGA000918	139.115	200.066	94.35	158.747	1e-100	ref|NP_001040518.1| S-phase kinase-associated protein [Bombyx mori]
BGIBMGA000919	8.17714	10.6073	6.02084	9.92275	0	ref|XP_004927905.1| PREDICTED: histone-lysine N-methyltransferase SUV420H1-like isoform X2 [Bombyx mori]
BGIBMGA000920	0.0709059	0	0	0	1e-134	gb|EHJ65413.1| hypothetical protein KGM_05430 [Danaus plexippus]
BGIBMGA000921	42.4485	63.4572	31.2496	41.3455	1e-145	ref|XP_004927898.1| PREDICTED: ER membrane protein complex subunit 10-like isoform X2 [Bombyx mori]
BGIBMGA000922	13.5085	13.6091	7.70618	11.9317	0	ref|XP_004927892.1| PREDICTED: interaptin-like [Bombyx mori]
BGIBMGA000923	277.732	384.831	270.955	260.131	7e-54	ref|XP_004927891.1| PREDICTED: cytochrome b-c1 complex subunit 8-like [Bombyx mori]
BGIBMGA000924	40.3413	51.8872	35.6337	36.1243	1e-152	ref|XP_004927890.1| PREDICTED: 39S ribosomal protein L22, mitochondrial-like [Bombyx mori]
BGIBMGA000925	48.0553	55.395	28.9004	53.0486	1e-132	ref|NP_001040442.1| Ssu72 RNA polymerase II CTD phosphatase [Bombyx mori]
BGIBMGA000926	206.412	247.311	151.921	180.868	0	ref|NP_001040544.1| transaldolase [Bombyx mori] gb|ABF51488.1| transaldolase [Bombyx mori]
BGIBMGA000927	0.524233	0.323271	0.502418	0.496023	0	ref|XP_004928065.1| PREDICTED: sodium- and chloride-dependent glycine transporter 1-like [Bombyx mori]
BGIBMGA000928	122.211	64.3115	71.4128	115.4	0	ref|XP_004928063.1| PREDICTED: putative mediator of RNA polymerase II transcription subunit 26-like [Bombyx mori]
BGIBMGA000929	134.506	99.7109	55.6099	145.983	2e-67	ref|XP_004928063.1| PREDICTED: putative mediator of RNA polymerase II transcription subunit 26-like [Bombyx mori]
BGIBMGA000930	13.4201	17.1718	15.0632	8.14674	0	ref|XP_004927884.1| PREDICTED: chromatin-remodeling complex ATPase chain Iswi-like [Bombyx mori]
BGIBMGA000931	28.4335	29.9744	21.8619	28.6596	0	ref|XP_004927882.1| PREDICTED: CCR4-NOT transcription complex subunit 7-like [Bombyx mori]
BGIBMGA000932	0.0330189	0	0.339052	0.137832	0	ref|XP_004927881.1| PREDICTED: serine/threonine-protein phosphatase rdgC-like [Bombyx mori]
BGIBMGA000933	1.632	1.52482	3.72401	4.08752	3e-26	gb|ABW75095.1| eyegone protein isoform B [Tribolium castaneum]
BGIBMGA000934	0	0	0.0880483	0.429524	1e-164	ref|XP_004927879.1| PREDICTED: carbonic anhydrase-related protein 10-like [Bombyx mori]
BGIBMGA000935	0	0	0	0	/	No hits
BGIBMGA000936	38.6682	42.3643	47.8191	25.9971	1e-174	ref|XP_004927876.1| PREDICTED: E3 ubiquitin-protein ligase BRE1-like isoform X1 [Bombyx mori]
BGIBMGA000937	40.4752	54.2531	32.7964	40.5617	0	ref|XP_004927871.1| PREDICTED: uroporphyrinogen decarboxylase-like [Bombyx mori]
BGIBMGA000938	13.4463	16.044	7.55808	10.6766	1e-180	ref|XP_004927866.1| PREDICTED: probable dolichyl pyrophosphate Glc1Man9GlcNAc2 alpha-1,3-glucosyltransferase-like [Bomby
BGIBMGA000939	0	0.064593	0.0788766	0.256521	0	ref|XP_004927867.1| PREDICTED: uncharacterized protein LOC101742162 [Bombyx mori]
BGIBMGA000940	29.9702	25.5788	12.2024	36.9391	0	ref|XP_004927864.1| PREDICTED: alpha-tocopherol transfer protein-like [Bombyx mori]
BGIBMGA000941	0	0.0648181	0	0.128708	0	ref|XP_004927863.1| PREDICTED: semaphorin-2A-like [Bombyx mori]
BGIBMGA000942	0.106359	0	0.109214	0.0887959	1e-127	ref|XP_004927863.1| PREDICTED: semaphorin-2A-like [Bombyx mori]
BGIBMGA000943	143.523	166.656	117.9	134.935	8e-58	ref|XP_004927862.1| PREDICTED: synaptobrevin-like [Bombyx mori]
BGIBMGA000944	1406.08	1689.19	1422.2	1288.15	1e-127	ref|NP_001036985.1| heat shock protein hsp21.4 [Bombyx mori] dbj|BAD74197.1| heat shock protein hsp21.4 [Bombyx mori]
BGIBMGA000945	0	0	0	0	/	No hits
BGIBMGA000946	2.6216	2.7266	1.39321	1.67032	0	ref|NP_001177140.1| nucleotide excision repair protein [Bombyx mori] gb|ADC53488.1| nucleotide excision repair protein [
BGIBMGA000947	167.328	123.568	74.0694	90.5567	1e-118	ref|XP_004927858.1| PREDICTED: 15 kDa selenoprotein-like [Bombyx mori]
BGIBMGA000948	11.1218	10.9787	5.58602	12.313	1e-136	ref|NP_001040166.1| anaphase promoting complex subunit 10 [Bombyx mori]
BGIBMGA000949	0.249269	0	0	0.0520269	1e-148	ref|XP_004928058.1| PREDICTED: Bardet-Biedl syndrome 7 protein homolog [Bombyx mori]
BGIBMGA000950	23.1894	23.3363	19.7	14.6605	0	ref|XP_004928057.1| PREDICTED: THO complex subunit 2-like [Bombyx mori]
BGIBMGA000951	1.69125	1.69742	0.61623	1.54862	0	ref|XP_004928056.1| PREDICTED: uncharacterized protein LOC101735330 [Bombyx mori]
BGIBMGA000952	0	0	0.0844478	0.06866	1e-158	ref|XP_004928053.1| PREDICTED: ras-related and estrogen-regulated growth inhibitor-like [Bombyx mori]
BGIBMGA000953	0	0.310046	0	0	1e-34	ref|XP_004927853.1| PREDICTED: uncharacterized protein LOC101740144 [Bombyx mori]
BGIBMGA000954	0	0	0.261109	0.212294	4e-23	ref|XP_004927853.1| PREDICTED: uncharacterized protein LOC101740144 [Bombyx mori]
BGIBMGA000955	15.0726	21.2603	13.4801	25.1673	1e-28	ref|XP_004927849.1| PREDICTED: uncharacterized protein LOC101739643 [Bombyx mori]
BGIBMGA000956	12.5877	13.6906	8.90083	17.0851	0	ref|XP_004927849.1| PREDICTED: uncharacterized protein LOC101739643 [Bombyx mori]
BGIBMGA000957	12.1007	11.8911	8.73609	7.57423	0	ref|XP_004927844.1| PREDICTED: pericentriolar material 1 protein-like isoform X3 [Bombyx mori]
BGIBMGA000958	18.8827	24.7328	12.5278	21.6816	0	ref|XP_004927839.1| PREDICTED: zinc transporter 9-like [Bombyx mori]
BGIBMGA000959	3446.35	4186.22	3329.87	3468.14	8e-77	ref|NP_001091751.1| ribosomal protein L31 [Bombyx mori] gb|AAV34843.1| ribosomal protein L31 [Bombyx mori]
BGIBMGA000960	0	0	0	0	6e-25	gb|EHJ77016.1| hypothetical protein KGM_00044 [Danaus plexippus]
BGIBMGA000961	0	0	0	0	/	No hits
BGIBMGA000962	0	0	0	0	7e-10	ref|XP_004928051.1| PREDICTED: teneurin-a-like [Bombyx mori]
BGIBMGA000963	0	0	0	0	0	ref|XP_004928051.1| PREDICTED: teneurin-a-like [Bombyx mori]
BGIBMGA000964	0.0339478	0.00951549	0.0116197	0.00944734	0	ref|XP_004928051.1| PREDICTED: teneurin-a-like [Bombyx mori]
BGIBMGA000965	6.31707	7.37173	6.53959	7.79251	0	ref|XP_004928049.1| PREDICTED: brain tumor protein-like [Bombyx mori]
BGIBMGA000966	0.145864	0	0.0499263	0.0405924	0	ref|XP_004928048.1| PREDICTED: insulin-like growth factor-binding protein complex acid labile subunit-like [Bombyx mori]
BGIBMGA000967	0	0	0	0	/	No hits
BGIBMGA000968	0	0	0	0.98944	/	No hits
BGIBMGA000969	0	0	0	0	/	No hits
BGIBMGA000970	19.2065	12.7683	8.36379	11.3336	1e-134	ref|XP_004927837.1| PREDICTED: mediator of RNA polymerase II transcription subunit 7-like [Bombyx mori]
BGIBMGA000971	101.022	79.7448	92.4544	82.5317	1e-101	ref|XP_004927833.1| PREDICTED: proteasome maturation protein-like [Bombyx mori]
BGIBMGA000972	8.18235	8.91914	5.9125	4.55413	5e-29	ref|XP_004928045.1| PREDICTED: tyrosine-protein kinase Btk29A-like [Bombyx mori]
BGIBMGA000973	4.70106	3.72056	5.1112	4.84826	4e-86	ref|XP_004928045.1| PREDICTED: tyrosine-protein kinase Btk29A-like [Bombyx mori]
BGIBMGA000974	6.46441	4.7111	7.22797	3.3581	1e-106	ref|XP_004928045.1| PREDICTED: tyrosine-protein kinase Btk29A-like [Bombyx mori]
BGIBMGA000975	5.22193	4.95481	4.23896	5.6852	0	ref|XP_004928042.1| PREDICTED: DENN domain-containing protein 5B-like [Bombyx mori]
BGIBMGA000976	9.08447	9.03491	9.63823	8.68043	0	ref|XP_004928041.1| PREDICTED: mucin-19-like [Bombyx mori]
BGIBMGA000977	29.1946	32.7836	21.9717	20.8918	2e-78	ref|NP_001040384.1| mitochondrial single-stranded DNA-binding protein [Bombyx mori]
BGIBMGA000978	0	0	0	0	7e-26	gb|EHJ67918.1| hypothetical protein KGM_21232 [Danaus plexippus]
BGIBMGA000979	2.41917	0.910064	0.88251	1.19587	0	gb|EHJ76832.1| hypothetical protein KGM_17361 [Danaus plexippus]
BGIBMGA000980	16.2568	20.153	13.0792	16.7905	2e-82	ref|XP_004928038.1| PREDICTED: TIP41-like protein-like [Bombyx mori]
BGIBMGA000981	0.14035	0.354058	0.288234	0.512636	0	gb|EFN86406.1| hypothetical protein EAI_04132 [Harpegnathos saltator]
BGIBMGA000982	0	0	0	0	0	ref|XP_004927826.1| PREDICTED: cAMP-dependent protein kinase catalytic subunit-like [Bombyx mori]
BGIBMGA000983	0.0790094	0.0332193	0.0405651	0	0	ref|XP_004928037.1| PREDICTED: potassium channel subfamily K member 18-like [Bombyx mori]
BGIBMGA000984	0	0	0	0	1e-26	ref|XP_004927824.1| PREDICTED: uncharacterized protein LOC101736049 [Bombyx mori]
BGIBMGA000985	0	0	0	0	1e-116	gb|EHJ74356.1| hypothetical protein KGM_02261 [Danaus plexippus]
BGIBMGA000986	0	0	0	0	9e-47	gb|EHJ74356.1| hypothetical protein KGM_02261 [Danaus plexippus]
BGIBMGA000987	0.702306	3.54339	0.721158	7.03602	/	No hits
BGIBMGA000988	1.41861	1.83771	1.61417	3.84115	0	gb|ADW54424.1| OVO protein [Bombyx mori]
BGIBMGA000989	0.0331674	0.0557805	0	0.0830714	0	ref|XP_004928036.1| PREDICTED: cytosolic carboxypeptidase NnaD-like [Bombyx mori]
BGIBMGA000990	43.9412	57.5344	40.5149	31.2269	1e-172	ref|XP_004927819.1| PREDICTED: exonuclease 3'-5' domain-containing protein 1-like [Bombyx mori]
BGIBMGA000991	41.8172	60.8372	56.6988	32.5845	0	ref|XP_004928035.1| PREDICTED: histidine--tRNA ligase, cytoplasmic-like [Bombyx mori]
BGIBMGA000992	0.154344	0	0.211316	0.0859049	5e-99	gb|EHJ74201.1| hypothetical protein KGM_19919 [Danaus plexippus]
BGIBMGA000993	0	0.0837963	0	0	0	ref|XP_004927817.1| PREDICTED: uncharacterized protein LOC101747039 [Bombyx mori]
BGIBMGA000994	0	0	0	0.0559683	0	ref|XP_004927815.1| PREDICTED: malate dehydrogenase, chloroplastic-like [Bombyx mori]
BGIBMGA000995	28.2505	50.5681	23.3564	31.3028	1e-106	ref|XP_004928033.1| PREDICTED: nuclear pore complex protein Nup50-like [Bombyx mori]
BGIBMGA000996	4.83933	6.68538	2.83956	6.20461	1e-90	ref|XP_004927813.1| PREDICTED: uncharacterized protein LOC101746483 [Bombyx mori]
BGIBMGA000997	0	0	0.0794282	0	1e-168	ref|XP_004928031.1| PREDICTED: uncharacterized protein LOC101742981 [Bombyx mori]
BGIBMGA000998	12.0347	11.1617	5.27022	11.2295	4e-76	ref|XP_004928030.1| PREDICTED: uncharacterized protein LOC101742838 [Bombyx mori]
BGIBMGA000999	0.219036	0.690698	0.281144	0.13715	0	ref|XP_004928029.1| PREDICTED: tyrosine-protein kinase-like otk-like [Bombyx mori]
BGIBMGA001000	0	0	0	0.0982423	2e-92	ref|NP_001098694.1| achaete-scute-like protein ASH3 [Bombyx mori]
BGIBMGA001001	0	0	0.117095	0	1e-118	ref|NP_001037416.1| achaete-scute-like protein [Bombyx mori]
BGIBMGA001002	0.491614	2.38851	0.841351	0.820869	0	ref|NP_001098696.1| achaete-scute-like protein ASE [Bombyx mori]
BGIBMGA001003	4.30892	9.67698	3.07563	7.28253	0	dbj|BAM73879.1| cytochrome P450 [Bombyx mori]
BGIBMGA001004	0.0435485	0.0366197	0	0	0	dbj|BAM73905.1| cytochrome P450 [Bombyx mori] dbj|BAM73906.1| cytochrome P450 [Bombyx mori]
BGIBMGA001005	0	0	0	0	0	dbj|BAM73873.1| cytochrome P450 [Bombyx mori]
BGIBMGA001006	0	0	0	0	/	No hits
BGIBMGA001007	0.0298551	0	0	0	0	ref|XP_004927806.1| PREDICTED: uncharacterized protein LOC101744989 [Bombyx mori]
BGIBMGA001008	0.57249	0.275087	0.545867	0.716932	0	ref|XP_004927805.1| PREDICTED: monocarboxylate transporter 9-like [Bombyx mori]
BGIBMGA001009	21.7185	21.2539	21.416	21.4616	0	ref|XP_004927801.1| PREDICTED: protein PTCD3 homolog, mitochondrial-like [Bombyx mori]
BGIBMGA001010	0.0914159	0.384355	0.187739	0.152641	1e-103	gb|EHJ74969.1| hypothetical protein KGM_12201 [Danaus plexippus]
BGIBMGA001011	14.362	17.5738	17.0952	13.4959	0	ref|XP_004927797.1| PREDICTED: ER degradation-enhancing alpha-mannosidase-like protein 2-like [Bombyx mori]
BGIBMGA001012	0.101171	0.0283579	0.0346288	0.112619	0	ref|XP_004928024.1| PREDICTED: serine/threonine-protein kinase MST4-like [Bombyx mori]
BGIBMGA001013	0.245126	0.0515313	0.125853	0.153487	0	ref|XP_004927796.1| PREDICTED: testis-specific serine/threonine-protein kinase 1-like [Bombyx mori]
BGIBMGA001014	6.9723	8.33158	6.24434	8.40321	0	ref|XP_004927792.1| PREDICTED: transmembrane protein 184C-like [Bombyx mori]
BGIBMGA001015	18.5157	26.5899	19.3831	47.1776	1e-124	ref|XP_004927790.1| PREDICTED: uncharacterized protein C6orf106 homolog isoform X3 [Bombyx mori]
BGIBMGA001016	0	0.120018	0	0.119158	2e-57	ref|XP_004927787.1| PREDICTED: leucine-rich repeat-containing protein 56-like [Bombyx mori]
BGIBMGA001017	0	0.137798	0.16827	0	8e-90	ref|XP_004927787.1| PREDICTED: leucine-rich repeat-containing protein 56-like [Bombyx mori]
BGIBMGA001018	0.256247	1.07738	0.350833	0.356555	0	ref|XP_004927786.1| PREDICTED: epoxide hydrolase 4-like [Bombyx mori]
BGIBMGA001019	9.58648	14.2621	9.30293	9.58657	1e-150	ref|XP_004927785.1| PREDICTED: FGFR1 oncogene partner 2 homolog [Bombyx mori]
BGIBMGA001020	0	0	0.155592	0	1e-77	gb|ABM88498.1| cocoonase [Bombyx mori]
BGIBMGA001021	0	0	0	0	1e-35	ref|XP_004927783.1| PREDICTED: uncharacterized protein LOC101741632 [Bombyx mori]
BGIBMGA001022	0	0	0	0	1e-135	ref|XP_004927782.1| PREDICTED: CD9 antigen-like [Bombyx mori]
BGIBMGA001023	10.8041	6.48934	7.92435	4.43842	1e-50	ref|XP_004928023.1| PREDICTED: transmembrane and TPR repeat-containing protein CG4050-like [Bombyx mori]
BGIBMGA001024	8.0473	5.64326	7.80593	3.12371	0	ref|XP_004928023.1| PREDICTED: transmembrane and TPR repeat-containing protein CG4050-like [Bombyx mori]
BGIBMGA001025	10.9981	12.4373	10.6443	12.1371	1e-115	ref|XP_004927779.1| PREDICTED: histone deacetylase complex subunit SAP30 homolog [Bombyx mori]
BGIBMGA001026	0.356099	0.149721	0	0	0	ref|XP_004927780.1| PREDICTED: glutamate receptor ionotropic, delta-2-like isoform X1 [Bombyx mori]
BGIBMGA001027	12.4979	12.0797	8.70306	12.353	1e-111	ref|XP_004927775.1| PREDICTED: mitochondrial inner membrane protease subunit 1-like isoform X1 [Bombyx mori]
BGIBMGA001028	5.93923	4.08926	4.9526	4.82538	0	ref|XP_004928019.1| PREDICTED: tetratricopeptide repeat protein 17-like [Bombyx mori]
BGIBMGA001029	9.07028	5.48782	7.38285	7.38782	1e-106	ref|XP_004928019.1| PREDICTED: tetratricopeptide repeat protein 17-like [Bombyx mori]
BGIBMGA001030	1.18213	0.426018	0.693633	0.563956	1e-39	gb|ACN86369.1| troponin I transcript variant B [Bombyx mandarina]
BGIBMGA001031	1.19582	0.558642	0.955047	0.332785	4e-67	gb|EHJ68237.1| hypothetical protein KGM_05708 [Danaus plexippus]
BGIBMGA001032	38.3486	51.1161	30.1938	37.9303	0	ref|XP_004927774.1| PREDICTED: sorting nexin-9-like [Bombyx mori]
BGIBMGA001033	10.9225	7.93926	11.2157	7.26417	1e-138	ref|XP_004928017.1| PREDICTED: CD151 antigen-like [Bombyx mori]
BGIBMGA001034	0.131292	0.110402	0.0674079	0.219223	1e-155	ref|XP_004927773.1| PREDICTED: GATA zinc finger domain-containing protein 14-like [Bombyx mori]
BGIBMGA001035	190.608	209.454	165.835	107.685	0	ref|XP_004927772.1| PREDICTED: inosine-5'-monophosphate dehydrogenase-like [Bombyx mori]
BGIBMGA001036	17.576	23.1108	13.5184	22.8886	1e-162	ref|XP_004927770.1| PREDICTED: UPF0609 protein CG1218-like [Bombyx mori]
BGIBMGA001037	66.737	64.0314	70.1766	30.9777	0	ref|XP_004927767.1| PREDICTED: leucine--tRNA ligase, cytoplasmic-like [Bombyx mori]
BGIBMGA001038	4.5993	8.29584	4.08519	4.70378	0	ref|XP_004927766.1| PREDICTED: tudor domain-containing protein 3-like [Bombyx mori]
BGIBMGA001039	0.884906	1.86028	0.908659	1.40369	8e-87	dbj|BAM19214.1| tetraspanin 74F [Papilio polytes]
BGIBMGA001040	0.234102	0.196855	0	1.07495	2e-68	ref|XP_004927765.1| PREDICTED: uncharacterized protein LOC101739082 isoform X2 [Bombyx mori]
BGIBMGA001041	13.2328	8.01464	4.10034	9.51461	0	ref|XP_004927763.1| PREDICTED: acyl-CoA synthetase family member 4 homolog [Bombyx mori]
BGIBMGA001042	43.0627	28.4443	35.5089	26.5383	0	ref|XP_004928012.1| PREDICTED: LOW QUALITY PROTEIN: probable phospholipid-transporting ATPase VD-like, partial [Bombyx m
BGIBMGA001043	4915.37	6014.72	3918.18	5224.89	3e-66	ref|NP_001037522.1| ribosomal protein L27A [Bombyx mori] gb|AAV34839.1| ribosomal protein L27A [Bombyx mori]
BGIBMGA001044	13.1192	16.1152	14.3959	15.2481	1e-123	gb|ABN09648.1| apoptosis-linked protein 2 [Bombyx mori]
BGIBMGA001045	0	0	0.232592	0	1e-170	ref|XP_004927758.1| PREDICTED: hemicentin-1-like [Bombyx mori]
BGIBMGA001046	0	0	0	0	/	No hits
BGIBMGA001047	0	0	0	0.177592	/	No hits
BGIBMGA001048	6.06708	4.58848	5.18528	3.98423	0	ref|XP_004928006.1| PREDICTED: low-density lipoprotein receptor-related protein 6-like [Bombyx mori]
BGIBMGA001049	0	0	0	0	4e-16	gb|EGI66603.1| FLJ37770-like protein [Acromyrmex echinatior]
BGIBMGA001050	0	0	0	0	9e-58	ref|XP_004927756.1| PREDICTED: uncharacterized protein LOC101737868 [Bombyx mori]
BGIBMGA001051	0	0	0.658448	0.267675	2e-39	ref|NP_001037197.1| glutathione S-transferase epsilon 1 [Bombyx mori] gb|AAO41719.1| glutathione S-transferase 1 [Bombyx
BGIBMGA001052	0	0	0	0	1e-136	ref|XP_004927754.1| PREDICTED: uncharacterized protein LOC101737637 isoform X1 [Bombyx mori]
BGIBMGA001053	0	0	0	0	/	No hits
BGIBMGA001054	22.4604	26.4605	19.6529	26.4589	0	ref|NP_001243942.1| ubiquitin carboxyl-terminal hydrolase 46 [Bombyx mori]
BGIBMGA001055	3.08688	4.97516	2.47636	2.79191	0	ref|XP_004927752.1| PREDICTED: uncharacterized protein LOC101737353 [Bombyx mori]
BGIBMGA001056	2.19933	3.37244	2.59047	2.32219	0	ref|NP_001165929.1| adipose triglyceride lipase brummer [Bombyx mori]
BGIBMGA001057	2.99968	2.52241	2.69517	4.3826	2e-24	gb|AEJ33048.1| adipose triglyceride lipase [Manduca sexta]
BGIBMGA001058	6.77224	8.5421	11.1264	6.78473	6e-28	gb|AEJ33048.1| adipose triglyceride lipase [Manduca sexta]
BGIBMGA001059	0	0	0.23004	0.0935167	1e-113	gb|EHJ67935.1| adipose triglyceride lipase brummer [Danaus plexippus]
BGIBMGA001060	163.77	219.971	210.585	177.08	1e-137	ref|XP_004927747.1| PREDICTED: clathrin light chain-like isoform X1 [Bombyx mori]
BGIBMGA001061	11.2286	13.4753	11.1864	10.5851	0	ref|XP_004927746.1| PREDICTED: alkylated DNA repair protein alkB homolog 8-like [Bombyx mori]
BGIBMGA001062	18.3146	24.2446	13.7788	18.7723	1e-84	ref|NP_001037086.1| hemolin-interacting protein [Bombyx mori] gb|AAR97570.1| hemolin-interacting protein [Bombyx mori]
BGIBMGA001063	0.0446922	0.0751628	0	0.410434	0	ref|XP_004928001.1| PREDICTED: uncharacterized protein LOC101737689 [Bombyx mori]
BGIBMGA001064	6.29881	6.65308	6.46788	5.51521	0	ref|XP_004927999.1| PREDICTED: N-acetylgalactosaminyltransferase 6-like [Bombyx mori]
BGIBMGA001065	0	0	0	0	/	No hits
BGIBMGA001066	0	0	0	0	1e-109	ref|NP_001129363.1| serine protease inhibitor 33 precursor [Bombyx mori] gb|ACI24664.1| serpin-33 [Bombyx mori]
BGIBMGA001067	0.0810353	0	0	0	0	ref|XP_004927996.1| PREDICTED: uncharacterized protein LOC101736980 [Bombyx mori]
BGIBMGA001068	0	0	0.0794282	0	0	ref|XP_004927742.1| PREDICTED: fumarylacetoacetate hydrolase domain-containing protein 2-like [Bombyx mori]
BGIBMGA001069	5.2772	4.00036	5.73918	5.05688	0	ref|XP_004927995.1| PREDICTED: zinc finger protein 699-like [Bombyx mori]
BGIBMGA001070	131.529	218.498	153.233	94.0268	1e-117	gb|EHJ68681.1| hypothetical protein KGM_13292 [Danaus plexippus]
BGIBMGA001071	0	0	0	0	1e-170	gb|EHJ68683.1| hypothetical protein KGM_13295 [Danaus plexippus]
BGIBMGA001072	0.331645	0.0656183	0.0600965	0.0651483	0	ref|XP_004927994.1| PREDICTED: ankyrin repeat and BTB/POZ domain-containing protein 2-like [Bombyx mori]
BGIBMGA001073	58.8317	68.8916	75.2889	55.2869	0	ref|XP_004927736.1| PREDICTED: choline/ethanolaminephosphotransferase 1-like isoform X1 [Bombyx mori]
BGIBMGA001074	12.2969	7.56414	10.8203	8.8634	0	ref|XP_004927735.1| PREDICTED: probable phospholipid-transporting ATPase IA-like [Bombyx mori]
BGIBMGA001075	34.6289	19.9435	37.6561	31.9889	0	ref|XP_004927734.1| PREDICTED: phosphatidylcholine:ceramide cholinephosphotransferase 1-like [Bombyx mori]
BGIBMGA001076	58.3848	47.5025	58.2848	44.1688	1e-142	ref|XP_004927992.1| PREDICTED: caseinolytic peptidase B protein homolog [Bombyx mori]
BGIBMGA001077	17.1536	36.118	27.3996	25.4027	0	ref|NP_001182007.1| R2D2 protein [Bombyx mori] dbj|BAJ11654.1| R2D2 [Bombyx mori]
BGIBMGA001078	33.5318	34.1636	28.717	32.1765	6e-90	ref|XP_004927990.1| PREDICTED: tyrosine-protein phosphatase 10D-like [Bombyx mori]
BGIBMGA001079	32.5054	32.9258	34.0282	30.7259	0	ref|XP_004927990.1| PREDICTED: tyrosine-protein phosphatase 10D-like [Bombyx mori]
BGIBMGA001080	89.6292	95.6129	147.49	60.026	/	No hits
BGIBMGA001081	145.792	161.936	186.573	76.906	2e-29	ref|XP_004927989.1| PREDICTED: eukaryotic translation initiation factor 4 gamma 2-like [Bombyx mori]
BGIBMGA001082	106.987	103.383	150.822	110.313	6e-87	ref|XP_004927988.1| PREDICTED: uncharacterized protein LOC101735795 [Bombyx mori]
BGIBMGA001083	7.49258	9.16702	10.5014	7.29295	0	ref|XP_004927732.1| PREDICTED: palmitoyltransferase ZDHHC17-like [Bombyx mori]
BGIBMGA001084	32.0409	44.0966	37.0181	16.5609	0	ref|NP_001036845.1| meiotic recombination 11 [Bombyx mori] dbj|BAB11924.1| Mre11 [Bombyx mori]
BGIBMGA001085	0.0215831	0	0.0443248	0.0180191	0	ref|XP_004927991.1| PREDICTED: transient receptor potential-gamma protein-like [Bombyx mori]
BGIBMGA001086	2.38244	1.14479	1.04845	1.13659	5e-20	ref|XP_004927993.1| PREDICTED: uncharacterized protein KIAA0930 homolog [Bombyx mori]
BGIBMGA001087	32.9074	16.51	16.7534	33.2452	1e-30	ref|XP_004927993.1| PREDICTED: uncharacterized protein KIAA0930 homolog [Bombyx mori]
BGIBMGA001088	8.68366	5.56345	4.67068	4.66054	3e-16	gb|EHJ68688.1| hypothetical protein KGM_13289 [Danaus plexippus]
BGIBMGA001089	23.7316	14.544	9.91264	10.0743	7e-24	ref|XP_004927993.1| PREDICTED: uncharacterized protein KIAA0930 homolog [Bombyx mori]
BGIBMGA001090	32.1344	22.1332	22.7165	15.3688	5e-84	ref|XP_004927993.1| PREDICTED: uncharacterized protein KIAA0930 homolog [Bombyx mori]
BGIBMGA001091	0.148474	0.149821	0.0914757	0.074374	0	ref|XP_004927733.1| PREDICTED: spondin-1-like [Bombyx mori]
BGIBMGA001092	0	0.949122	0.811302	0.0942324	7e-97	ref|XP_004927740.1| PREDICTED: uncharacterized protein LOC101735793 [Bombyx mori]
BGIBMGA001093	6.69105	12.3174	8.1086	9.51156	0	ref|XP_004927741.1| PREDICTED: lipoyl synthase, mitochondrial-like [Bombyx mori]
BGIBMGA001094	0	0	0	0	1e-21	gb|EHJ73357.1| alpha amylase [Danaus plexippus]
BGIBMGA001095	0	0	0	0	/	No hits
BGIBMGA001096	0.148974	0.181643	0.33654	0.366903	0	ref|XP_004927998.1| PREDICTED: teneurin-m-like [Bombyx mori]
BGIBMGA001097	111.437	107.704	133.689	84.159	0	ref|XP_004927743.1| PREDICTED: calnexin-like [Bombyx mori]
BGIBMGA001098	4.46334	24.3958	11.5077	12.4345	0	ref|XP_004928000.1| PREDICTED: arylsulfatase I-like [Bombyx mori]
BGIBMGA001099	0	0	0	0.382129	1e-101	ref|XP_004927744.1| PREDICTED: uncharacterized protein LOC101736406 [Bombyx mori]
BGIBMGA001100	10.3781	11.3977	9.44307	5.64262	0	ref|XP_563746.4| AGAP002438-PA [Anopheles gambiae str. PEST] gb|EAL40926.4| AGAP002438-PA [Anopheles gambiae str. PEST]
BGIBMGA001101	0.0579127	0.0486984	0.118934	0.145049	0	ref|XP_004927745.1| PREDICTED: TBC1 domain family member 19-like [Bombyx mori]
BGIBMGA001102	1.94597	3.44496	1.52495	1.49638	0	ref|XP_004927750.1| PREDICTED: phosphatidylinositol N-acetylglucosaminyltransferase subunit A-like isoform X1 [Bombyx mo
BGIBMGA001103	43.554	50.6926	51.396	44.096	1e-90	ref|XP_004928002.1| PREDICTED: growth arrest and DNA damage-inducible proteins-interacting protein 1-like [Bombyx mori]
BGIBMGA001104	3.49305	5.22183	1.99267	1.62014	/	No hits
BGIBMGA001105	11.4011	14.2219	5.03949	8.44682	0	ref|XP_004927753.1| PREDICTED: nitric oxide synthase-interacting protein homolog [Bombyx mori]
BGIBMGA001106	3375.78	3370.13	3251.86	3407.98	1e-112	ref|NP_001037223.1| ribosomal protein L21 [Bombyx mori] gb|AAV34832.1| ribosomal protein L21 [Bombyx mori]
BGIBMGA001107	401.153	598.111	558.417	249.024	0	gb|AEO79985.1| DNA supercoiling factor [Bombyx mori]
BGIBMGA001108	0	0	0	0	6e-44	gb|EHJ72480.1| hypothetical protein KGM_01887 [Danaus plexippus]
BGIBMGA001109	0	0	0	0	6e-20	gb|EHJ66787.1| hypothetical protein KGM_07698 [Danaus plexippus]
BGIBMGA001110	0	0	0	0	1e-74	gb|EHJ66252.1| hypothetical protein KGM_11539 [Danaus plexippus]
BGIBMGA001111	0	0	0.0908659	0	2e-98	gb|EHJ66252.1| hypothetical protein KGM_11539 [Danaus plexippus]
BGIBMGA001112	0.702306	8.63701	1.71275	3.73788	5e-75	ref|XP_004925241.1| PREDICTED: SH3 and multiple ankyrin repeat domains protein 1-like [Bombyx mori]
BGIBMGA001113	0	0	0	0	/	No hits
BGIBMGA001114	0	0	0	0	/	No hits
BGIBMGA001115	34.3691	53.2616	26.4349	44.0301	0	ref|XP_004927759.1| PREDICTED: dolichyl-phosphate beta-glucosyltransferase-like [Bombyx mori]
BGIBMGA001116	4.16946	3.7948	3.02215	3.68572	0	ref|XP_004927760.1| PREDICTED: uncharacterized protein LOC101738535 [Bombyx mori]
BGIBMGA001117	13.4342	36.1926	11.2833	11.734	0	ref|XP_004928011.1| PREDICTED: protein SPT2 homolog [Bombyx mori]
BGIBMGA001118	16.4914	21.8498	15.1994	20.6187	0	ref|XP_004927761.1| PREDICTED: 7-methylguanosine phosphate-specific 5'-nucleotidase-like [Bombyx mori]
BGIBMGA001119	178.077	241.543	181.936	163.564	0	ref|XP_004927762.1| PREDICTED: rab GDP dissociation inhibitor alpha-like [Bombyx mori]
BGIBMGA001120	0	0	0	0	/	No hits
BGIBMGA001121	0.5404	0.312413	0.971086	0.817736	0	ref|XP_004928013.1| PREDICTED: protein kinase C-binding protein NELL1-like, partial [Bombyx mori]
BGIBMGA001122	0	0	0	0	0	ref|NP_001040183.1| peptidyl-prolyl cis-trans isomerase E [Bombyx mori]
BGIBMGA001123	38.566	29.4868	33.7469	15.2902	0	ref|XP_004928015.1| PREDICTED: exportin-5-like [Bombyx mori]
BGIBMGA001124	67.661	61.5097	60.4337	32.3582	0	ref|XP_004927768.1| PREDICTED: recombination repair protein 1-like isoform X1 [Bombyx mori]
BGIBMGA001125	19.7391	16.5984	25.47	19.1536	1e-167	ref|XP_004928016.1| PREDICTED: uncharacterized protein LOC101740546 [Bombyx mori]
BGIBMGA001126	213.458	343.264	232.193	121.109	0	ref|XP_004927771.1| PREDICTED: rab proteins geranylgeranyltransferase component A 2-like [Bombyx mori]
BGIBMGA001127	0	0	0	0.108644	1e-87	ref|XP_004928020.1| PREDICTED: post-GPI attachment to proteins factor 2-like [Bombyx mori]
BGIBMGA001128	4.74057	3.18905	6.1659	6.33242	2e-14	ref|XP_004928021.1| PREDICTED: transcriptional enhancer factor TEF-3-like [Bombyx mori]
BGIBMGA001129	4.77349	4.89984	5.27347	5.05714	1e-141	ref|XP_004928022.1| PREDICTED: glucosylceramidase-like [Bombyx mori]
BGIBMGA001130	19.9354	20.8624	23.7432	18.5217	0	ref|XP_004927778.1| PREDICTED: zinc transporter 1-like isoform X2 [Bombyx mori]
BGIBMGA001131	27.0649	34.1381	17.279	24.5114	0	gb|EHJ71589.1| hypothetical protein KGM_20827 [Danaus plexippus]
BGIBMGA001132	63.1015	77.47	61.6699	63.7757	1e-85	gb|AEE62668.1| unknown [Dendroctonus ponderosae]
BGIBMGA001133	0	0	0	0	/	No hits
BGIBMGA001134	0.621423	0.31353	0.127621	0.311284	/	No hits
BGIBMGA001135	0.177514	0.354517	0.159494	0.222301	0	ref|XP_004927784.1| PREDICTED: flocculation protein FLO11-like [Bombyx mori]
BGIBMGA001136	226.185	271.344	228.144	260.962	4e-72	ref|NP_001091763.1| signal peptidase complex subunit 3 [Bombyx mori]
BGIBMGA001137	14.9807	14.7211	13.3258	11.6344	0	ref|NP_001040281.1| thymidylate synthase isoform 1 [Bombyx mori]
BGIBMGA001138	10.4878	15.3875	9.64749	10.3065	0	ref|XP_004927793.1| PREDICTED: putative neutral sphingomyelinase-like [Bombyx mori]
BGIBMGA001139	21.4226	23.6656	28.8029	21.7816	0	ref|XP_004927794.1| PREDICTED: DNA-binding protein Ikaros-like [Bombyx mori]
BGIBMGA001140	0.899627	1.51298	1.6376	1.26317	1e-172	gb|EHJ74980.1| hypothetical protein KGM_12188 [Danaus plexippus]
BGIBMGA001141	4.28908	4.03377	3.88266	4.6645	0	ref|XP_004927795.1| PREDICTED: liprin-beta-1-like [Bombyx mori]
BGIBMGA001142	11.8391	14.2791	13.7097	12.8421	0	ref|NP_001153659.1| cyclin A [Bombyx mori] gb|ACM79367.1| cyclin A [Bombyx mori]
BGIBMGA001143	13.891	15.4392	6.17439	7.99989	0	ref|XP_004928026.1| PREDICTED: mucin-5AC-like [Bombyx mori]
BGIBMGA001144	0	0.0246069	0.120193	0.195445	0	ref|XP_004927804.1| PREDICTED: flocculation protein FLO11-like [Bombyx mori]
BGIBMGA001145	2.27347	3.23527	2.24471	1.71555	0	ref|XP_004928027.1| PREDICTED: uncharacterized protein LOC101742398 [Bombyx mori]
BGIBMGA001146	0	16.1868	0.0590038	0.863511	0	ref|XP_004927807.1| PREDICTED: monocarboxylate transporter 7-like [Bombyx mori]
BGIBMGA001147	5.64935	22.8742	13.6494	22.1555	0	ref|XP_004928028.1| PREDICTED: facilitated trehalose transporter Tret1-like [Bombyx mori]
BGIBMGA001148	0	0	0	0	1e-151	ref|NP_001098692.1| achaete-scute-like protein ASH2 [Bombyx mori]
BGIBMGA001149	0	0	0	0	0	gb|ABD36275.1| yellow protein [Bombyx mori] dbj|BAH11146.1| yellow protein [Bombyx mori]
BGIBMGA001150	0.174883	0.147058	0.359154	0.657019	1e-179	ref|XP_004927808.1| PREDICTED: proton-coupled amino acid transporter 1-like [Bombyx mori]
BGIBMGA001151	0	0	0	0	0	ref|XP_004927809.1| PREDICTED: proton-coupled amino acid transporter 4-like [Bombyx mori]
BGIBMGA001152	16.3871	22.0477	20.281	19.9817	1e-169	ref|XP_004927811.1| PREDICTED: NADH-cytochrome b5 reductase 2-like isoform X2 [Bombyx mori]
BGIBMGA001153	0.108444	0	0	0.090537	1e-124	ref|XP_004928032.1| PREDICTED: uncharacterized protein LOC101743120 [Bombyx mori]
BGIBMGA001154	8.94979	19.1241	9.15024	10.0919	0	ref|NP_001161185.1| aly protein [Bombyx mori] gb|ACY24884.1| Aly [Bombyx mori]
BGIBMGA001155	1.85421	2.31191	1.83833	2.02845	1e-168	ref|XP_004928034.1| PREDICTED: uncharacterized protein LOC101743404 [Bombyx mori]
BGIBMGA001156	0	0	0	0.0535349	0	ref|XP_004927816.1| PREDICTED: malate dehydrogenase, mitochondrial-like [Bombyx mori]
BGIBMGA001157	1.46185	0.409753	0.40029	0.162727	1e-126	ref|NP_001040254.1| beadex/dLMO protein [Bombyx mori] gb|ABD36315.1| beadex/dLMO protein [Bombyx mori]
BGIBMGA001158	0	0	0	0	1e-91	ref|XP_004922358.1| PREDICTED: uncharacterized protein LOC101747063 [Bombyx mori]
BGIBMGA001159	21.1871	24.9425	18.9869	22.7883	0	ref|XP_004927818.1| PREDICTED: vacuolar protein-sorting-associated protein 36-like [Bombyx mori]
BGIBMGA001160	6.1487	14.3119	17.8022	12.2513	0	ref|XP_004927820.1| PREDICTED: probable glutamine-dependent NAD(+) synthetase-like [Bombyx mori]
BGIBMGA001161	7.0055	0.310046	2.83956	4.92521	/	No hits
BGIBMGA001162	1.07237	2.93904	0.815672	2.0227	0	dbj|BAM73799.1| cytochrome P450 [Bombyx mori]
BGIBMGA001163	0	0	0	0	0	ref|XP_004927827.1| PREDICTED: cAMP-dependent protein kinase catalytic subunit alpha-like [Bombyx mori]
BGIBMGA001164	0.44423	0	0.273692	0.14835	0	ref|NP_001036987.1| juvenile hormone binding protein brP-2095 precursor [Bombyx mori]
BGIBMGA001165	20.7513	27.1607	23.9023	15.1553	0	ref|XP_001862974.1| dynamin [Culex quinquefasciatus] gb|EDS37877.1| dynamin [Culex quinquefasciatus]
BGIBMGA001166	0.679615	0.788254	0.264705	0.391304	0	ref|XP_004927828.1| PREDICTED: transient receptor potential cation channel protein painless-like [Bombyx mori]
BGIBMGA001167	5.19442	5.88893	5.2386	4.29794	0	ref|NP_001266436.1| ets DNA-binding protein pokkuri-like [Bombyx mori]
BGIBMGA001168	51.5716	34.0044	35.5498	33.1312	0	ref|NP_001040301.1| glycosyl-phosphatidyl-inositol-anchored protein [Bombyx mori]
BGIBMGA001169	0.983229	1.65358	0.883418	1.79565	0	ref|NP_001243979.1| glycosyltransferase precursor [Bombyx mori]
BGIBMGA001170	0.190712	0.481107	0.783326	0.796101	/	No hits
BGIBMGA001171	0	0	0	0	8e-58	gb|EHJ66187.1| hypothetical protein KGM_06010 [Danaus plexippus]
BGIBMGA001172	10.4878	6.54543	11.2741	9.16637	1e-169	ref|XP_004928043.1| PREDICTED: eye-specific diacylglycerol kinase-like [Bombyx mori]
BGIBMGA001173	0.06935	0.116632	0	0.115797	1e-157	ref|NP_001091744.1| alkaline nuclease precursor [Bombyx mori] dbj|BAF33251.1| alkaline nuclease [Bombyx mori]
BGIBMGA001174	23.5369	26.0779	17.5301	24.4574	1e-162	ref|XP_004927831.1| PREDICTED: CRAL-TRIO domain-containing protein C589.09, mitochondrial-like [Bombyx mori]
BGIBMGA001175	30.8491	44.4642	17.2916	22.9589	0	ref|XP_004928046.1| PREDICTED: apoptosis inhibitor 5-like [Bombyx mori]
BGIBMGA001176	0.130133	0	0	0.108644	1e-101	ref|XP_004927832.1| PREDICTED: 2-oxo-4-hydroxy-4-carboxy-5-ureidoimidazoline decarboxylase-like [Bombyx mori]
BGIBMGA001177	2.30354	0.438573	0.223148	0.362859	0	ref|XP_004927834.1| PREDICTED: uncharacterized protein LOC101737495 [Bombyx mori]
BGIBMGA001178	13.6139	4.11408	5.02383	20.0679	3e-46	ref|XP_004927835.1| PREDICTED: uncharacterized protein LOC101737730 isoform X1 [Bombyx mori]
BGIBMGA001179	0	0	0	0.313043	4e-43	ref|NP_001037514.1| caudal-like [Bombyx mori] dbj|BAA04086.1| cad protein [Bombyx mori]
BGIBMGA001180	0.166336	0	0.1708	0	2e-31	dbj|BAD51739.1| caudal [Gryllus bimaculatus]
BGIBMGA001181	0	0	0	0	8e-12	ref|XP_004930525.1| PREDICTED: uncharacterized protein LOC101740833 [Bombyx mori]
BGIBMGA001182	16.9321	8.63045	10.7459	30.0253	0	ref|XP_004927835.1| PREDICTED: uncharacterized protein LOC101737730 isoform X1 [Bombyx mori]
BGIBMGA001183	2.80589	3.06569	2.45001	4.31859	0	ref|XP_004928047.1| PREDICTED: vascular endothelial growth factor receptor 1-like [Bombyx mori]
BGIBMGA001184	0	0	0	0	/	No hits
BGIBMGA001185	7.70689	8.90509	5.23788	6.89715	0	ref|XP_004927838.1| PREDICTED: putative N-acetylglucosamine-6-phosphate deacetylase-like [Bombyx mori]
BGIBMGA001186	147.858	201.569	91.441	121.805	7e-53	ref|NP_001091816.1| signal recognition particle 9 kDa protein [Bombyx mori]
BGIBMGA001187	1.21873	1.02482	1.14262	1.01748	0	ref|XP_004928050.1| PREDICTED: transcription factor SPT20 homolog [Bombyx mori]
BGIBMGA001188	38.893	59.7782	30.3262	33.8456	0	gb|EHJ77019.1| hypothetical protein KGM_00061 [Danaus plexippus]
BGIBMGA001189	32.9829	37.7129	19.8253	33.0773	3e-78	ref|XP_004927847.1| PREDICTED: uncharacterized protein LOC101739083 isoform X3 [Bombyx mori]
BGIBMGA001190	2.05873	2.02459	4.013	3.78713	0	ref|XP_004927848.1| PREDICTED: uncharacterized protein LOC101739504 [Bombyx mori]
BGIBMGA001191	9.21107	5.20878	10.6561	21.1896	0	ref|XP_004927850.1| PREDICTED: uncharacterized protein T20G5.4-like isoform X1 [Bombyx mori]
BGIBMGA001192	10.1171	18.8297	7.61833	17.6812	7e-89	ref|XP_004927852.1| PREDICTED: translation initiation factor IF-3, mitochondrial-like [Bombyx mori]
BGIBMGA001193	0.0925634	0.700523	2.28115	0.695506	4e-11	gb|ESO09474.1| hypothetical protein HELRODRAFT_168460 [Helobdella robusta]
BGIBMGA001194	36.6998	50.8188	32.7196	24.0794	0	gb|EHJ72087.1| hypothetical protein KGM_05261 [Danaus plexippus]
BGIBMGA001195	74.8654	105.95	59.123	77.7923	1e-108	ref|XP_004927854.1| PREDICTED: probable 28S ribosomal protein S6, mitochondrial-like [Bombyx mori]
BGIBMGA001196	0.103377	0.260787	0.106152	0.172613	1e-155	ref|XP_004927855.1| PREDICTED: ferritin heavy chain A-like [Bombyx mori]
BGIBMGA001197	24.1863	36.8932	15.4692	22.1566	0	ref|XP_004927856.1| PREDICTED: translation initiation factor eIF-2B subunit epsilon-like isoform X1 [Bombyx mori]
BGIBMGA001198	0	0	0	0.0643538	0	ref|NP_001243936.1| cyclin D [Bombyx mori] dbj|BAK53864.1| cyclin D [Bombyx mori]
BGIBMGA001199	0	0	0	0	/	No hits
BGIBMGA001200	0	0	0	0	1e-40	ref|XP_004928060.1| PREDICTED: paired mesoderm homeobox protein 2A-like [Bombyx mori]
BGIBMGA001201	2.86996	0.905	1.71908	0.898518	1e-133	ref|NP_001040476.1| muscular protein 20 [Bombyx mori] gb|ABF51467.1| muscular protein 20 [Bombyx mori]
BGIBMGA001202	2.34893	0.359127	0.920938	0.356555	0	ref|NP_001103762.1| muscle LIM protein isoform 1 [Bombyx mori] gb|ABD36140.1| muscle LIM protein [Bombyx mori]
BGIBMGA001203	0.155793	0	1.9197	0.130067	/	No hits
BGIBMGA001204	0.188278	0.633286	0.289997	0.628751	1e-134	ref|XP_004927859.1| PREDICTED: LIM domain only protein 3-like isoform X1 [Bombyx mori]
BGIBMGA001205	3.9723	5.65278	3.26314	2.95921	0	ref|XP_004927861.1| PREDICTED: ankyrin repeat, SAM and basic leucine zipper domain-containing protein 1-like [Bombyx mor
BGIBMGA001206	163.221	172.483	140.106	66.6899	0	ref|NP_001040109.1| chaperonin containing t-complex polypeptide 1 beta subunit [Bombyx mori]
BGIBMGA001207	2.82964	1.08156	5.01875	6.65763	5e-25	ref|XP_004921545.1| PREDICTED: uncharacterized protein LOC101740706, partial [Bombyx mori]
BGIBMGA001208	19.7211	21.5726	9.3709	14.719	0	ref|XP_004927869.1| PREDICTED: anaphase-promoting complex subunit 4-like [Bombyx mori]
BGIBMGA001209	20.8182	25.3595	11.7868	18.6438	0	ref|XP_004927872.1| PREDICTED: COP9 signalosome complex subunit 3-like [Bombyx mori]
BGIBMGA001210	0.0427904	0	0	0	0	ref|XP_004927873.1| PREDICTED: uncharacterized protein LOC101743032 [Bombyx mori]
BGIBMGA001211	25.1355	21.8627	20.8775	12.6121	0	ref|XP_004927874.1| PREDICTED: sterol regulatory element-binding protein 1-like isoform X1 [Bombyx mori]
BGIBMGA001212	8.61921	14.8581	8.55555	9.83443	3e-80	ref|NP_001040177.1| centrin [Bombyx mori] gb|ABD36199.1| centrin [Bombyx mori]
BGIBMGA001213	49.0546	8.89699	439.843	906.078	/	No hits
BGIBMGA001214	0	0	0	0	4e-73	ref|XP_004927878.1| PREDICTED: growth-blocking peptide, long form-like [Bombyx mori]
BGIBMGA001215	0	0	0	0	1e-143	ref|XP_004927880.1| PREDICTED: uncharacterized protein PFB0145c-like [Bombyx mori]
BGIBMGA001216	6.18133	3.55642	10.6901	12.7657	/	No hits
BGIBMGA001217	9.23567	12.5524	6.06508	9.32443	1e-142	ref|XP_004927883.1| PREDICTED: CCR4-NOT transcription complex subunit 7-like [Bombyx mori]
BGIBMGA001218	36.6694	91.5983	59.4248	30.6142	0	ref|XP_004927888.1| PREDICTED: 97 kDa heat shock protein-like [Bombyx mori]
BGIBMGA001219	9.19633	22.226	7.13191	18.2548	0	ref|XP_004927886.1| PREDICTED: ethanolamine kinase-like [Bombyx mori]
BGIBMGA001220	42.1902	43.6606	15.0822	22.2038	0	ref|XP_004927889.1| PREDICTED: UDP-N-acetylglucosamine transporter-like [Bombyx mori]
BGIBMGA001221	15.128	20.381	5.01099	14.3954	9e-95	ref|XP_004927893.1| PREDICTED: coiled-coil domain-containing protein 22 homolog [Bombyx mori]
BGIBMGA001222	11.9323	15.1605	2.32531	11.7071	1e-155	ref|XP_004927893.1| PREDICTED: coiled-coil domain-containing protein 22 homolog [Bombyx mori]
BGIBMGA001223	34.988	53.5728	29.8824	29.0915	0	ref|XP_004927894.1| PREDICTED: DEAD-box helicase Dbp80-like isoform X1 [Bombyx mori]
BGIBMGA001224	0.271444	0	0.0696824	0	0	ref|XP_004928067.1| PREDICTED: zeta-sarcoglycan-like [Bombyx mori]
BGIBMGA001225	0	0	0.239121	0	4e-25	gb|EHJ65416.1| hypothetical protein KGM_05448 [Danaus plexippus]
BGIBMGA001226	0	0.0219631	0	0	0	ref|XP_004928068.1| PREDICTED: solute carrier family 22 member 3-like [Bombyx mori]
BGIBMGA001227	0	0	0	0	1e-136	ref|XP_004928069.1| PREDICTED: uncharacterized protein LOC101737355 [Bombyx mori]
BGIBMGA001228	0	0	0	0	0	ref|XP_004928069.1| PREDICTED: uncharacterized protein LOC101737355 [Bombyx mori]
BGIBMGA001229	0	0	0	0	/	No hits
BGIBMGA001230	0	0	0	0	0	ref|XP_004927902.1| PREDICTED: otopetrin-2-like [Bombyx mori]
BGIBMGA001231	0	0	0.0850804	0	0	ref|XP_004927903.1| PREDICTED: otopetrin-2-like [Bombyx mori]
BGIBMGA001232	170.884	216.642	152.934	157.791	1e-62	ref|NP_001040275.1| ring box protein [Bombyx mori] gb|ABD36348.1| ring box protein [Bombyx mori]
BGIBMGA001233	7.61599	9.08792	6.85218	5.6317	0	ref|XP_004927907.1| PREDICTED: mitochondrial ornithine transporter 1-like [Bombyx mori]
BGIBMGA001234	2.41826	0.828464	2.94302	2.31804	1e-112	ref|XP_004927909.1| PREDICTED: uncharacterized protein LOC101736142 [Bombyx mori]
BGIBMGA001235	0.284841	0.239521	38.3158	3.48781	1e-153	ref|NP_001166803.1| GTP cyclohydrolase I isoform A [Bombyx mori] dbj|BAH11149.1| GTP cyclohydrolase I isoform A [Bombyx
BGIBMGA001236	35.2039	79.9111	28.445	50.5905	4e-80	ref|XP_004927912.1| PREDICTED: succinate dehydrogenase assembly factor 2-B, mitochondrial-like isoform X1 [Bombyx mori]
BGIBMGA001237	1.03619	1.21985	1.2768	1.25437	0	ref|XP_004927911.1| PREDICTED: branched-chain-amino-acid aminotransferase, cytosolic-like [Bombyx mori]
BGIBMGA001238	45.632	34.6023	42.4195	22.0773	0	ref|XP_004927917.1| PREDICTED: cysteine--tRNA ligase, cytoplasmic-like, partial [Bombyx mori]
BGIBMGA001239	34.3871	31.7226	28.6148	39.2721	0	ref|NP_001040120.1| elongation protein 4-like protein [Bombyx mori]
BGIBMGA001240	0	0.122791	0	0.0609556	0	ref|XP_004928077.1| PREDICTED: CD151 antigen-like [Bombyx mori]
BGIBMGA001241	34.51	47.4526	31.5066	26.4291	0	ref|NP_001266361.1| heat shock protein 75 kDa, mitochondrial-like [Bombyx mori]
BGIBMGA001242	2.16417	2.65754	2.68083	1.40529	0	ref|XP_004927922.1| PREDICTED: neurotactin-like isoform X2 [Bombyx mori]
BGIBMGA001243	2683.84	3121.59	2524.99	2779.51	1e-106	ref|NP_001037524.1| ribosomal protein S10 [Bombyx mori] gb|AAV34866.1| ribosomal protein S10 [Bombyx mori]
BGIBMGA001244	2.37348	3.16323	2.06931	2.50498	0	ref|XP_004928079.1| PREDICTED: synembryn-like [Bombyx mori]
BGIBMGA001245	0	0	0.0419123	0.0681533	0	ref|XP_004928080.1| PREDICTED: spondin-1-like [Bombyx mori]
BGIBMGA001246	0	0	0.0919695	0	1e-160	ref|XP_004928080.1| PREDICTED: spondin-1-like [Bombyx mori]
BGIBMGA001247	0	0.0378875	0.0462657	0.752324	0	ref|XP_004927927.1| PREDICTED: unconventional myosin-XVIIIa-like [Bombyx mori]
BGIBMGA001248	0.031649	0.0532269	0	0	0	ref|XP_004927928.1| PREDICTED: myosin-9-like [Bombyx mori]
BGIBMGA001249	10.2688	11.2428	5.23682	7.8251	1e-163	ref|XP_004927929.1| PREDICTED: coiled-coil domain-containing protein 94-like [Bombyx mori]
BGIBMGA001250	9.08347	8.13102	8.80075	6.91079	4e-85	ref|XP_004927930.1| PREDICTED: G1/S-specific cyclin-D3-like [Bombyx mori]
BGIBMGA001251	18.8359	18.2839	21.4184	11.5039	1e-111	ref|XP_004927930.1| PREDICTED: G1/S-specific cyclin-D3-like [Bombyx mori]
BGIBMGA001252	67.6969	87.4265	55.9483	72.1161	0	ref|XP_004927931.1| PREDICTED: 39S ribosomal protein L28, mitochondrial-like [Bombyx mori]
BGIBMGA001253	10.0243	17.4401	4.08186	10.6777	5e-78	ref|XP_004927934.1| PREDICTED: uncharacterized protein LOC101739268 isoform X2 [Bombyx mori]
BGIBMGA001254	3.32153	4.00513	3.08892	3.32243	0	ref|XP_004928083.1| PREDICTED: LOW QUALITY PROTEIN: adenylate cyclase type 9-like [Bombyx mori]
BGIBMGA001255	3.45666	3.51862	2.83956	3.18964	0	ref|XP_004928083.1| PREDICTED: LOW QUALITY PROTEIN: adenylate cyclase type 9-like [Bombyx mori]
BGIBMGA001256	0.0746966	0.209373	0.0383508	0.062362	0	ref|XP_004928085.1| PREDICTED: low-density lipoprotein receptor-related protein 4-like [Bombyx mori]
BGIBMGA001257	5.28511	6.21404	3.93816	4.02191	0	ref|XP_004927937.1| PREDICTED: pyridine nucleotide-disulfide oxidoreductase domain-containing protein 1-like [Bombyx mor
BGIBMGA001258	44.3458	45.0695	26.8467	41.4725	1e-145	ref|NP_001037634.1| synaptobrevin [Bombyx mori] gb|ABG20589.1| synaptobrevin [Bombyx mori]
BGIBMGA001259	0.0753753	0.0633826	0.154797	0.0943929	0	ref|XP_004927938.1| PREDICTED: otopetrin-2-like [Bombyx mori]
BGIBMGA001260	0.996516	1.50833	1.43257	1.99671	2e-25	gb|EHJ78488.1| hypothetical protein KGM_18163 [Danaus plexippus]
BGIBMGA001261	0.647618	1.87335	0.984203	1.31925	0	gb|EHJ78489.1| otopetrin [Danaus plexippus]
BGIBMGA001262	24.8205	24.0475	12.9281	20.1213	1e-139	ref|XP_004927939.1| PREDICTED: uncharacterized protein LOC101740287 [Bombyx mori]
BGIBMGA001263	0.37496	0.315301	0.46203	0.43826	0	ref|XP_004928088.1| PREDICTED: putative nuclease HARBI1-like [Bombyx mori]
BGIBMGA001264	18.3054	18.6028	13.8971	29.0443	1e-160	ref|XP_004927947.1| PREDICTED: transcriptional adapter 1-like [Bombyx mori]
BGIBMGA001265	60.6246	81.7449	66.0446	26.9617	0	ref|XP_004927948.1| PREDICTED: eukaryotic translation initiation factor 5B-like isoform X1 [Bombyx mori]
BGIBMGA001266	8.16677	11.5615	13.0567	10.0978	7e-82	ref|XP_004927951.1| PREDICTED: protein sprouty-like isoform X1 [Bombyx mori]
BGIBMGA001267	21.467	22.5439	21.6193	16.6449	0	ref|XP_004927955.1| PREDICTED: ubiquitin-protein ligase E3A-like isoform X1 [Bombyx mori]
BGIBMGA001268	8.84318	5.07686	6.25985	5.49426	0	ref|XP_004928100.1| PREDICTED: phosphatidylinositol 4-phosphate 3-kinase C2 domain-containing subunit alpha-like [Bombyx
BGIBMGA001269	16.3793	12.0739	14.7439	14.2961	1e-119	ref|XP_004928100.1| PREDICTED: phosphatidylinositol 4-phosphate 3-kinase C2 domain-containing subunit alpha-like [Bombyx
BGIBMGA001270	0.231651	0.0973968	0.237869	0.290098	0	ref|XP_004928101.1| PREDICTED: heparan-alpha-glucosaminide N-acetyltransferase-like [Bombyx mori]
BGIBMGA001271	11.5914	19.4349	9.67688	14.2013	0	ref|XP_004928102.1| PREDICTED: myosin-9-like [Bombyx mori]
BGIBMGA001272	3.83699	3.30212	8.64949	6.20657	0	ref|XP_004928104.1| PREDICTED: venom dipeptidyl peptidase 4-like [Bombyx mori]
BGIBMGA001273	0	0	0	0	1e-166	ref|XP_004927964.1| PREDICTED: trimethyllysine dioxygenase, mitochondrial-like [Bombyx mori]
BGIBMGA001274	0	0	0	0	0	ref|XP_004927965.1| PREDICTED: carboxypeptidase Q-like [Bombyx mori]
BGIBMGA001275	0	0.725962	0	0.225238	0	ref|XP_004927967.1| PREDICTED: carboxypeptidase Q-like [Bombyx mori]
BGIBMGA001276	0.240987	0.364761	0.890842	0.60358	0	ref|XP_004927968.1| PREDICTED: cytochrome P450 CYP12A2-like isoform X1 [Bombyx mori] dbj|BAM73885.1| cytochrome P450 [Bo
BGIBMGA001277	0.146508	0.123197	0.0501467	1.14161	0	ref|XP_004928105.1| PREDICTED: cytochrome P450 CYP12A2-like [Bombyx mori]
BGIBMGA001278	24.3058	46.8741	14.7956	24.2413	0	ref|XP_004927971.1| PREDICTED: adenosine deaminase-like protein-like [Bombyx mori]
BGIBMGA001279	10.0557	26.7204	19.2057	9.90639	7e-76	ref|NP_001040452.1| dehydrodolichyl diphosphate synthase [Bombyx mori]
BGIBMGA001280	9.54607	28.9235	14.9369	11.6383	1e-84	ref|NP_001040452.1| dehydrodolichyl diphosphate synthase [Bombyx mori]
BGIBMGA001281	12.9913	10.7149	8.35352	8.21254	0	ref|XP_004928106.1| PREDICTED: gem-associated protein 5-like [Bombyx mori]
BGIBMGA001282	13.889	13.7773	11.956	8.12382	0	ref|XP_004928106.1| PREDICTED: gem-associated protein 5-like [Bombyx mori]
BGIBMGA001283	70.7925	78.7518	59.82	48.8124	2e-86	ref|XP_004928108.1| PREDICTED: protein MAK16 homolog [Bombyx mori]
BGIBMGA001284	0	0.153109	0	0	0	ref|XP_004928109.1| PREDICTED: uncharacterized protein LOC101743506 [Bombyx mori]
BGIBMGA001285	0	0	0	0	/	No hits
BGIBMGA001286	0	0	0.0725766	0	0	ref|XP_004928110.1| PREDICTED: tyrosine-protein phosphatase Lar-like [Bombyx mori]
BGIBMGA001287	4.21384	10.2758	7.7885	5.98062	4e-25	gb|EHJ75507.1| hypothetical protein KGM_17166 [Danaus plexippus]
BGIBMGA001288	2.61979	6.4253	3.58681	2.85549	1e-150	gb|EHJ75507.1| hypothetical protein KGM_17166 [Danaus plexippus]
BGIBMGA001289	4.81493	11.8182	5.34505	3.9112	9e-84	gb|EHJ67359.1| hypothetical protein KGM_19212 [Danaus plexippus]
BGIBMGA001290	5.1005	7.44111	4.985	3.95043	0	ref|NP_001243915.1| TRAF6 [Bombyx mori] gb|ADM32536.1| TRAF6 [Bombyx mori]
BGIBMGA001291	0.825796	1.31572	0.133889	1.66915	0	ref|XP_004928114.1| PREDICTED: iduronate 2-sulfatase-like [Bombyx mori]
BGIBMGA001292	48.7601	52.5813	32.4521	30.9082	1e-144	ref|NP_001040267.1| progesterone receptor membrane component 2 [Bombyx mori]
BGIBMGA001293	5.83077	5.82599	8.5583	3.57937	0	ref|XP_004928116.1| PREDICTED: WD repeat-containing protein 19-like [Bombyx mori]
BGIBMGA001294	9.01951	9.73436	12.2516	5.86994	0	ref|XP_004928116.1| PREDICTED: WD repeat-containing protein 19-like [Bombyx mori]
BGIBMGA001295	0.955917	0.459328	1.26203	0.570048	/	No hits
BGIBMGA001296	0	0.0791608	0.386663	0.196485	0	ref|XP_004927979.1| PREDICTED: DNA-binding protein D-ETS-4-like isoform X1 [Bombyx mori]
BGIBMGA001297	0.761391	0.889235	0.955568	1.02412	0	ref|XP_004927981.1| PREDICTED: uncharacterized protein LOC101746767 [Bombyx mori]
BGIBMGA001298	0	0	0	0	8e-96	ref|XP_004928121.1| PREDICTED: MORN repeat-containing protein 4-like [Bombyx mori]
BGIBMGA001299	0	0	0.052829	0	0	ref|XP_004927985.1| PREDICTED: proton-coupled amino acid transporter 4-like [Bombyx mori]
BGIBMGA001300	1.73202	0.397213	0.808415	1.31456	1e-130	ref|NP_001127744.1| neuropeptide receptor A9 [Bombyx mori]
BGIBMGA001301	141.842	149.813	128.983	181.923	0	ref|XP_004928125.1| PREDICTED: sensory neuron membrane protein 2-like [Bombyx mori]
BGIBMGA001302	753.636	834.1	827.646	663.235	3e-97	ref|NP_001091762.1| vacuolar H+ ATP synthase 16 kDa proteolipid subunit [Bombyx mori]
BGIBMGA001303	73.8919	102.205	91.9805	84.0661	0	ref|XP_004928127.1| PREDICTED: tumor suppressor candidate 3-like [Bombyx mori]
BGIBMGA001304	0	0	0	0	2e-46	ref|XP_004928128.1| PREDICTED: uncharacterized protein LOC101735424 [Bombyx mori]
BGIBMGA001305	0	0	0	0	5e-63	ref|XP_004928128.1| PREDICTED: uncharacterized protein LOC101735424 [Bombyx mori]
BGIBMGA001306	0	0	0	0	0	ref|XP_004928130.1| PREDICTED: solute carrier family 22 member 1-like [Bombyx mori]
BGIBMGA001307	206.811	210.031	191.405	216.868	1e-107	ref|NP_001037084.1| superoxide dismutase [Cu-Zn] [Bombyx mori]
BGIBMGA001308	0.502787	5.41172	3.71724	2.77043	1e-158	ref|XP_004927145.1| PREDICTED: protein takeout-like isoform X1 [Bombyx mori]
BGIBMGA001309	18.5858	19.011	24.3543	16.3273	0	ref|XP_004927144.1| PREDICTED: cytochrome c oxidase assembly protein COX15 homolog isoform X2 [Bombyx mori]
BGIBMGA001310	2.63948	3.2492	2.45885	3.0669	0	ref|XP_004927157.1| PREDICTED: cytosol aminopeptidase-like [Bombyx mori]
BGIBMGA001311	0.25724	0.216311	0	0.214762	4e-11	ref|XP_002431129.1| Cytosol aminopeptidase, putative [Pediculus humanus corporis]
BGIBMGA001312	17.5545	17.2309	20.3711	14.3289	0	ref|XP_004927155.1| PREDICTED: tetratricopeptide repeat protein 7B-like [Bombyx mori]
BGIBMGA001313	24.9383	30.3733	23.749	25.3201	0	ref|XP_004927154.1| PREDICTED: organic cation transporter protein-like [Bombyx mori]
BGIBMGA001314	13.5779	1.18113	2.52405	3.9089	1e-127	ref|XP_004927153.1| PREDICTED: uncharacterized protein LOC101741106 [Bombyx mori]
BGIBMGA001315	1.51915	2.79441	3.41234	5.54879	1e-154	ref|XP_004927150.1| PREDICTED: uncharacterized protein LOC101740680 [Bombyx mori]
BGIBMGA001316	0.330189	0.462756	0.0565086	1.10266	1e-146	ref|XP_004927138.1| PREDICTED: collagen alpha-2(I) chain-like [Bombyx mori]
BGIBMGA001317	0.0773519	0.195134	0.238285	8.26609	2e-17	ref|XP_004927156.1| PREDICTED: uncharacterized protein LOC101741528 [Bombyx mori]
BGIBMGA001318	805.507	727.293	852.645	514.617	6e-35	gb|AAH53790.1| Cam protein, partial [Xenopus laevis]
BGIBMGA001319	593.477	567.509	879.884	415.688	3e-42	ref|XP_001687795.1| Anopheles gambiae str. PEST AGAP012844-PA [Anopheles gambiae str. PEST]
BGIBMGA001320	0	0	0.250549	0.0679027	0	ref|XP_004927140.1| PREDICTED: trypsin, alkaline C-like [Bombyx mori]
BGIBMGA001321	10.828	8.79119	9.96841	8.88409	1e-125	ref|XP_004927142.1| PREDICTED: ubiquitin domain-containing protein 2-like [Bombyx mori]
BGIBMGA001322	15.9283	15.1303	12.4183	10.0967	3e-26	ref|XP_004927142.1| PREDICTED: ubiquitin domain-containing protein 2-like [Bombyx mori]
BGIBMGA001323	47.0215	47.7107	48.1055	45.5582	1e-166	ref|NP_001040154.1| short-chain dehydrogenease/reductase [Bombyx mori]
BGIBMGA001324	0	0	0	0.0779306	1e-150	ref|NP_001036949.1| juvenile hormone binding protein e96h-0303 precursor [Bombyx mori]
BGIBMGA001325	0	0	0	0.0813636	1e-148	ref|NP_001036945.1| juvenile hormone binding protein an-0128 precursor [Bombyx mori]
BGIBMGA001326	6.78428	6.07691	4.16469	5.04834	0	ref|XP_004927158.1| PREDICTED: ribonuclease P protein subunit p40-like [Bombyx mori]
BGIBMGA001327	17.0692	28.518	11.3006	26.6261	2e-94	ref|XP_004927147.1| PREDICTED: uncharacterized protein LOC101740193 isoform X1 [Bombyx mori]
BGIBMGA001328	0.0484084	1.62825	0.497078	0.0808295	0	ref|XP_004927149.1| PREDICTED: uncharacterized protein LOC101740411 [Bombyx mori]
BGIBMGA001329	0.311587	1.04804	0.959851	0.780403	/	No hits
BGIBMGA001330	22.6042	20.8554	16.0097	18.9721	0	ref|XP_004927159.1| PREDICTED: formin-binding protein 4-like [Bombyx mori]
BGIBMGA001331	26.5919	31.8815	35.4132	27.611	7e-29	gb|ACY06927.1| putative cuticle protein CPG48 [Bombyx mori]
BGIBMGA001332	0.667014	0.841332	0.342459	0.464059	3e-66	ref|XP_004933684.1| PREDICTED: tubulin polyglutamylase complex subunit 2-like [Bombyx mori]
BGIBMGA001333	0	0.0550378	0	0	0	ref|NP_001037382.1| uricase [Bombyx mori] gb|ABA39861.1| uricase [Bombyx mori]
BGIBMGA001334	8.80232	10.9062	11.9181	10.2103	0	gb|EHJ64544.1| putative calcium/calmodulin-dependent serine protein kinase membrane-associated guanylate kinase [Danaus
BGIBMGA001335	11.5098	11.721	5.564	7.51885	0	ref|XP_004933683.1| PREDICTED: tRNA-dihydrouridine(47) synthase [NAD(P)(+)]-like [Bombyx mori]
BGIBMGA001336	23.6363	26.9251	19.7872	20.6567	0	ref|XP_004933716.1| PREDICTED: probable ATP-dependent RNA helicase DDX17-like [Bombyx mori]
BGIBMGA001337	0	0	0.226034	0	8e-73	ref|NP_001243993.1| UDP-glycosyltransferase UGT41A1 precursor [Bombyx mori]
BGIBMGA001338	0.120889	0.304964	0.496535	0.15139	0	ref|NP_001243993.1| UDP-glycosyltransferase UGT41A1 precursor [Bombyx mori]
BGIBMGA001339	48.025	62.3521	45.5471	37.2175	1e-128	ref|NP_001040296.1| N-acetyl-glucosamine-6-phosphate isomerase [Bombyx mori]
BGIBMGA001340	10.1008	11.8287	6.61768	9.72626	0	ref|XP_004933776.1| PREDICTED: pantothenate kinase 4-like [Bombyx mori]
BGIBMGA001341	10.1103	15.1516	5.24226	11.6166	1e-113	ref|XP_004933711.1| PREDICTED: UPF0598 protein CG30010-like [Bombyx mori]
BGIBMGA001342	0	0	0.196679	0.239864	1e-147	ref|XP_004933708.1| PREDICTED: protein big brother-like [Bombyx mori]
BGIBMGA001343	11.2804	15.84	6.85992	15.2694	1e-151	ref|XP_004933709.1| PREDICTED: protein crossbronx homolog isoform X1 [Bombyx mori]
BGIBMGA001344	7.77749	7.19405	6.92142	8.00828	0	ref|NP_001162052.1| cyclin dependent kinase 4 [Bombyx mori]
BGIBMGA001345	0.702306	0.295282	0	0	/	No hits
BGIBMGA001346	0.0408418	0.0228957	0	0.0113659	0	ref|XP_004926783.1| PREDICTED: uncharacterized protein LOC101736358 [Bombyx mori]
BGIBMGA001347	16205.2	22703.8	14599.9	17062.5	1e-147	ref|NP_001139413.1| fibrohexamerin precursor [Bombyx mori]
BGIBMGA001348	2.52406	2.59066	3.77337	10.2884	0	ref|XP_004926779.1| PREDICTED: alcohol dehydrogenase [NADP(+)]-like isoform X1 [Bombyx mori]
BGIBMGA001349	8.14516	4.05879	8.26053	9.99035	1e-104	ref|XP_004926778.1| PREDICTED: F-box/LRR-repeat protein 20-like [Bombyx mori]
BGIBMGA001350	3.0484	3.22253	4.51646	2.69045	0	ref|XP_004926775.1| PREDICTED: caytaxin-like [Bombyx mori]
BGIBMGA001351	0.583882	0.818304	0.46632	0.270814	0	ref|XP_004926771.1| PREDICTED: 3-oxo-5-beta-steroid 4-dehydrogenase-like isoform X2 [Bombyx mori]
BGIBMGA001352	165.439	171.02	190.401	107.516	1e-105	ref|XP_004926789.1| PREDICTED: protein ERGIC-53-like [Bombyx mori]
BGIBMGA001353	155.488	182.321	252.064	130.338	1e-119	ref|XP_004926789.1| PREDICTED: protein ERGIC-53-like [Bombyx mori]
BGIBMGA001354	0.0847611	0.784026	0.261109	0.141529	1e-120	ref|XP_004926769.1| PREDICTED: uncharacterized protein LOC101746426 [Bombyx mori]
BGIBMGA001355	16.1087	13.3651	26.2452	12.1935	2e-52	ref|XP_004926786.1| PREDICTED: uncharacterized protein F09G8.5-like, partial [Bombyx mori]
BGIBMGA001356	20.2918	12.8295	26.6331	16.8137	7e-84	ref|XP_004926786.1| PREDICTED: uncharacterized protein F09G8.5-like, partial [Bombyx mori]
BGIBMGA001357	3.36324	13.4493	1.91862	2.62068	0	ref|XP_004926785.1| PREDICTED: uncharacterized protein LOC101736617 [Bombyx mori]
BGIBMGA001358	7512.37	2416.07	21652.7	19554.4	/	No hits
BGIBMGA001359	0.311587	165.591	0.31995	0	/	No hits
BGIBMGA001360	0.46738	138.211	0.799876	0.520269	/	No hits
BGIBMGA001361	0	0.158546	0	0.0524703	0	ref|XP_004933725.1| PREDICTED: uncharacterized protein LOC101745266 [Bombyx mori]
BGIBMGA001362	0.725333	0.914891	1.1172	0.302779	4e-17	gb|EHJ64309.1| hypothetical protein KGM_13606 [Danaus plexippus]
BGIBMGA001363	4527.05	5592.18	4732.23	5576	4e-53	ref|NP_001037207.1| 40S ribosomal protein S21 [Bombyx mori]
BGIBMGA001364	17.8195	16.9327	15.4936	18.2162	0	ref|XP_004926768.1| PREDICTED: vacuolar protein sorting-associated protein 53 homolog [Bombyx mori]
BGIBMGA001365	2.05324	2.26822	1.94299	3.63005	0	ref|XP_004926787.1| PREDICTED: polypeptide N-acetylgalactosaminyltransferase 1-like [Bombyx mori]
BGIBMGA001366	1.45664	1.07177	0.934834	2.66022	1e-148	ref|XP_004926790.1| PREDICTED: uncharacterized protein LOC101737300 [Bombyx mori]
BGIBMGA001367	1.9324	0.89652	1.57373	0.278156	0	ref|XP_004926772.1| PREDICTED: aldose reductase-like [Bombyx mori]
BGIBMGA001368	0	0	0	0	0	ref|XP_004926773.1| PREDICTED: cell wall protein DAN4-like [Bombyx mori]
BGIBMGA001369	0	0	0	0	0	ref|XP_004926774.1| PREDICTED: trypsin delta/gamma-like [Bombyx mori]
BGIBMGA001370	10.0714	7.54607	8.68441	8.33645	0	gb|EHJ74839.1| hypothetical protein KGM_01482 [Danaus plexippus]
BGIBMGA001371	8.43069	5.78339	8.42918	6.08595	1e-141	ref|XP_972434.2| PREDICTED: similar to AGAP007474-PA [Tribolium castaneum]
BGIBMGA001372	10.1381	7.65349	10.1778	8.58332	1e-159	ref|XP_001657587.1| talin [Aedes aegypti] gb|EAT42216.1| AAEL006222-PA [Aedes aegypti]
BGIBMGA001373	18.793	19.6468	21.4995	18.2811	1e-142	gb|EHJ70722.1| hypothetical protein KGM_03426 [Danaus plexippus]
BGIBMGA001374	0.224216	0.0628473	0.15349	0.311986	0	ref|XP_004926776.1| PREDICTED: uncharacterized protein LOC101735509 isoform X1 [Bombyx mori]
BGIBMGA001375	2.39955	4.92137	1.98318	2.14989	0	ref|NP_001243910.1| atf2 [Bombyx mori] gb|ADM32512.1| atf2 [Bombyx mori]
BGIBMGA001376	0	0	0.378608	0.461739	6e-68	ref|XP_004926791.1| PREDICTED: protein quiver-like [Bombyx mori]
BGIBMGA001377	0	0	0	0.329813	0	ref|XP_004926781.1| PREDICTED: uncharacterized protein LOC101736094 [Bombyx mori]
BGIBMGA001378	0	0.142006	0	0.563956	1e-59	ref|XP_004926781.1| PREDICTED: uncharacterized protein LOC101736094 [Bombyx mori]
BGIBMGA001379	9.43582	3.76723	5.57734	4.89873	0	ref|XP_004926792.1| PREDICTED: uncharacterized protein LOC101737726 [Bombyx mori]
BGIBMGA001380	32.3813	23.2737	28.9313	23.107	1e-130	gb|EHJ66282.1| hypothetical protein KGM_14990 [Danaus plexippus]
BGIBMGA001381	0.861222	0.724196	1.05015	0.629133	0	ref|XP_004926784.1| PREDICTED: uncharacterized protein LOC101736478 [Bombyx mori]
BGIBMGA001382	16.1912	18.6028	22.3872	19.2726	5e-92	ref|XP_004927698.1| PREDICTED: serum response factor homolog [Bombyx mori]
BGIBMGA001383	139.924	101.143	57.3957	53.7531	0	ref|XP_004927696.1| PREDICTED: probable UDP-glucose 4-epimerase-like [Bombyx mori]
BGIBMGA001384	12.3351	10.9362	11.1517	10.522	5e-70	ref|XP_004933723.1| PREDICTED: serum response factor homolog [Bombyx mori]
BGIBMGA001385	0	0	0	0	0	ref|XP_004929734.1| PREDICTED: spermine oxidase-like [Bombyx mori]
BGIBMGA001386	77.1875	93.0648	79.9421	34.2645	0	ref|NP_001040268.1| phosphoribosyl pyrophosphate synthetase [Bombyx mori]
BGIBMGA001387	0.273119	0	0	0.11401	/	No hits
BGIBMGA001388	5.23957	1.95819	1.79341	6.31853	1e-69	ref|XP_004929726.1| PREDICTED: uncharacterized protein LOC101746808 [Bombyx mori]
BGIBMGA001389	0	0	0	0	2e-71	ref|XP_004929725.1| PREDICTED: uncharacterized protein LOC101746669 [Bombyx mori]
BGIBMGA001390	7.33669	5.36467	7.16754	3.33674	0	ref|XP_004929794.1| PREDICTED: uncharacterized protein LOC101746153 [Bombyx mori]
BGIBMGA001391	0	0	0	0	1e-116	ref|XP_004929722.1| PREDICTED: steroid receptor seven-up, isoforms B/C [Bombyx mori]
BGIBMGA001392	0	0	0	0	4e-36	gb|AAA93013.1| svp, partial [Schistocerca americana]
BGIBMGA001393	0	0	0	0	3e-82	gb|EHJ70004.1| hypothetical protein KGM_20820 [Danaus plexippus]
BGIBMGA001394	6.46662	6.01013	3.49484	4.2622	/	No hits
BGIBMGA001395	113.479	177.931	135.475	123.928	1e-143	ref|NP_001040460.1| proteasome beta 3 subunit [Bombyx mori]
BGIBMGA001396	21.233	35.7094	22.3511	26.1446	0	ref|XP_004929721.1| PREDICTED: very-long-chain (3R)-3-hydroxyacyl-[acyl-carrier protein] dehydratase-like [Bombyx mori]
BGIBMGA001397	0	0	0	0	1e-143	ref|XP_004929720.1| PREDICTED: uncharacterized protein LOC101745971 [Bombyx mori]
BGIBMGA001398	0.40592	0.170668	0.729428	0.847227	1e-175	ref|XP_004929790.1| PREDICTED: uncharacterized protein LOC101745578 [Bombyx mori]
BGIBMGA001399	9.58429	31.6303	48.6011	38.1448	0	ref|NP_001040381.1| fructose-1,6-bisphosphatase [Bombyx mori]
BGIBMGA001400	0.12279	0.326969	0.168114	0.102514	2e-33	gb|EHJ73251.1| hypothetical protein KGM_04771 [Danaus plexippus]
BGIBMGA001401	3.63742	5.91679	3.24521	5.92419	0	ref|XP_004929715.1| PREDICTED: NAD-dependent protein deacetylase Sirt6-like [Bombyx mori]
BGIBMGA001402	64.3568	54.5272	95.9348	65.7882	0	ref|NP_001040475.1| mitochondrial aldehyde dehydrogenase [Bombyx mori]
BGIBMGA001403	2.3005	2.41147	1.65034	1.92062	0	ref|XP_004929713.1| PREDICTED: uncharacterized protein LOC101744711 [Bombyx mori]
BGIBMGA001404	0	0.135293	0.165211	0	5e-83	ref|XP_004932765.1| PREDICTED: RNA-directed DNA polymerase from mobile element jockey-like [Bombyx mori]
BGIBMGA001405	0	0	0	0	0	ref|XP_004929787.1| PREDICTED: uncharacterized protein LOC101744999 [Bombyx mori]
BGIBMGA001406	78.7991	72.3824	98.718	52.063	0	ref|XP_004929712.1| PREDICTED: T-complex protein 1 subunit gamma-like [Bombyx mori]
BGIBMGA001407	0	0	0.0537032	0.0436632	0	ref|XP_004929711.1| PREDICTED: uncharacterized protein LOC101744418 [Bombyx mori]
BGIBMGA001408	0	0	0	0	0	ref|XP_004929786.1| PREDICTED: zinc finger protein basonuclin-2-like [Bombyx mori]
BGIBMGA001409	0	0	0	0	/	No hits
BGIBMGA001410	0	0	0	0.0700267	0	ref|XP_004929784.1| PREDICTED: uncharacterized protein LOC101744570 [Bombyx mori]
BGIBMGA001411	57.2439	49.2396	47.2939	74.2956	0	ref|NP_001040223.1| ubiquitin conjugating enzyme E2 [Bombyx mori]
BGIBMGA001412	0	0	0	0	8e-39	ref|NP_001127726.1| neuropeptide receptor A28 [Bombyx mori]
BGIBMGA001413	1.20669	1.0147	0.826053	1.67905	/	No hits
BGIBMGA001414	0	0.157651	0	0.156522	1e-159	ref|XP_004929709.1| PREDICTED: uncharacterized protein LOC101744137 [Bombyx mori]
BGIBMGA001415	78.8573	147.337	88.0822	117.546	0	ref|XP_004929696.1| PREDICTED: polyubiquitin-A-like isoform X1 [Bombyx mori]
BGIBMGA001416	9.16384	10.3342	10.2254	5.50771	0	ref|XP_004929774.1| PREDICTED: dmX-like protein 2-like [Bombyx mori]
BGIBMGA001417	26.1609	28.8269	32.407	29.3534	0	ref|XP_004929690.1| PREDICTED: protein ariadne-1-like isoform X1 [Bombyx mori]
BGIBMGA001418	0	0	0	0	/	No hits
BGIBMGA001419	0	0	0	0	0	gb|ABB58823.1| cytochrome P450 Cyp6b29 [Bombyx mandarina]
BGIBMGA001420	0	0	0	0	6e-40	ref|XP_004923770.1| PREDICTED: uncharacterized protein LOC101743770 [Bombyx mori]
BGIBMGA001421	0	0	0	0	/	No hits
BGIBMGA001422	0.0807396	0	0.0829068	0	0	ref|XP_004929687.1| PREDICTED: transcription factor Sp3-like isoform X1 [Bombyx mori]
BGIBMGA001423	5.33431	3.78844	5.07424	5.10007	0	ref|XP_004929772.1| PREDICTED: unconventional myosin-IXa-like [Bombyx mori]
BGIBMGA001424	0	0.164626	0	0.163447	/	No hits
BGIBMGA001425	18.6715	19.4213	13.0847	16.0316	0	ref|XP_004929675.1| PREDICTED: methyl-CpG-binding domain protein 2-like isoform X1 [Bombyx mori]
BGIBMGA001426	0	0.0292037	0	0.0289946	0	ref|XP_004929679.1| PREDICTED: tubulin polyglutamylase TTLL13-like [Bombyx mori]
BGIBMGA001427	6.25615	7.35238	4.41172	8.3695	0	ref|XP_004929674.1| PREDICTED: DET1 homolog [Bombyx mori]
BGIBMGA001428	2.48837	2.83771	3.39522	4.63873	0	ref|XP_004929770.1| PREDICTED: ADAM 17-like protease-like [Bombyx mori]
BGIBMGA001429	0	0	0	0.297896	/	No hits
BGIBMGA001430	11.7058	14.0019	10.3183	11.5078	0	ref|XP_004929663.1| PREDICTED: integrator complex subunit 3 homolog [Bombyx mori]
BGIBMGA001431	20.5039	13.9359	9.26072	9.52437	0	ref|XP_004929660.1| PREDICTED: arrestin domain-containing protein 3-like [Bombyx mori]
BGIBMGA001432	56.0905	35.1549	45.2541	30.2493	1e-70	ref|XP_004929660.1| PREDICTED: arrestin domain-containing protein 3-like [Bombyx mori]
BGIBMGA001433	14.3498	16.5917	18.7257	11.4811	8e-38	ref|XP_004929767.1| PREDICTED: A disintegrin and metalloproteinase with thrombospondin motifs 7-like [Bombyx mori]
BGIBMGA001434	34.4794	42.4009	43.3864	19.8007	8e-47	ref|XP_004929767.1| PREDICTED: A disintegrin and metalloproteinase with thrombospondin motifs 7-like [Bombyx mori]
BGIBMGA001435	37.2421	43.2895	44.8138	24.084	0	ref|XP_004929767.1| PREDICTED: A disintegrin and metalloproteinase with thrombospondin motifs 7-like [Bombyx mori]
BGIBMGA001436	2.47601	2.35364	1.38178	3.90961	0	ref|XP_004929657.1| PREDICTED: leucine-rich repeat protein 1-like [Bombyx mori]
BGIBMGA001437	237.018	294.415	259.888	185.824	1e-174	ref|NP_001037678.1| eukaryotic translation initiation factor 2 subunit 2 [Bombyx mori]
BGIBMGA001438	32.5333	30.9766	22.922	14.8341	0	ref|XP_004929654.1| PREDICTED: microfibrillar-associated protein 1-like [Bombyx mori]
BGIBMGA001439	0	0	0	0.0942324	1e-35	ref|XP_004929652.1| PREDICTED: uncharacterized protein LOC101737118 [Bombyx mori]
BGIBMGA001440	0.680697	0.429295	1.74742	1.98903	5e-07	ref|XP_004470250.1| PREDICTED: microtubule-associated protein 6-like [Dasypus novemcinctus]
BGIBMGA001441	0.111731	0	0	0	6e-36	gb|EHJ67331.1| hypothetical protein KGM_12761 [Danaus plexippus]
BGIBMGA001442	0	0	0	0	/	No hits
BGIBMGA001443	0	0	0	0	/	No hits
BGIBMGA001444	0	0.0579526	0	0	1e-124	tpd|FAA00523.1| TPA: putative cuticle protein [Bombyx mori]
BGIBMGA001445	0	0	0	0	0	ref|NP_001166728.1| cuticular protein RR-1 motif 20 precursor [Bombyx mori]
BGIBMGA001446	0	0	0	0	1e-35	ref|XP_004923770.1| PREDICTED: uncharacterized protein LOC101743770 [Bombyx mori]
BGIBMGA001447	5.93991	6.05672	6.24343	5.11524	0	ref|XP_004929759.1| PREDICTED: RNA polymerase II elongation factor ELL-like [Bombyx mori]
BGIBMGA001448	16.6271	13.2737	15.6806	17.2786	0	ref|XP_004929649.1| PREDICTED: arginine-glutamic acid dipeptide repeats protein-like isoform X1 [Bombyx mori]
BGIBMGA001449	2.99968	5.20247	5.96789	6.73043	4e-76	ref|XP_004929648.1| PREDICTED: GRAM domain-containing protein 1B-like [Bombyx mori]
BGIBMGA001450	17.9341	27.7802	34.2867	29.4528	0	ref|XP_004929648.1| PREDICTED: GRAM domain-containing protein 1B-like [Bombyx mori]
BGIBMGA001451	0	0.218856	0	0	2e-25	ref|XP_004929758.1| PREDICTED: protein giant-lens-like [Bombyx mori]
BGIBMGA001452	0.0834817	0.140398	0.171445	0.209089	1e-129	ref|XP_004929645.1| PREDICTED: zonadhesin-like [Bombyx mori]
BGIBMGA001453	3.97073	1.43098	3.78608	1.89431	1e-38	ref|XP_004929755.1| PREDICTED: kin of IRRE-like protein 3-like [Bombyx mori]
BGIBMGA001454	0	0	0	0	/	No hits
BGIBMGA001455	0.144592	0	0.148474	0.120716	/	No hits
BGIBMGA001456	8.51275	15.5539	6.52896	8.818	0	ref|XP_004929643.1| PREDICTED: G patch domain and KOW motifs-containing protein-like isoform X1 [Bombyx mori]
BGIBMGA001457	11.4607	17.6099	7.66725	7.82854	0	ref|XP_004929753.1| PREDICTED: chromatin assembly factor 1 subunit A-like [Bombyx mori]
BGIBMGA001458	20.4251	28.0884	31.9942	23.6355	0	ref|NP_001036922.1| MAP kinse-ERK kinase [Bombyx mori] dbj|BAE46742.1| MAP kinse-ERK kinase [Bombyx mori]
BGIBMGA001459	6.80697	5.00844	2.18428	4.61739	/	No hits
BGIBMGA001460	492.771	338.967	503.453	345.23	1e-109	ref|XP_004929640.1| PREDICTED: uncharacterized protein LOC101735428 [Bombyx mori]
BGIBMGA001461	114.69	120.686	72.3352	97.488	1e-167	ref|XP_004929639.1| PREDICTED: alpha-tocopherol transfer protein-like [Bombyx mori]
BGIBMGA001462	6.45572	4.83275	1.85935	1.90611	0	ref|XP_004929635.1| PREDICTED: uncharacterized protein LOC101746774 [Bombyx mori]
BGIBMGA001463	13.154	14.1281	9.70054	17.3214	0	ref|XP_004929633.1| PREDICTED: uncharacterized protein LOC101746488 [Bombyx mori]
BGIBMGA001464	31.3729	38.3302	30.0407	19.0278	0	ref|XP_004929631.1| PREDICTED: mitochondrial inner membrane protein OXA1L-like [Bombyx mori]
BGIBMGA001465	0	0	0	0	1e-109	ref|XP_004929749.1| PREDICTED: uncharacterized protein LOC101738754 [Bombyx mori]
BGIBMGA001466	0.0672421	0.424076	0	0.0842077	0	ref|XP_004929745.1| PREDICTED: putative leucine-rich repeat-containing protein DDB_G0290503-like [Bombyx mori]
BGIBMGA001467	5.80638	6.87376	7.12804	6.33706	0	ref|XP_004929628.1| PREDICTED: ubiquitin-like modifier-activating enzyme ATG7-like [Bombyx mori]
BGIBMGA001468	15.8667	21.8049	14.9891	16.8421	2e-58	ref|XP_004929744.1| PREDICTED: protein pygopus-like [Bombyx mori]
BGIBMGA001469	18.8146	15.4733	8.06753	1.72613	1e-62	ref|NP_001091782.1| chemosensory protein 16 precursor [Bombyx mori] gb|ABH88209.1| chemosensory protein 16 [Bombyx mori]
BGIBMGA001470	17.1522	16.7186	13.8985	11.9838	0	ref|XP_004929743.1| PREDICTED: mucin-17-like [Bombyx mori]
BGIBMGA001471	3904.95	4260.92	3919.51	4165.76	1e-94	ref|NP_001037209.1| ribosomal protein S15 [Bombyx mori] gb|AAU11820.1| ribosomal protein S15 [Bombyx mori]
BGIBMGA001472	0.0426666	0.017939	0	0.0712422	0	ref|XP_004929623.1| PREDICTED: bumetanide-sensitive sodium-(potassium)-chloride cotransporter-like [Bombyx mori]
BGIBMGA001473	0	0	0	0	0	ref|XP_004929740.1| PREDICTED: bumetanide-sensitive sodium-(potassium)-chloride cotransporter-like, partial [Bombyx mori
BGIBMGA001474	47.0289	75.1503	15.4953	61.5244	1e-107	ref|XP_004929621.1| PREDICTED: 39S ribosomal protein L23, mitochondrial-like [Bombyx mori]
BGIBMGA001475	8.42038	9.62324	10.1006	6.71039	0	ref|XP_004929619.1| PREDICTED: uncharacterized protein LOC101744275 isoform X1 [Bombyx mori]
BGIBMGA001476	6.12199	6.78592	2.4288	2.72978	0	ref|XP_004929738.1| PREDICTED: 2-oxoglutarate and iron-dependent oxygenase domain-containing protein 3-like [Bombyx mori
BGIBMGA001477	14.9087	7.59043	3.9127	23.6892	0	ref|XP_004929616.1| PREDICTED: DNA ligase 1-like isoform X1 [Bombyx mori]
BGIBMGA001478	8.76861	8.32052	6.6635	13.8801	0	ref|XP_004929614.1| PREDICTED: LOW QUALITY PROTEIN: protein SMG5-like [Bombyx mori]
BGIBMGA001479	5.2432	9.93953	3.91989	2.76467	0	ref|XP_004929737.1| PREDICTED: uncharacterized protein LOC101736580 [Bombyx mori]
BGIBMGA001480	0	0	0	0	7e-52	ref|NP_001243938.1| insect intestinal mucin precursor [Bombyx mori]
BGIBMGA001481	11.3853	9.57382	8.64937	9.11886	1e-142	ref|XP_004929610.1| PREDICTED: protein AF-9-like isoform X3 [Bombyx mori]
BGIBMGA001482	59.4546	76.504	18.7411	66.9521	2e-53	ref|XP_004929607.1| PREDICTED: UPF0729 protein AAEL015238-like [Bombyx mori]
BGIBMGA001483	3795.46	4739.06	2871.52	4758.02	8e-82	ref|NP_001037267.1| ribosomal protein S17 [Bombyx mori]
BGIBMGA001484	6.01259	5.63487	5.18426	4.63655	0	ref|XP_004929606.1| PREDICTED: ubiquitin carboxyl-terminal hydrolase 3-like [Bombyx mori]
BGIBMGA001485	0	0	0	0	/	No hits
BGIBMGA001486	0	0	0.0854002	0	6e-90	ref|NP_001166684.1| cuticular protein RR-2 motif 76 precursor [Bombyx mori]
BGIBMGA001487	0	0	0	0	1e-106	ref|NP_001166683.1| cuticular protein RR-2 motif 77 precursor [Bombyx mori]
BGIBMGA001488	0.0700084	0.0588696	0	0	0	ref|XP_004929735.1| PREDICTED: forkhead box protein C1-like [Bombyx mori]
BGIBMGA001489	0	0	0	0.0376162	1e-170	ref|XP_004929605.1| PREDICTED: uncharacterized protein LOC101742405 [Bombyx mori]
BGIBMGA001490	478.135	495.49	567.235	179.013	1e-162	ref|NP_001037356.1| 45 kDa immunophilin FKBP45 [Bombyx mori]
BGIBMGA001491	0.297614	0.0834206	0.101868	0.331292	1e-114	ref|XP_004929736.1| PREDICTED: chondroitin proteoglycan 2-like [Bombyx mori]
BGIBMGA001492	0.105346	0.0885847	0.108174	0.0879502	1e-83	ref|XP_004934215.1| PREDICTED: uncharacterized protein LOC101735720 [Bombyx mori]
BGIBMGA001493	0	0.0158322	0	0.0157188	0	gb|EHJ64236.1| hypothetical protein KGM_12306 [Danaus plexippus]
BGIBMGA001494	11.7385	16.5527	8.39118	12.7591	0	ref|XP_004929611.1| PREDICTED: protein ENL-like [Bombyx mori]
BGIBMGA001495	34.972	48.3163	51.4699	46.9582	0	ref|XP_004929615.1| PREDICTED: ubiquitin-like protein 7-like [Bombyx mori]
BGIBMGA001496	21.0692	25.3943	8.5337	17.3946	1e-139	ref|XP_004929618.1| PREDICTED: uncharacterized protein LOC101744136 [Bombyx mori]
BGIBMGA001497	6.0879	4.2395	4.93565	4.8231	0	ref|XP_004929742.1| PREDICTED: uncharacterized protein LOC101737263 [Bombyx mori]
BGIBMGA001498	2.38305	1.43612	1.9984	0.530544	0	ref|XP_004929625.1| PREDICTED: synaptic vesicle glycoprotein 2B-like isoform X1 [Bombyx mori]
BGIBMGA001499	3.88641	3.26806	2.99305	4.3678	0	ref|XP_004929627.1| PREDICTED: uncharacterized protein LOC101745487 [Bombyx mori]
BGIBMGA001500	48.8903	58.1916	56.104	30.9579	1e-161	gb|EHJ76838.1| mitochondrial ribosomal protein L2 [Danaus plexippus]
BGIBMGA001501	5281.22	5136.64	5389.08	5174.02	1e-152	ref|NP_001037566.1| ribosomal protein S6 [Bombyx mori] gb|AAV34862.1| ribosomal protein S6 [Bombyx mori]
BGIBMGA001502	20.9713	21.0924	30.4012	28.2193	1e-175	ref|NP_001177770.1| geranylgeranyltransferase type I beta subunit [Bombyx mori]
BGIBMGA001503	0.0413507	0.382487	0.424607	0.517838	5e-22	gb|ELU12238.1| hypothetical protein CAPTEDRAFT_199780 [Capitella teleta]
BGIBMGA001504	0	0	0	0.0538471	1e-175	ref|XP_004929748.1| PREDICTED: chondroitin proteoglycan 2-like, partial [Bombyx mori]
BGIBMGA001505	0	0	0	0	2e-93	ref|NP_001091818.1| olfactory receptor 42 [Bombyx mori]
BGIBMGA001506	0	0	0.0772669	0	1e-114	ref|XP_004929630.1| PREDICTED: pancreatic lipase-related protein 2-like [Bombyx mori]
BGIBMGA001507	0	0	0	0	0	ref|XP_004929629.1| PREDICTED: pancreatic triacylglycerol lipase-like [Bombyx mori]
BGIBMGA001508	0	0	0	0	0	ref|XP_004929630.1| PREDICTED: pancreatic lipase-related protein 2-like [Bombyx mori]
BGIBMGA001509	22.2064	32.731	13.4664	18.8543	0	ref|XP_004929632.1| PREDICTED: U3 small nucleolar RNA-associated protein 15 homolog [Bombyx mori]
BGIBMGA001510	8.80771	5.87639	7.9543	5.01727	0	ref|XP_004929750.1| PREDICTED: C-myc promoter-binding protein-like [Bombyx mori]
BGIBMGA001511	80.8003	42.3435	22.2838	16.7985	1e-152	ref|XP_004929634.1| PREDICTED: alpha-tocopherol transfer protein-like [Bombyx mori]
BGIBMGA001512	5.65928	4.71952	5.37895	3.94381	0	ref|XP_004929751.1| PREDICTED: casein kinase I isoform gamma-3-like [Bombyx mori]
BGIBMGA001513	6.38928	7.21201	7.07304	6.63174	0	gb|EHJ70834.1| furin-like convetase [Danaus plexippus]
BGIBMGA001514	0	0	0	0	/	No hits
BGIBMGA001515	0	0.18061	0	0	5e-67	ref|XP_004929641.1| PREDICTED: uncharacterized protein LOC101735561 [Bombyx mori]
BGIBMGA001516	0.345666	0	0	0	6e-24	ref|XP_004929642.1| PREDICTED: uncharacterized protein LOC101735803 [Bombyx mori]
BGIBMGA001517	0.684206	0.191781	3.04447	0.380815	/	No hits
BGIBMGA001518	0	0	0	0.0462896	0	ref|XP_004929754.1| PREDICTED: uncharacterized protein LOC101739747 [Bombyx mori]
BGIBMGA001519	1.8748	0.630603	2.69517	1.56522	/	No hits
BGIBMGA001520	0	0	0	0	/	No hits
BGIBMGA001521	0	0	0	0	/	No hits
BGIBMGA001522	7.22722	9.88852	6.41495	4.82704	0	ref|XP_004929757.1| PREDICTED: elongation factor Tu GTP-binding domain-containing protein 1-like [Bombyx mori]
BGIBMGA001523	10.7453	14.8822	11.3582	13.1925	4e-46	ref|XP_004929646.1| PREDICTED: elongation factor Tu GTP-binding domain-containing protein 1-like [Bombyx mori]
BGIBMGA001524	0.168875	0.284012	0.173408	0.422967	1e-68	ref|XP_004929647.1| PREDICTED: uncharacterized protein LOC101736415 [Bombyx mori]
BGIBMGA001525	97.6177	129.203	80.0042	71.6073	0	ref|XP_004929760.1| PREDICTED: LOW QUALITY PROTEIN: tyrosine--tRNA ligase, cytoplasmic-like [Bombyx mori]
BGIBMGA001526	0	0	0	0	5e-67	gb|EHJ71270.1| hypothetical protein KGM_11840 [Danaus plexippus]
BGIBMGA001527	0	0	0	0	4e-13	gb|EHJ75796.1| hypothetical protein KGM_07341 [Danaus plexippus]
BGIBMGA001528	5.2151	2.59769	4.29771	4.4094	0	ref|XP_004929761.1| PREDICTED: flocculation protein FLO11-like [Bombyx mori]
BGIBMGA001529	0	0	0	0	0	ref|XP_004929762.1| PREDICTED: small conductance calcium-activated potassium channel protein-like [Bombyx mori]
BGIBMGA001530	0	0	0	0.0281548	0	ref|XP_004929763.1| PREDICTED: small conductance calcium-activated potassium channel protein-like [Bombyx mori]
BGIBMGA001531	0	0.0509665	0	0.202406	0	ref|NP_001127719.1| neuropeptide receptor A21 [Bombyx mori] dbj|BAG68420.1| neuropeptide receptor A21 [Bombyx mori]
BGIBMGA001532	0	0	0	0	8e-77	ref|XP_004929651.1| PREDICTED: uncharacterized protein LOC101736896 [Bombyx mori]
BGIBMGA001533	0	0	0	0	1e-132	gb|EHJ73549.1| hypothetical protein KGM_02657 [Danaus plexippus]
BGIBMGA001534	0	0	0	0	9e-59	ref|XP_004929766.1| PREDICTED: acyl-CoA Delta(11) desaturase [Bombyx mori]
BGIBMGA001535	0	0	0	0.0918883	1e-146	ref|XP_004929652.1| PREDICTED: uncharacterized protein LOC101737118 [Bombyx mori]
BGIBMGA001536	16.7926	10.94	7.12096	10.5745	0	ref|XP_004929656.1| PREDICTED: beta-ureidopropionase-like [Bombyx mori]
BGIBMGA001537	25.4611	26.7626	21.3453	19.1756	0	ref|XP_004929655.1| PREDICTED: 28S ribosomal protein S30, mitochondrial-like [Bombyx mori]
BGIBMGA001538	18.6788	17.1863	8.30246	10.9692	0	ref|NP_001182006.1| elongator complex protein 1 [Bombyx mori]
BGIBMGA001539	4.5681	9.60321	2.81443	5.06687	0	ref|XP_004929658.1| PREDICTED: G kinase-anchoring protein 1-like isoform X1 [Bombyx mori]
BGIBMGA001540	35.8717	25.5901	32.0845	22.3315	0	ref|XP_004929661.1| PREDICTED: regulator of nonsense transcripts 1 homolog [Bombyx mori]
BGIBMGA001541	27.4035	36.9655	21.2509	30.2662	3e-52	ref|XP_004929662.1| PREDICTED: stress-induced-phosphoprotein 1-like [Bombyx mori]
BGIBMGA001542	44.762	46.7242	33.713	29.9591	0	ref|XP_004929664.1| PREDICTED: myelin expression factor 2-like isoform X1 [Bombyx mori]
BGIBMGA001543	0.199303	0	0	0	4e-26	ref|NP_001157209.1| olfactory receptor 8 [Bombyx mori] dbj|BAH66308.1| olfactory receptor [Bombyx mori]
BGIBMGA001544	0	0	0	0	1e-148	tpg|DAA05980.1| TPA_exp: odorant receptor 22 [Bombyx mori]
BGIBMGA001545	0	0	0	0.0982423	3e-68	ref|XP_004929768.1| PREDICTED: kin of IRRE-like protein 3-like [Bombyx mori]
BGIBMGA001546	16.5794	8.03921	12.8256	8.11386	0	ref|XP_004929769.1| PREDICTED: dynein heavy chain, cytoplasmic-like [Bombyx mori]
BGIBMGA001547	22.4181	13.9521	23.0704	12.2628	0	ref|XP_004929769.1| PREDICTED: dynein heavy chain, cytoplasmic-like [Bombyx mori]
BGIBMGA001548	13.7891	10.0058	12.2184	11.5838	0	ref|XP_004929673.1| PREDICTED: tyrosine-protein kinase CSK-like [Bombyx mori]
BGIBMGA001549	802.736	1329.37	618.802	756.172	1e-106	ref|XP_004929680.1| PREDICTED: polyubiquitin-C-like isoform X1 [Bombyx mori]
BGIBMGA001550	7.76577	9.38371	8.57731	7.73651	0	ref|NP_001166283.1| cyclin dependent kinase 7 [Bombyx mori]
BGIBMGA001551	74.8539	70.6125	102.224	68.2739	0	ref|XP_004929678.1| PREDICTED: ubiquilin-1-like isoform X2 [Bombyx mori]
BGIBMGA001552	6.06812	5.54001	8.54538	7.87416	0	ref|XP_004929684.1| PREDICTED: probable phospholipid-transporting ATPase ID-like [Bombyx mori]
BGIBMGA001553	7.87018	7.17771	12.5041	9.3165	0	ref|XP_004929684.1| PREDICTED: probable phospholipid-transporting ATPase ID-like [Bombyx mori]
BGIBMGA001554	30.2089	39.3866	18.9565	24.0741	1e-101	ref|XP_004929685.1| PREDICTED: ribosomal biogenesis protein LAS1L-like [Bombyx mori]
BGIBMGA001555	0	0	0.27703	0.225238	/	No hits
BGIBMGA001556	33.7163	35.7134	20.7728	28.8401	1e-111	dbj|BAF62110.1| phosphomevalonate kinase [Bombyx mori]
BGIBMGA001557	0.0224595	0.188861	0.0230624	0.0093754	0	ref|NP_001136084.1| voltage-gated sodium channel alpha subunit [Bombyx mori]
BGIBMGA001558	33.6308	34.4604	37.7547	22.1543	0	ref|XP_004929693.1| PREDICTED: isoleucine--tRNA ligase, cytoplasmic-like [Bombyx mori]
BGIBMGA001559	4.45598	5.09152	5.40996	4.79245	0	ref|XP_004929694.1| PREDICTED: endophilin-A-like isoform X1 [Bombyx mori]
BGIBMGA001560	1.8969	2.23313	2.62956	2.05877	0	ref|XP_004929706.1| PREDICTED: ras GTPase-activating protein 1-like [Bombyx mori]
BGIBMGA001561	5.12147	9.2348	2.76501	5.90673	0	ref|XP_004929708.1| PREDICTED: protein prenyltransferase alpha subunit repeat-containing protein 1-like [Bombyx mori]
BGIBMGA001562	0.508567	0.213825	0	0	3e-33	gb|EFA11911.1| hypothetical protein TcasGA2_TC004068 [Tribolium castaneum]
BGIBMGA001563	0	0.123197	0	0	9e-65	gb|EHJ78462.1| hypothetical protein KGM_17040 [Danaus plexippus]
BGIBMGA001564	0	0	0	0	1e-180	ref|XP_004929777.1| PREDICTED: protein split ends-like [Bombyx mori]
BGIBMGA001565	0	0	0	0	3e-44	gb|EHJ71534.1| hypothetical protein KGM_02292 [Danaus plexippus]
BGIBMGA001566	0.0112928	0	0.011596	0.0471402	0	ref|XP_004929779.1| PREDICTED: protein unc-13 homolog A-like [Bombyx mori]
BGIBMGA001567	0	0	0	0.202962	4e-23	ref|XP_004929780.1| PREDICTED: actin-binding Rho-activating protein-like [Bombyx mori]
BGIBMGA001568	0	0	0	0	0	ref|XP_004929781.1| PREDICTED: sucrase-isomaltase, intestinal-like [Bombyx mori]
BGIBMGA001569	0.0433777	0.0364761	0	0	0	ref|XP_004929782.1| PREDICTED: lysosomal alpha-glucosidase-like [Bombyx mori]
BGIBMGA001570	0	0.0583159	0.0712115	0	0	ref|NP_001040481.1| phosphoribosyl pyrophosphate synthetase [Bombyx mori]
BGIBMGA001571	0.961854	9.86757	8.49398	7.54842	5e-40	ref|NP_001108465.1| glutathione S-transferase epsilon 6 [Bombyx mori]
BGIBMGA001572	3.82084	3.90369	4.55114	4.9284	0	ref|XP_004929710.1| PREDICTED: probable ATP-dependent RNA helicase DHX34-like [Bombyx mori]
BGIBMGA001573	0	0	0	0	0	dbj|BAM73886.1| cytochrome P450 [Bombyx mori]
BGIBMGA001574	0	0	0	0	/	No hits
BGIBMGA001575	6.21881	8.31553	3.14053	5.02167	0	ref|XP_004929788.1| PREDICTED: LOW QUALITY PROTEIN: centrosome-associated zinc finger protein CP190-like [Bombyx mori]
BGIBMGA001576	7.44125	10.1893	4.64655	5.60383	0	ref|XP_004929788.1| PREDICTED: LOW QUALITY PROTEIN: centrosome-associated zinc finger protein CP190-like [Bombyx mori]
BGIBMGA001577	0	0	0.0503691	0	0	ref|XP_004929714.1| PREDICTED: uncharacterized protein LOC101744858 [Bombyx mori]
BGIBMGA001578	31.8226	45.4337	25.7745	30.901	1e-126	ref|XP_004929716.1| PREDICTED: dolichol kinase-like [Bombyx mori]
BGIBMGA001579	17.0519	16.7161	16.4499	8.31692	0	ref|XP_004929717.1| PREDICTED: nuclear cap-binding protein subunit 1-like [Bombyx mori]
BGIBMGA001580	24.0557	19.8069	32.4941	12.6119	1e-176	ref|XP_004929717.1| PREDICTED: nuclear cap-binding protein subunit 1-like [Bombyx mori]
BGIBMGA001581	18.6031	19.086	18.5124	13.0726	0	ref|NP_001139536.1| mortality factor 4-like [Bombyx mori]
BGIBMGA001582	119.562	122.277	112.817	161.038	2e-45	ref|NP_001040465.1| tropomyosin-2 isoform 2 [Bombyx mori]
BGIBMGA001583	39.4596	36.9019	40.9824	31.5113	1e-73	gb|EHJ73254.1| hypothetical protein KGM_04777 [Danaus plexippus]
BGIBMGA001584	263.695	282.029	361.474	269.359	1e-62	ref|NP_001103783.1| tropomyosin-2 isoform 3 [Bombyx mori]
BGIBMGA001585	178.182	181.63	176.801	188.49	2e-73	gb|EGI62882.1| Tropomyosin [Acromyrmex echinatior]
BGIBMGA001586	0	0	0	0	/	No hits
BGIBMGA001587	2.17345	0.652729	0.797069	0.71286	1e-175	ref|NP_001040445.1| tropomyosin-1 [Bombyx mori]
BGIBMGA001588	0	0	0	0	7e-60	ref|XP_004929789.1| PREDICTED: synaptotagmin-4-like [Bombyx mori]
BGIBMGA001589	0.0706794	0	0	0.0590081	0	ref|XP_004929789.1| PREDICTED: synaptotagmin-4-like [Bombyx mori]
BGIBMGA001590	1.86524	1.49552	3.11795	4.01984	0	ref|XP_004929791.1| PREDICTED: OTU domain-containing protein 7B-like [Bombyx mori]
BGIBMGA001591	6.31392	4.44456	6.40973	6.20976	0	ref|XP_004929719.1| PREDICTED: mucin-4-like isoform X2 [Bombyx mori]
BGIBMGA001592	0	0.130089	0	0.129158	0	ref|NP_001040532.1| vacuolar ATP synthase subunit D [Bombyx mori]
BGIBMGA001593	196.231	288.464	182.617	233.988	1e-107	ref|NP_001040176.1| NADH dehydrogenase (ubiquinone) 1 alpha subcomplex, 13 [Bombyx mori]
BGIBMGA001594	8.68519	7.90044	12.7324	10.4433	0	gb|EHJ69896.1| putative phosphatidylinositol-4-phosphate 5-kinase, type II, beta isoform 1 [Danaus plexippus]
BGIBMGA001595	0	0.379649	0.0579502	0	0	ref|NP_001165388.1| aliphatic nitrilase [Bombyx mori] gb|ADB27116.1| aliphatic nitrilase [Bombyx mori]
BGIBMGA001596	0.125697	0	0.774425	2.41363	4e-90	ref|XP_004929724.1| PREDICTED: acyl-coenzyme A thioesterase 13-like [Bombyx mori]
BGIBMGA001597	0	0	0	0	1e-55	ref|XP_004929728.1| PREDICTED: uncharacterized protein LOC101747082 [Bombyx mori]
BGIBMGA001598	0	0	0	0	1e-149	gb|EHJ65682.1| hypothetical protein KGM_07125 [Danaus plexippus]
BGIBMGA001599	1.61258	2.20352	1.34539	1.38837	0	ref|XP_004929729.1| PREDICTED: organic cation transporter protein-like [Bombyx mori]
BGIBMGA001600	17.7964	10.7069	27.0578	18.88	0	ref|XP_004929730.1| PREDICTED: organic cation transporter protein-like [Bombyx mori]
BGIBMGA001601	11.4814	13.7166	25.2325	21.5673	0	ref|XP_004929731.1| PREDICTED: organic cation transporter protein-like [Bombyx mori]
BGIBMGA001602	0.331012	1.94842	2.66253	2.76352	0	ref|XP_004929733.1| PREDICTED: histone H4 transcription factor-like [Bombyx mori]
BGIBMGA001603	0.0633887	0.426425	0.715992	0.370449	1e-30	gb|EHJ69750.1| putative pol-like protein [Danaus plexippus]
BGIBMGA001604	0	0	0	0	2e-60	ref|XP_004922367.1| PREDICTED: lisH domain-containing protein C1711.05-like [Bombyx mori]
BGIBMGA001605	8.40661	7.44111	4.08896	5.54086	/	No hits
BGIBMGA001606	0.0974566	0.163901	0.100073	0.0813636	/	No hits
BGIBMGA001607	44.991	77.5464	88.3135	66.4074	3e-48	ref|XP_004922285.1| PREDICTED: alpha-1,6-mannosyl-glycoprotein 2-beta-N-acetylglucosaminyltransferase-like [Bombyx mori]
BGIBMGA001608	32.8218	51.0288	55.6181	47.3137	0	ref|XP_004922285.1| PREDICTED: alpha-1,6-mannosyl-glycoprotein 2-beta-N-acetylglucosaminyltransferase-like [Bombyx mori]
BGIBMGA001609	28.3006	30.75	19.5912	17.4835	0	ref|XP_004922282.1| PREDICTED: UDP-N-acetylhexosamine pyrophosphorylase-like protein 1-like [Bombyx mori]
BGIBMGA001610	1.01713	0.702568	1.23094	1.06147	0	ref|XP_004922281.1| PREDICTED: regulator of G-protein signaling 7-like [Bombyx mori]
BGIBMGA001611	507.15	401.674	655.621	859.978	0	ref|XP_004922365.1| PREDICTED: trichohyalin-like [Bombyx mori]
BGIBMGA001612	11.2488	3.88872	4.49196	3.86087	1e-110	ref|XP_004922279.1| PREDICTED: PR domain zinc finger protein 16-like [Bombyx mori]
BGIBMGA001613	1.51765	0.294503	0.179814	0.292394	0	ref|XP_004922278.1| PREDICTED: probable galactose-1-phosphate uridylyltransferase-like [Bombyx mori]
BGIBMGA001614	1.7322	1.53983	1.47378	2.68573	1e-157	ref|XP_004922363.1| PREDICTED: uncharacterized protein LOC101735822 [Bombyx mori]
BGIBMGA001615	2.15081	1.8086	2.3663	3.07826	1e-100	ref|XP_004922362.1| PREDICTED: zinc finger protein 480-like [Bombyx mori]
BGIBMGA001616	35.2165	23.9281	29.3513	18.3981	0	ref|XP_004922361.1| PREDICTED: guanine nucleotide-binding protein-like 1-like [Bombyx mori]
BGIBMGA001617	0	0	0	0	/	No hits
BGIBMGA001618	1.49477	2.01111	2.45583	4.49259	2e-10	ref|XP_004922359.1| PREDICTED: nucleolysin TIA-1 isoform p40-like [Bombyx mori]
BGIBMGA001619	2.06	0.979094	3.21893	3.43967	1e-137	ref|XP_004922359.1| PREDICTED: nucleolysin TIA-1 isoform p40-like [Bombyx mori]
BGIBMGA001620	478.274	374.836	377.934	356.18	/	No hits
BGIBMGA001621	10.295	7.81653	9.10027	6.31414	1e-143	ref|XP_004922273.1| PREDICTED: suppressor protein SRP40-like [Bombyx mori]
BGIBMGA001622	3.47642	6.64385	216.942	188.983	6e-54	ref|XP_004922272.1| PREDICTED: uncharacterized protein LOC101745021 [Bombyx mori]
BGIBMGA001623	12.2503	22.1173	11.6172	18.65	1e-175	ref|XP_004922271.1| PREDICTED: zinc finger and BTB domain-containing protein 41-like [Bombyx mori]
BGIBMGA001624	3.87817	3.77388	2.72998	2.30106	0	ref|XP_004922355.1| PREDICTED: zinc finger protein Xfin-like [Bombyx mori]
BGIBMGA001625	0	0	0	0.0914334	3e-99	gb|EHJ75752.1| hypothetical protein KGM_01382 [Danaus plexippus]
BGIBMGA001626	0	0.0788254	0	0.0782608	5e-50	gb|EHJ75752.1| hypothetical protein KGM_01382 [Danaus plexippus]
BGIBMGA001627	819.125	938.535	463.175	663.76	5e-46	gb|EHJ75755.1| hypothetical protein KGM_01391 [Danaus plexippus]
BGIBMGA001628	9.89697	9.10557	9.20615	12.7343	1e-110	ref|XP_004922267.1| PREDICTED: zinc finger protein 62-like [Bombyx mori]
BGIBMGA001629	0.0427904	0	0	0.0357245	1e-178	ref|XP_004921681.1| PREDICTED: juvenile hormone esterase-like [Bombyx mori]
BGIBMGA001630	3.69471	47.4083	34.1918	30.1987	1e-159	ref|XP_004921681.1| PREDICTED: juvenile hormone esterase-like [Bombyx mori]
BGIBMGA001631	0	0.071275	0	0	/	No hits
BGIBMGA001632	1.07045	0.60009	2.14603	2.04271	0	ref|XP_004922261.1| PREDICTED: zinc finger and BTB domain-containing protein 41-like [Bombyx mori]
BGIBMGA001633	0	0	0	0.207523	5e-30	gb|EHJ66224.1| hypothetical protein KGM_02647 [Danaus plexippus]
BGIBMGA001634	0.148807	0.291972	0.81494	1.57364	0	ref|XP_004922345.1| PREDICTED: uncharacterized protein LOC101745063 [Bombyx mori]
BGIBMGA001635	0	0.146479	0.035774	0.0581718	0	ref|XP_004922344.1| PREDICTED: heat shock protein 68-like [Bombyx mori]
BGIBMGA001636	0	0.232172	0.212635	0.201696	2e-19	gb|EHJ74950.1| hatching enzyme [Danaus plexippus]
BGIBMGA001637	12.8454	18.1742	18.4244	11.1498	1e-160	ref|XP_004922255.1| PREDICTED: histone chaperone asf1-like [Bombyx mori]
BGIBMGA001638	55.3592	45.0182	48.421	33.1925	0	ref|XP_004922341.1| PREDICTED: xaa-Pro aminopeptidase 1-like, partial [Bombyx mori]
BGIBMGA001639	0.530237	0.916515	0.332731	0.639425	0	ref|XP_004922254.1| PREDICTED: xaa-Pro aminopeptidase 1-like [Bombyx mori]
BGIBMGA001640	0.0787283	0.132404	0	0	0	ref|XP_004922254.1| PREDICTED: xaa-Pro aminopeptidase 1-like [Bombyx mori]
BGIBMGA001641	0.326534	0	0	0.0340767	2e-83	ref|XP_001603771.2| PREDICTED: endoplasmic reticulum aminopeptidase 2-like [Nasonia vitripennis]
BGIBMGA001642	0.162368	0	0.0416816	0	1e-169	gb|EHJ74954.1| hypothetical protein KGM_12858 [Danaus plexippus]
BGIBMGA001643	11.9626	10.0593	14.6395	5.79168	0	ref|XP_004922251.1| PREDICTED: lipopolysaccharide-induced tumor necrosis factor-alpha factor-like [Bombyx mori]
BGIBMGA001644	26.7668	20.2497	31.6294	17.9245	0	ref|XP_004922339.1| PREDICTED: la-related protein 1-like [Bombyx mori]
BGIBMGA001645	47.7426	70.1024	75.9164	47.464	1e-168	ref|XP_004922250.1| PREDICTED: uncharacterized protein LOC101741417 [Bombyx mori]
BGIBMGA001646	24.6483	16.2232	19.858	16.2532	0	ref|XP_004922247.1| PREDICTED: uncharacterized protein LOC101741044 [Bombyx mori]
BGIBMGA001647	53.1794	16.8141	26.6482	20.9558	8e-25	ref|XP_004922247.1| PREDICTED: uncharacterized protein LOC101741044 [Bombyx mori]
BGIBMGA001648	32.1784	17.9263	46.9474	39.6815	0	ref|XP_004922337.1| PREDICTED: ferrochelatase, mitochondrial-like [Bombyx mori]
BGIBMGA001649	0	0	0	0	/	No hits
BGIBMGA001650	5.44318	2.94244	4.27181	4.34959	0	ref|XP_004922336.1| PREDICTED: leishmanolysin-like peptidase-like [Bombyx mori]
BGIBMGA001651	0.353021	0.791608	0.845826	1.27715	1e-125	sp|P09971.3|PBAN_BOMMO RecName: Full=PBAN-type neuropeptides; AltName: Full=Neo-PBAN; AltName: Full=Pheromone/pyrokinin
BGIBMGA001652	0.126415	0	0.0649042	0.10554	8e-17	gb|EHJ67285.1| hypothetical protein KGM_03742 [Danaus plexippus]
BGIBMGA001653	1.46147	1.13255	1.29472	2.32066	3e-08	gb|EHJ70294.1| hypothetical protein KGM_22381 [Danaus plexippus]
BGIBMGA001654	3.20863	3.55015	3.03464	3.8067	1e-147	ref|XP_004922230.1| PREDICTED: uncharacterized protein LOC101739061 [Bombyx mori]
BGIBMGA001655	11.6691	20.0338	18.6392	18.6049	0	ref|XP_004922227.1| PREDICTED: sorting nexin-16-like [Bombyx mori]
BGIBMGA001656	13.6139	12.0775	18.313	13.0139	0	ref|XP_004922330.1| PREDICTED: zinc finger protein 808-like [Bombyx mori]
BGIBMGA001657	0.68165	0.455951	0.588592	0.659627	1e-133	ref|XP_004922328.1| PREDICTED: uncharacterized protein LOC101741899 [Bombyx mori]
BGIBMGA001658	3.3184	2.00338	2.0969	1.98903	1e-178	ref|XP_004922327.1| PREDICTED: zinc finger protein 567-like [Bombyx mori]
BGIBMGA001659	4.34052	5.416	3.4506	3.74067	2e-87	ref|XP_004922326.1| PREDICTED: zinc finger and BTB domain-containing protein 17-like [Bombyx mori]
BGIBMGA001660	3.7636	2.93322	3.11055	5.74778	1e-111	ref|XP_004922220.1| PREDICTED: zinc finger protein 70-like isoform X2 [Bombyx mori]
BGIBMGA001661	9.92167	9.35777	12.9415	12.425	1e-115	ref|XP_004922218.1| PREDICTED: zinc finger protein 62 homolog [Bombyx mori]
BGIBMGA001662	7.20272	5.6241	8.10045	5.6554	8e-76	gb|EHJ71667.1| hypothetical protein KGM_09173 [Danaus plexippus]
BGIBMGA001663	1.99817	3.06046	2.27165	3.39601	2e-49	ref|XP_004922323.1| PREDICTED: uncharacterized protein LOC101741194 [Bombyx mori]
BGIBMGA001664	91.2677	77.1422	61.9145	52.4221	0	ref|XP_004922215.1| PREDICTED: solute carrier family 2, facilitated glucose transporter member 1 [Bombyx mori]
BGIBMGA001665	1.29288	0.603987	0.295019	0.959457	2e-88	ref|XP_004922320.1| PREDICTED: uncharacterized protein LOC101740762 [Bombyx mori]
BGIBMGA001666	19.3203	21.8656	23.1592	12.8454	0	ref|XP_004922213.1| PREDICTED: bromodomain-containing protein 8-like [Bombyx mori]
BGIBMGA001667	0	0	0	0	/	No hits
BGIBMGA001668	13.2736	5.66942	11.8991	20.5804	4e-29	ref|NP_001040499.1| Erg28-domain containing protein [Bombyx mori] gb|ABF51513.1| GA14428-PA [Bombyx mori]
BGIBMGA001669	25.0317	48.299	34.8736	27.6761	0	ref|XP_004922211.1| PREDICTED: LOW QUALITY PROTEIN: solute carrier family 25 member 44-like [Bombyx mori]
BGIBMGA001670	14.1278	9.43953	12.4406	10.2063	0	ref|XP_004922208.1| PREDICTED: cytoplasmic FMR1-interacting protein-like [Bombyx mori]
BGIBMGA001671	0	0	0	0.150772	6e-65	ref|XP_004922316.1| PREDICTED: uncharacterized protein LOC101740219 [Bombyx mori]
BGIBMGA001672	0.106873	0	0	0	1e-47	gb|EHJ70318.1| hypothetical protein KGM_07961 [Danaus plexippus]
BGIBMGA001673	0.127877	0.860244	1.18178	0.213521	/	No hits
BGIBMGA001674	3.13902	2.01111	3.22328	2.62068	2e-71	ref|XP_004922313.1| PREDICTED: uncharacterized protein LOC101739668 [Bombyx mori]
BGIBMGA001675	1.68507	0.977786	1.60887	0.789789	0	ref|XP_004922313.1| PREDICTED: uncharacterized protein LOC101739668 [Bombyx mori]
BGIBMGA001676	0.0530519	0.089222	0	0.132874	0	ref|XP_004922202.1| PREDICTED: uncharacterized protein LOC101746930 isoform X1 [Bombyx mori]
BGIBMGA001677	8.11508	9.95336	9.71288	10.3999	0	ref|XP_004922312.1| PREDICTED: uncharacterized protein LOC101739527 [Bombyx mori]
BGIBMGA001678	0	0.0533031	0.0650902	0	0	ref|NP_001037626.1| neverland [Bombyx mori] dbj|BAE94192.1| Rieske-domain protein Neverland [Bombyx mori]
BGIBMGA001679	21.2197	27.3347	25.2663	12.6271	2e-64	ref|XP_004922196.1| PREDICTED: gametocyte-specific factor 1-like [Bombyx mori]
BGIBMGA001680	2.96853	4.16037	1.30638	3.36346	0	ref|XP_004922194.1| PREDICTED: zinc finger protein 583-like [Bombyx mori]
BGIBMGA001681	3.76853	5.39892	1.86318	3.2045	0	ref|XP_004922309.1| PREDICTED: zinc finger protein 227-like [Bombyx mori]
BGIBMGA001682	5.03783	4.05209	2.47407	4.1145	1e-131	ref|XP_004922307.1| PREDICTED: zinc finger protein 98-like [Bombyx mori]
BGIBMGA001683	11.0861	9.73837	26.0198	18.9241	0	ref|XP_004922187.1| PREDICTED: tubulin beta-1 chain-like [Bombyx mori]
BGIBMGA001684	4.75314	1.28295	0.421791	0.58789	0	ref|XP_004922185.1| PREDICTED: zinc finger protein 227-like [Bombyx mori]
BGIBMGA001685	7.42045	2.62422	2.13634	2.60542	0	ref|XP_004922300.1| PREDICTED: zinc finger protein 600-like [Bombyx mori]
BGIBMGA001686	14.5026	17.3109	11.4213	8.4139	0	ref|XP_004922182.1| PREDICTED: uncharacterized protein LOC101743619 [Bombyx mori]
BGIBMGA001687	0.240464	0	0.246918	0.200756
BGIBMGA001688	0	0.518545	0.316606	0.579184	9e-93	ref|XP_004922181.1| PREDICTED: dynein light chain 1, axonemal-like [Bombyx mori]
BGIBMGA001689	1.95714	2.35106	2.72741	2.3634	0	ref|XP_004922298.1| PREDICTED: zinc finger protein 845-like [Bombyx mori]
BGIBMGA001690	2.5	1.07095	3.34208	1.81151	0	ref|XP_004922173.1| PREDICTED: uncharacterized protein LOC101742376 [Bombyx mori]
BGIBMGA001691	0	0	0.033654	0.328347	0	ref|XP_004922297.1| PREDICTED: LOW QUALITY PROTEIN: monocarboxylate transporter 13-like [Bombyx mori]
BGIBMGA001692	5.11957	3.34993	5.10033	2.92965	0	ref|XP_004922296.1| PREDICTED: intersectin-1-like [Bombyx mori]
BGIBMGA001693	12.014	10.236	20.2709	6.00923	0	ref|XP_004922169.1| PREDICTED: S-phase kinase-associated protein 2-like [Bombyx mori]
BGIBMGA001694	1.33627	0.998807	1.5246	1.39451	0	ref|XP_004922167.1| PREDICTED: uncharacterized protein LOC101741511 [Bombyx mori]
BGIBMGA001695	18.6564	4.77214	7.08363	4.76633	0	ref|XP_004922295.1| PREDICTED: lysosomal alpha-mannosidase-like [Bombyx mori]
BGIBMGA001696	0	0	0	0	5e-19	ref|XP_001654095.1| hypothetical protein AaeL_AAEL009910 [Aedes aegypti] gb|EAT38166.1| AAEL009910-PA [Aedes aegypti]
BGIBMGA001697	10.4107	5.62773	7.82668	12.7269	4e-38	ref|XP_004922164.1| PREDICTED: copper chaperone for superoxide dismutase-like [Bombyx mori]
BGIBMGA001698	17.0099	20.1737	24.2309	15.5965	1e-110	ref|XP_004922164.1| PREDICTED: copper chaperone for superoxide dismutase-like [Bombyx mori]
BGIBMGA001699	29.5376	15.725	31.8365	12.1089	0	ref|XP_004922162.1| PREDICTED: ran GTPase-activating protein 1-like [Bombyx mori]
BGIBMGA001700	61.9434	25.0292	20.6513	9.23477	2e-72	ref|NP_001040521.1| ubiquitin-related modifier 1 homolog [Bombyx mori] sp|Q1HQ10.1|URM1_BOMMO RecName: Full=Ubiquitin-re
BGIBMGA001701	0	0	0	0	/	No hits
BGIBMGA001702	0	0	0	0	/	No hits
BGIBMGA001703	0.220785	0.334182	0.136027	0.110596	0	ref|XP_004922292.1| PREDICTED: lachesin-like [Bombyx mori]
BGIBMGA001704	7.59633	10.422	9.98977	7.49166	0	ref|XP_004922159.1| PREDICTED: zinc finger and SCAN domain-containing protein 2-like [Bombyx mori]
BGIBMGA001705	2.6459	1.9777	1.66034	2.39306	0	ref|XP_004922160.1| PREDICTED: RNA-binding protein 48-like [Bombyx mori]
BGIBMGA001706	7.42925	5.7266	7.24723	6.82271	0	ref|XP_004922157.1| PREDICTED: zinc finger protein 879-like [Bombyx mori]
BGIBMGA001707	0.431661	1.45192	0.941902	1.48657	0	ref|XP_004922155.1| PREDICTED: tubulin beta-1 chain-like [Bombyx mori]
BGIBMGA001708	168.778	123.208	178.072	101.554	0	ref|XP_004922152.1| PREDICTED: myb-like protein X-like isoform X1 [Bombyx mori] ref|XP_004922153.1| PREDICTED: myb-like
BGIBMGA001709	22.7973	13.1981	16.8459	29.0236	0	ref|XP_004922151.1| PREDICTED: microtubule-associated protein futsch-like isoform X2 [Bombyx mori]
BGIBMGA001710	5.25866	3.17162	6.29358	4.63253	0	ref|XP_004922149.1| PREDICTED: E3 ubiquitin-protein ligase RFWD3-like [Bombyx mori]
BGIBMGA001711	105.185	75.6169	87.0798	77.384	1e-157	ref|XP_004922147.1| PREDICTED: thioredoxin domain-containing protein 9-like isoform X1 [Bombyx mori] ref|XP_004922148.1|
BGIBMGA001712	10.8456	12.3846	16.9583	10.3923	0	ref|XP_004922144.1| PREDICTED: mitochondrial coenzyme A transporter SLC25A42-like isoform X1 [Bombyx mori]
BGIBMGA001713	19.3852	13.4823	21.7413	22.7138	0	ref|XP_004922286.1| PREDICTED: protein toll-like [Bombyx mori]
BGIBMGA001714	0.0702306	0	0	0	1e-54	ref|XP_004922287.1| PREDICTED: Friend leukemia integration 1 transcription factor-like [Bombyx mori]
BGIBMGA001715	6.91867	6.28473	8.33229	9.02084	8e-34	gb|EHJ70074.1| putative BTB/POZ domain-containing protein 7 [Danaus plexippus]
BGIBMGA001716	18.4355	14.5722	20.0662	14.16	3e-21	ref|XP_004922288.1| PREDICTED: uncharacterized protein LOC101735855 [Bombyx mori]
BGIBMGA001717	30.5569	28.3305	42.0728	35.7847	0	ref|XP_004922154.1| PREDICTED: zinc finger protein ZPR1-like [Bombyx mori]
BGIBMGA001718	0.62443	1.42521	1.09918	0.595792	9e-27	ref|XP_004922289.1| PREDICTED: transcription factor HIVEP2-like [Bombyx mori]
BGIBMGA001719	6.7597	5.68418	8.12429	5.96412	1e-112	ref|XP_004922290.1| PREDICTED: zinc finger protein 570-like [Bombyx mori]
BGIBMGA001720	7.56286	9.38792	9.66771	7.1301	0	ref|XP_004922156.1| PREDICTED: zinc finger Y-chromosomal protein-like [Bombyx mori]
BGIBMGA001721	0.149815	0.125978	0.615344	0.166768	0	ref|XP_004922291.1| PREDICTED: uncharacterized protein LOC101736255 [Bombyx mori]
BGIBMGA001722	8.23935	7.37876	6.04926	6.2253	0	ref|XP_004922158.1| PREDICTED: zinc finger protein 26-like [Bombyx mori]
BGIBMGA001723	9.29901	10.0266	12.4748	11.4574	0	ref|XP_004922161.1| PREDICTED: zinc finger protein 483-like [Bombyx mori]
BGIBMGA001724	0	0	0	0	1e-168	ref|XP_004922293.1| PREDICTED: proline-rich extensin-like protein EPR1-like [Bombyx mori]
BGIBMGA001725	49.2492	34.1494	58.2515	32.4536	0	ref|XP_004922163.1| PREDICTED: cytoplasmic aconitate hydratase-like [Bombyx mori]
BGIBMGA001726	49.2132	39.229	75.8013	35.7726	0	ref|XP_004922163.1| PREDICTED: cytoplasmic aconitate hydratase-like [Bombyx mori]
BGIBMGA001727	0.136982	0	0	0	0	ref|XP_004922294.1| PREDICTED: lysosomal alpha-mannosidase-like [Bombyx mori]
BGIBMGA001728	0.196937	0.165603	0.16852	0.19182	0	ref|XP_004922294.1| PREDICTED: lysosomal alpha-mannosidase-like [Bombyx mori]
BGIBMGA001729	0	0	0	0	1e-101	ref|XP_004922165.1| PREDICTED: uncharacterized protein LOC101741234 [Bombyx mori]
BGIBMGA001730	0.0292241	0	0	0.0487967	0	ref|XP_004922166.1| PREDICTED: gelsolin, cytoplasmic-like [Bombyx mori]
BGIBMGA001731	49.3019	84.5098	49.5435	65.6109	3e-71	ref|XP_004922168.1| PREDICTED: CDKN2A-interacting protein-like [Bombyx mori]
BGIBMGA001732	62.6637	68.3544	57.5836	104.46	6e-97	ref|XP_004922170.1| PREDICTED: BCL2/adenovirus E1B 19 kDa protein-interacting protein 3-like [Bombyx mori]
BGIBMGA001733	54.9498	58.7088	52.5166	30.3854	1e-136	ref|XP_004922171.1| PREDICTED: protein LSM12 homolog A-like [Bombyx mori]
BGIBMGA001734	20.8381	24.3637	18.0266	34.3176	8e-94	ref|XP_004922172.1| PREDICTED: MIP18 family protein CG7949-like [Bombyx mori]
BGIBMGA001735	20.5425	17.8646	15.0842	13.0948	1e-127	ref|XP_004922174.1| PREDICTED: titin-like [Bombyx mori]
BGIBMGA001736	2.31998	2.50824	2.55241	3.18202	1e-147	ref|XP_004922176.1| PREDICTED: uncharacterized protein LOC101742816 [Bombyx mori]
BGIBMGA001737	11.2447	10.2778	10.2914	8.87763	1e-123	ref|XP_004922178.1| PREDICTED: E3 ubiquitin-protein ligase Rnf220-like [Bombyx mori]
BGIBMGA001738	4.77892	5.19253	5.62398	4.39324	0	ref|XP_004922179.1| PREDICTED: zinc finger protein Xfin-like isoform X1 [Bombyx mori] ref|XP_004922180.1| PREDICTED: zin
BGIBMGA001739	20.0201	11.0182	19.5249	19.6652	0	gb|AEL16991.1| signal transducer and activator of transcription short isoform [Bombyx mori]
BGIBMGA001740	3.27375	2.00209	1.32428	2.89881	2e-49	ref|XP_004922183.1| PREDICTED: zinc finger protein 132-like [Bombyx mori]
BGIBMGA001741	6.5472	4.11464	5.23682	5.29345	0	ref|XP_004922183.1| PREDICTED: zinc finger protein 132-like [Bombyx mori]
BGIBMGA001742	111.462	62.119	72.036	50.0149	1e-129	ref|XP_004922184.1| PREDICTED: syntaxin-like [Bombyx mori]
BGIBMGA001743	3.56369	3.0356	3.89697	1.58421	0	ref|XP_004922303.1| PREDICTED: transcriptional repressor CTCFL-like [Bombyx mori]
BGIBMGA001744	4.56446	4.1464	5.23437	4.20015	0	ref|XP_004922186.1| PREDICTED: zinc finger protein 99-like [Bombyx mori]
BGIBMGA001745	0.288243	0.302977	0.59196	0.601614	0	ref|XP_004922188.1| PREDICTED: serine protease snake-like [Bombyx mori]
BGIBMGA001746	0.0390859	0	0.0401351	0.0326317	0	ref|XP_004922190.1| PREDICTED: multiple epidermal growth factor-like domains protein 10-like [Bombyx mori]
BGIBMGA001747	0	0	0	0	1e-105	ref|XP_004922305.1| PREDICTED: uncharacterized protein LOC101738427 [Bombyx mori]
BGIBMGA001748	38.9896	43.3722	35.7063	31.2248	0	ref|XP_004922191.1| PREDICTED: FAM203 family protein CG6073-like [Bombyx mori]
BGIBMGA001749	2.03167	1.13895	2.78161	2.45004	/	No hits
BGIBMGA001750	6.71761	8.8342	11.0989	10.6263	0	ref|XP_004922197.1| PREDICTED: FK506-binding protein 59-like [Bombyx mori]
BGIBMGA001751	86.8669	93.7819	126.191	55.4934	1e-104	ref|XP_004922198.1| PREDICTED: multiple coagulation factor deficiency protein 2 homolog isoform X1 [Bombyx mori]
BGIBMGA001752	0.353962	0.595289	0	0.591025	2e-22	ref|XP_004922199.1| PREDICTED: multiple coagulation factor deficiency protein 2 homolog isoform X2 [Bombyx mori]
BGIBMGA001753	0	0	0	0	0	dbj|BAH47267.1| cytochrome P450 [Bombyx mori] dbj|BAM73857.1| cytochrome P450 [Bombyx mori]
BGIBMGA001754	0.544686	2.71291	1.07559	0.419762	1e-142	ref|XP_004922200.1| PREDICTED: gelsolin-like [Bombyx mori]
BGIBMGA001755	0.312467	0.367852	0.192512	0.573912	1e-174	dbj|BAM18503.1| gelsolin precursor [Papilio xuthus]
BGIBMGA001756	1.74366	3.57393	4.58805	7.36962	1e-118	ref|XP_004922204.1| PREDICTED: uncharacterized protein LOC101747157 [Bombyx mori]
BGIBMGA001757	0	0.0611934	0	0	0	ref|XP_004922205.1| PREDICTED: uncharacterized protein LOC101735363 [Bombyx mori]
BGIBMGA001758	6.81686	4.6507	9.77336	9.77168	7e-20	ref|XP_004922314.1| PREDICTED: uncharacterized protein LOC101739810 [Bombyx mori]
BGIBMGA001759	0.107131	0	0	0.0894409	1e-88	ref|XP_004922206.1| PREDICTED: uncharacterized protein LOC101735583 [Bombyx mori]
BGIBMGA001760	0	0	0	0	6e-43	ref|XP_004922317.1| PREDICTED: uncharacterized protein LOC101740352 [Bombyx mori]
BGIBMGA001761	0	0	0	0	1e-138	ref|XP_004922317.1| PREDICTED: uncharacterized protein LOC101740352 [Bombyx mori]
BGIBMGA001762	0	0	0.946519	0.549689	1e-107	ref|XP_004922317.1| PREDICTED: uncharacterized protein LOC101740352 [Bombyx mori]
BGIBMGA001763	13.3318	7.09843	8.18988	8.06828	9e-93	gb|EHJ75115.1| hypothetical protein KGM_18937 [Danaus plexippus]
BGIBMGA001764	20.0157	6.90961	7.7885	6.68422	1e-30	ref|XP_004922207.1| PREDICTED: segmentation protein cap'n'collar-like [Bombyx mori]
BGIBMGA001765	22.0659	14.9776	15.9015	11.7921	0	ref|XP_004922207.1| PREDICTED: segmentation protein cap'n'collar-like [Bombyx mori]
BGIBMGA001766	13.0899	17.6372	17.45	10.8644	0	ref|XP_004922210.1| PREDICTED: phosphatidylserine decarboxylase proenzyme-like [Bombyx mori]
BGIBMGA001767	37.1783	45.7319	35.4945	44.8913	1e-100	ref|XP_004922212.1| PREDICTED: calmodulin-like protein 4-like [Bombyx mori]
BGIBMGA001768	32.9753	21.9372	24.6452	15.3332	8e-27	ref|XP_004922318.1| PREDICTED: uncharacterized protein LOC101740483 [Bombyx mori]
BGIBMGA001769	14.029	9.07453	11.0119	5.18048	0	ref|XP_004922318.1| PREDICTED: uncharacterized protein LOC101740483 [Bombyx mori]
BGIBMGA001770	17.9158	11.6638	14.8775	7.74886	0	ref|XP_004922319.1| PREDICTED: uncharacterized protein LOC101740623 [Bombyx mori]
BGIBMGA001771	13.7583	8.87412	12.2813	6.0695	1e-104	ref|XP_004922319.1| PREDICTED: uncharacterized protein LOC101740623 [Bombyx mori]
BGIBMGA001772	21.8435	20.4807	26.4787	12.1188	0	ref|XP_004922319.1| PREDICTED: uncharacterized protein LOC101740623 [Bombyx mori]
BGIBMGA001773	5.49714	6.99014	7.64099	4.4215	0	ref|XP_004922214.1| PREDICTED: protein prune homolog [Bombyx mori]
BGIBMGA001774	3.0514	2.5659	1.17499	1.27376	/	No hits
BGIBMGA001775	1.19736	1.24658	1.52224	0.952038	1e-137	ref|XP_004922321.1| PREDICTED: zinc finger protein 28-like [Bombyx mori]
BGIBMGA001776	5.71017	2.94712	3.63393	3.0402	0	ref|XP_004922324.1| PREDICTED: uncharacterized protein LOC101741336 [Bombyx mori]
BGIBMGA001777	4.026	7.3864	4.96923	5.53407	0	ref|XP_004922325.1| PREDICTED: zinc finger protein 155-like [Bombyx mori]
BGIBMGA001778	3.73762	6.11598	5.80878	5.31316	1e-135	ref|XP_004922221.1| PREDICTED: zinc finger protein 454-like [Bombyx mori]
BGIBMGA001779	5.01447	4.06781	2.90771	2.41335	1e-135	ref|XP_004922224.1| PREDICTED: zinc finger protein 99-like isoform X1 [Bombyx mori] ref|XP_004922225.1| PREDICTED: zinc finger protein 99-like isoform X2 [Bombyx mori]
BGIBMGA001780	0	0	0	0.113542	0	ref|XP_004922329.1| PREDICTED: facilitated trehalose transporter Tret1-like [Bombyx mori]
BGIBMGA001781	2.79935	1.43853	1.27755	4.025	0	ref|XP_004922332.1| PREDICTED: uncharacterized protein LOC101742764 [Bombyx mori]
BGIBMGA001782	6.78763	1.90256	3.87212	6.92608	2e-45	ref|XP_004922333.1| PREDICTED: uncharacterized protein LOC101742919 [Bombyx mori]
BGIBMGA001783	4.22032	2.46129	2.02701	6.08074	0	ref|XP_004922333.1| PREDICTED: uncharacterized protein LOC101742919 [Bombyx mori]
BGIBMGA001784	2.28712	2.3778	2.60471	1.94416	0	ref|XP_004922334.1| PREDICTED: uncharacterized protein LOC101743060 [Bombyx mori]
BGIBMGA001785	4.0009	3.16643	3.3833	3.73321	3e-20	gb|EHJ73559.1| putative zinc finger protein 99 [Danaus plexippus]
BGIBMGA001786	6.8437	5.62099	9.15196	8.50396	9e-62	ref|XP_001811459.1| PREDICTED: similar to wd-repeat protein [Tribolium castaneum]
BGIBMGA001787	17.988	20.2516	18.9085	14.2347	0	ref|XP_004922228.1| PREDICTED: uncharacterized protein LOC101738779 [Bombyx mori]
BGIBMGA001788	1.90302	0.80012	3.33826	0.529593	0	ref|XP_004922229.1| PREDICTED: uncharacterized protein LOC101738918 [Bombyx mori]
BGIBMGA001789	7.18041	3.54455	7.2239	4.29581	0	ref|XP_004922231.1| PREDICTED: G2/M phase-specific E3 ubiquitin-protein ligase-like [Bombyx mori]
BGIBMGA001790	125.83	84.1237	112.327	102.603	0	ref|XP_004922232.1| PREDICTED: cyclin-G2-like isoform X1 [Bombyx mori] ref|XP_004922233.1| PREDICTED: cyclin-G2-like isoform X2 [Bombyx mori] ref|XP_004922234.1| PREDICTED: cyclin-G2-like isoform X3 [Bombyx mori]
BGIBMGA001791	0.674471	0.68059	0	1.91453	/	No hits
BGIBMGA001792	17.7604	21.4849	14.0778	13.2669	1e-100	ref|XP_004922236.1| PREDICTED: protein artemis-like isoform X2 [Bombyx mori] ref|XP_004922237.1| PREDICTED: protein artemis-like isoform X3 [Bombyx mori] ref|XP_004922238.1| PREDICTED: protein artemis-like isoform X4 [Bombyx mori]
BGIBMGA001793	23704	16150.1	17465.2	25351.2	1e-45	ref|XP_004934087.1| PREDICTED: uncharacterized protein LOC101744589 [Bombyx mori]
BGIBMGA001794	16.2448	15.4254	16.7803	11.4053	0	ref|XP_004922243.1| PREDICTED: uncharacterized protein LOC101740482 [Bombyx mori]
BGIBMGA001795	0	0.145334	0.118315	0.0480978	2e-27	gb|EHJ69072.1| hypothetical protein KGM_16460 [Danaus plexippus]
BGIBMGA001796	0.972424	0.681421	0.499263	0.67654	0	ref|XP_004922244.1| PREDICTED: uncharacterized protein LOC101740622 [Bombyx mori]
BGIBMGA001797	8.34133	9.39288	12.1403	7.44837	0	ref|XP_004922245.1| PREDICTED: protein MEMO1-like [Bombyx mori]
BGIBMGA001798	8.15559	10.4923	7.94826	7.17581	0	ref|XP_004922338.1| PREDICTED: uncharacterized protein LOC101744060 [Bombyx mori]
BGIBMGA001799	19.4865	15.2477	23.7407	20.7002	0	ref|XP_004922248.1| PREDICTED: ATP-dependent RNA helicase abstrakt-like isoform X1 [Bombyx mori] ref|XP_004922249.1| PREDICTED: ATP-dependent RNA helicase abstrakt-like isoform X2 [Bombyx mori]
BGIBMGA001800	6021.48	5790.81	5897.72	5433.4	0	ref|NP_001037129.1| ribosomal protein L4 [Bombyx mori] gb|AAV34813.1| ribosomal protein L4 [Bombyx mori]
BGIBMGA001801	60.7426	42.2543	61.7066	21.4048	0	ref|XP_004922252.1| PREDICTED: LOW QUALITY PROTEIN: ruvB-like 2-like [Bombyx mori]
BGIBMGA001802	7.44723	6.39389	6.71533	6.26972	0	ref|XP_004922342.1| PREDICTED: probable serine/threonine-protein kinase nek3-like [Bombyx mori]
BGIBMGA001803	12.122	84.4588	46.7666	49.9509	0	ref|XP_004922257.1| PREDICTED: putative aminopeptidase W07G4.4-like [Bombyx mori]
BGIBMGA001804	3.46805	2.98284	3.21966	3.12012	0	ref|XP_004922346.1| PREDICTED: zinc finger protein Xfin-like [Bombyx mori]
BGIBMGA001805	40.3867	32.5008	34.2728	28.2412	0	ref|XP_004922258.1| PREDICTED: 28S ribosomal protein S35, mitochondrial-like [Bombyx mori]
BGIBMGA001806	47.1562	44.3856	38.7575	20.4137	1e-168	ref|NP_001040354.1| cleavage and polyadenylation specific factor 5 [Bombyx mori] gb|ABF51245.1| cleavage and polyadenylation specific factor 5 [Bombyx mori]
BGIBMGA001807	3.79398	1.30309	1.59125	2.36446	0	ref|XP_004922347.1| PREDICTED: uncharacterized protein LOC101745360 [Bombyx mori]
BGIBMGA001808	15.5184	8.75425	14.298	6.16557	0	ref|XP_004922260.1| PREDICTED: uncharacterized protein LOC101743059 [Bombyx mori]
BGIBMGA001809	14.271	8.1192	6.91844	5.35927	0	ref|XP_004922260.1| PREDICTED: uncharacterized protein LOC101743059 [Bombyx mori]
BGIBMGA001810	7.34343	6.48573	7.11372	4.97405	1e-100	ref|XP_004922262.1| PREDICTED: LOW QUALITY PROTEIN: oxysterol-binding protein-related protein 8-like [Bombyx mori]
BGIBMGA001811	12.2019	10.3213	12.1948	9.794	0	ref|XP_004922262.1| PREDICTED: LOW QUALITY PROTEIN: oxysterol-binding protein-related protein 8-like [Bombyx mori]
BGIBMGA001812	8.00372	8.39394	6.46404	4.57985	1e-116	ref|XP_004922349.1| PREDICTED: spermine oxidase-like [Bombyx mori]
BGIBMGA001813	10.8843	10.864	8.26879	5.24535	2e-98	ref|XP_004922349.1| PREDICTED: spermine oxidase-like [Bombyx mori]
BGIBMGA001814	6.32998	5.24137	5.40552	3.61302	0	ref|XP_004922350.1| PREDICTED: uncharacterized protein LOC101745796 [Bombyx mori]
BGIBMGA001815	0.31755	0.712068	0.326074	0.265113	7e-21	gb|EHJ75749.1| hypothetical protein KGM_01388 [Danaus plexippus]
BGIBMGA001816	5.46124	1.40105	4.46725	1.00462	1e-149	ref|XP_004922351.1| PREDICTED: uncharacterized protein LOC101745939 [Bombyx mori]
BGIBMGA001817	3.9771	3.64292	3.17228	3.26108	0	ref|XP_004922352.1| PREDICTED: uncharacterized protein LOC101746086 [Bombyx mori]
BGIBMGA001818	19.2531	7.4968	16.7351	9.30644	0	ref|XP_004922354.1| PREDICTED: nuclear pore complex protein Nup98-Nup96-like [Bombyx mori]
BGIBMGA001819	0.117051	0.492137	0.721158	1.07495	6e-63	ref|XP_004922356.1| PREDICTED: uncharacterized protein LOC101746790 [Bombyx mori]
BGIBMGA001820	0.676693	0.612798	0.748307	0.869155	0	ref|XP_004922357.1| PREDICTED: dentin sialophosphoprotein-like [Bombyx mori]
BGIBMGA001821	1190.25	1149.01	1094.46	1251.14	3e-23	ref|XP_004922270.1| PREDICTED: mucin-19-like [Bombyx mori]
BGIBMGA001822	0	0	0	0	1e-169	ref|XP_004922358.1| PREDICTED: uncharacterized protein LOC101747063 [Bombyx mori]
BGIBMGA001823	2.68153	3.24139	3.44189	4.61739	2e-92	ref|XP_004922275.1| PREDICTED: ras-related protein Rab-24-like isoform X2 [Bombyx mori]
BGIBMGA001824	0.163871	0	0	0.0684057	1e-108	ref|XP_004922360.1| PREDICTED: uncharacterized protein LOC101735407 [Bombyx mori]
BGIBMGA001825	37.7665	37.3385	40.8896	24.5381	1e-70	ref|XP_004922277.1| PREDICTED: U6 snRNA-associated Sm-like protein LSm4-like [Bombyx mori]
BGIBMGA001826	11.7674	6.53077	12.8082	9.43126	/	No hits
BGIBMGA001827	9.37736	7.7743	11.7312	8.60074	0	ref|XP_004922364.1| PREDICTED: probable RNA-binding protein orb2-like [Bombyx mori]
BGIBMGA001828	335.306	317.483	305.45	330.024	0	ref|XP_004922280.1| PREDICTED: uncharacterized protein LOC101746228 [Bombyx mori]
BGIBMGA001829	48.2765	49.2767	34.731	28.8946	3e-57	gb|EHJ70625.1| putative XPMC2 prevents mitotic catastrophe 2-like protein [Danaus plexippus]
BGIBMGA001830	63.0014	35.7901	18.8892	29.9126	1e-133	ref|XP_004922283.1| PREDICTED: RNA exonuclease 4-like [Bombyx mori]
BGIBMGA001831	0.773519	0.780537	0.635426	0.645788	2e-89	ref|XP_004922284.1| PREDICTED: uncharacterized protein LOC101747102 [Bombyx mori]
BGIBMGA001832	4.44393	3.80215	6.19721	3.51569	0	ref|XP_004922366.1| PREDICTED: LOW QUALITY PROTEIN: endoribonuclease Dcr-1-like [Bombyx mori]
BGIBMGA001833	8.57817	5.41412	9.75578	4.35927	0	ref|XP_004922366.1| PREDICTED: LOW QUALITY PROTEIN: endoribonuclease Dcr-1-like [Bombyx mori]
BGIBMGA001834	5.8807	3.64991	8.48273	4.90963	1e-78	ref|XP_004922366.1| PREDICTED: LOW QUALITY PROTEIN: endoribonuclease Dcr-1-like [Bombyx mori]
BGIBMGA001835	9.68769	5.34982	10.0962	4.34578	3e-84	ref|XP_004922366.1| PREDICTED: LOW QUALITY PROTEIN: endoribonuclease Dcr-1-like [Bombyx mori]
BGIBMGA001836	0.137408	0.115545	0.253973	0.0917741	0	ref|XP_004933473.1| PREDICTED: LOW QUALITY PROTEIN: cartilage oligomeric matrix protein-like [Bombyx mori]
BGIBMGA001837	0	0	0	0	1e-110	ref|XP_004933472.1| PREDICTED: uncharacterized protein LOC101742860 [Bombyx mori]
BGIBMGA001838	0.427786	0.205556	0.815785	0.510208	4e-45	gb|EHJ78406.1| hypothetical protein KGM_11097 [Danaus plexippus]
BGIBMGA001839	0	0	0	0	9e-83	ref|XP_004933469.1| PREDICTED: uncharacterized protein LOC101742425 [Bombyx mori]
BGIBMGA001840	0	0	0	0	4e-23	gb|AAF16707.1|AF117585_1 sensory appendage protein 3 [Manduca sexta] emb|CAJ01501.1| hypothetical protein [Manduca sexta
BGIBMGA001841	21.3721	17.4733	13.4676	16.8535	0	ref|NP_001266383.1| venom carboxylesterase-6-like precursor [Bombyx mori] gb|AGG20207.1| carboxylesterase ae27 [Bombyx m
BGIBMGA001842	175.931	314.225	185.976	97.4954	0	ref|XP_004933467.1| PREDICTED: transmembrane protein 214-like isoform X1 [Bombyx mori]
BGIBMGA001843	0	0	0	0	6e-28	ref|XP_004933465.1| PREDICTED: Bardet-Biedl syndrome 4 protein homolog [Bombyx mori]
BGIBMGA001844	0	0	0.413027	0	/	No hits
BGIBMGA001845	0	0	0	0.0779306	1e-105	gb|EHJ72022.1| hypothetical protein KGM_17138 [Danaus plexippus]
BGIBMGA001846	0	0	0	0	0	ref|XP_004933464.1| PREDICTED: uncharacterized protein LOC101741462 [Bombyx mori]
BGIBMGA001847	21.6107	23.7378	42.1663	13.3103	0	ref|XP_004933463.1| PREDICTED: nicalin-like [Bombyx mori]
BGIBMGA001848	0.259503	0.163661	0.0666172	0.216652	1e-143	ref|XP_004933514.1| PREDICTED: glutamate receptor ionotropic, kainate 2-like [Bombyx mori]
BGIBMGA001849	127.708	81.5193	138.719	78.9416	0	ref|XP_004933460.1| PREDICTED: threonine--tRNA ligase, cytoplasmic-like isoform X2 [Bombyx mori]
BGIBMGA001850	0.734362	8.33652	2.82778	4.82814	1e-144	ref|XP_004933510.1| PREDICTED: putative phosphatidate phosphatase-like [Bombyx mori]
BGIBMGA001851	0.316603	0	0.650203	0.132161	0	ref|XP_004933457.1| PREDICTED: HAUS augmin-like complex subunit 3-like [Bombyx mori]
BGIBMGA001852	4.77566	4.10396	3.53831	3.30888	0	ref|XP_004933506.1| PREDICTED: uncharacterized protein LOC101736162 [Bombyx mori]
BGIBMGA001853	916.572	912.947	1098.59	915.043	0	ref|NP_001040233.1| ATP synthase [Bombyx mori] gb|ABD36284.1| ATP synthase [Bombyx mori]
BGIBMGA001854	11.7861	18.2318	11.0023	8.26131	0	ref|XP_004933452.1| PREDICTED: polynucleotide 5'-hydroxyl-kinase NOL9-like [Bombyx mori]
BGIBMGA001855	19.8965	25.8567	16.0015	12.5454	6e-91	ref|XP_004933452.1| PREDICTED: polynucleotide 5'-hydroxyl-kinase NOL9-like [Bombyx mori]
BGIBMGA001856	2.69639	0.463781	1.44731	1.79068	1e-121	ref|XP_004933502.1| PREDICTED: venom carboxylesterase-6-like [Bombyx mori]
BGIBMGA001857	0.0173239	0	0	0.0144632	0	ref|XP_004933500.1| PREDICTED: uncharacterized threonine-rich GPI-anchored glycoprotein PJ4664.02-like [Bombyx mori]
BGIBMGA001858	0	0	0	0	1e-164	ref|XP_004933499.1| PREDICTED: uncharacterized protein LOC101747150 [Bombyx mori]
BGIBMGA001859	0.244979	0.214958	0.0820286	0.151171	0	ref|XP_004933498.1| PREDICTED: LOW QUALITY PROTEIN: dynein heavy chain 10, axonemal-like [Bombyx mori]
BGIBMGA001860	5853.11	5241	2542.59	3833	2e-18	ref|XP_004933497.1| PREDICTED: uncharacterized protein LOC101746878 [Bombyx mori]
BGIBMGA001861	0	0	0	0	/	No hits
BGIBMGA001862	1.16435	0.391638	0	0	/	No hits
BGIBMGA001863	7.54651	6.4762	10.2436	4.79	0	ref|XP_004933443.1| PREDICTED: transcriptional regulator ATRX homolog isoform X1 [Bombyx mori] ref|XP_004933444.1| PREDI
BGIBMGA001864	0.0352159	0.0177677	0.0578579	0.0294007	1e-71	ref|XP_004933494.1| PREDICTED: trimeric intracellular cation channel type B-like [Bombyx mori]
BGIBMGA001865	3.8597	9.4993	6.18661	3.8511	1e-175	ref|XP_004933493.1| PREDICTED: UDP-glucose 4-epimerase-like [Bombyx mori]
BGIBMGA001866	3.31087	3.9371	3.69164	2.79207	0	ref|XP_004933492.1| PREDICTED: protein disabled-like [Bombyx mori]
BGIBMGA001867	35.5247	50.0191	30.1629	50.044	1e-151	ref|XP_004933440.1| PREDICTED: lysM and putative peptidoglycan-binding domain-containing protein 3-like isoform X1 [Bomb
BGIBMGA001868	32.9206	39.5678	19.6515	29.7565	1e-174	ref|XP_004933437.1| PREDICTED: transmembrane protein 110-like [Bombyx mori]
BGIBMGA001869	0.0756628	0.122355	0.053788	0.116619	0	ref|XP_002427535.1| dynein beta chain, ciliary, putative [Pediculus humanus corporis] gb|EEB14797.1| dynein beta chain,
BGIBMGA001870	53.7723	54.3681	55.179	30.9514	0	ref|XP_004933436.1| PREDICTED: probable splicing factor, arginine/serine-rich 7-like [Bombyx mori]
BGIBMGA001871	8.09595	6.72867	8.60326	9.43126	1e-105	ref|XP_004933434.1| PREDICTED: SAGA-associated factor 29 homolog [Bombyx mori]
BGIBMGA001872	12.3799	10.5334	7.07069	12.2926	0	ref|XP_004933431.1| PREDICTED: putative ribosome-binding factor A, mitochondrial-like [Bombyx mori]
BGIBMGA001873	2.08213	2.62628	3.47428	2.17289	2e-16	gb|EHJ69177.1| vesicle amine transport protein [Danaus plexippus]
BGIBMGA001874	1.95878	1.93779	2.72124	2.1644	0	ref|NP_001093281.1| vesicle amine transport protein [Bombyx mori] gb|ABF51491.1| vesicle amine transport protein [Bombyx
BGIBMGA001875	4.56601	3.40691	4.45745	2.89929	0	ref|XP_004933488.1| PREDICTED: fanconi-associated nuclease 1-like [Bombyx mori]
BGIBMGA001876	99.7186	114.927	114.887	137.582	0	ref|XP_004933429.1| PREDICTED: alpha-amylase 4N-like [Bombyx mori]
BGIBMGA001877	14.7141	11.4861	15.3204	13.6374	0	ref|XP_004933425.1| PREDICTED: GPI ethanolamine phosphate transferase 3-like [Bombyx mori]
BGIBMGA001878	0.790094	1.58714	0.315506	0.18323	0	ref|XP_004933423.1| PREDICTED: fukutin-related protein-like [Bombyx mori]
BGIBMGA001879	0	0	0.850804	0.48422	9e-11	gb|EHJ64380.1| hypothetical protein KGM_09294 [Danaus plexippus]
BGIBMGA001880	0	0	0	0	7e-09	ref|XP_004925428.1| PREDICTED: uncharacterized protein LOC101743675 [Bombyx mori]
BGIBMGA001881	22.1226	19.4205	30.2054	21.9199	3e-60	gb|EHJ71280.1| cyclic nucleotide and voltage-activated ion channel [Danaus plexippus]
BGIBMGA001882	18.2752	16.3561	19.4242	15.0493	0	gb|EHJ76842.1| putative hyperpolarization-activated ion channel isoform 1 [Danaus plexippus]
BGIBMGA001883	24.1338	24.0262	32.0452	30.4545	0	ref|XP_004933421.1| PREDICTED: transcription factor TFIIIB component B''-like [Bombyx mori]
BGIBMGA001884	43.1096	38.8099	58.9602	41.9073	0	ref|XP_004933421.1| PREDICTED: transcription factor TFIIIB component B''-like [Bombyx mori]
BGIBMGA001885	9.01958	8.03731	4.23918	7.75496	0	ref|XP_004933420.1| PREDICTED: lipoma-preferred partner homolog [Bombyx mori]
BGIBMGA001886	2.36217	11.1922	3.2652	3.07194	0	ref|XP_004933418.1| PREDICTED: gamma-tubulin complex component 4-like [Bombyx mori]
BGIBMGA001887	17.2144	15.7316	16.3982	12.1745	0	ref|XP_004933417.1| PREDICTED: mitotic spindle assembly checkpoint protein MAD1-like [Bombyx mori]
BGIBMGA001888	4.19567	3.10046	6.26661	3.29055	/	No hits
BGIBMGA001889	3.32819	0	0.603092	1.63447	1e-75	ref|XP_004933412.1| PREDICTED: uncharacterized protein LOC101746026 [Bombyx mori]
BGIBMGA001890	0	0	0	0	0	ref|XP_004933482.1| PREDICTED: uncharacterized protein LOC101744586 [Bombyx mori]
BGIBMGA001891	0.0527987	0.177592	0.162648	0.0881601	0	ref|NP_001153673.1| carboxypeptidase B-like precursor [Bombyx mori] dbj|BAH23565.1| similar to carboxypeptidase B [Bomby
BGIBMGA001892	0	0	0	0	0	ref|XP_004933481.1| PREDICTED: mast cell carboxypeptidase A-like [Bombyx mori]
BGIBMGA001893	28.6903	19.9108	12.6005	18.7581	1e-88	ref|XP_004933408.1| PREDICTED: recQ-mediated genome instability protein 2-like [Bombyx mori]
BGIBMGA001894	10.0757	0.613953	0.299887	2.56014	0	ref|NP_001266344.1| uncharacterized LOC101745204 [Bombyx mori] dbj|BAM73871.1| cytochrome P450 [Bombyx mori]
BGIBMGA001895	2.44659	1.91244	1.91073	2.18643	0	ref|XP_004933479.1| PREDICTED: uncharacterized protein LOC101744153 [Bombyx mori]
BGIBMGA001896	0.6699	1.15345	0.212916	0.0798971	0	gb|EHJ68646.1| hypothetical protein KGM_17837 [Danaus plexippus]
BGIBMGA001897	11.0844	8.62175	9.10556	7.17189	0	ref|XP_004933405.1| PREDICTED: CWF19-like protein 1-like [Bombyx mori]
BGIBMGA001898	47.5026	55.0095	46.2691	36.0326	1e-117	ref|XP_004933401.1| PREDICTED: DNA-directed RNA polymerases I, II, and III subunit RPABC1-like [Bombyx mori]
BGIBMGA001899	0	0.0506428	0.0206139	0.01676	0	ref|XP_004933476.1| PREDICTED: uncharacterized protein LOC101743429 [Bombyx mori]
BGIBMGA001900	0	0.0146825	0.0717173	0.0145774	0	gb|EHJ68267.1| hypothetical protein KGM_08974 [Danaus plexippus]
BGIBMGA001901	0.381425	0.641475	0	0	1e-14	ref|XP_004933399.1| PREDICTED: carbohydrate sulfotransferase 11-like [Bombyx mori]
BGIBMGA001902	0.0860803	1.59246	0.441955	0.718659	0	ref|XP_004933399.1| PREDICTED: carbohydrate sulfotransferase 11-like [Bombyx mori]
BGIBMGA001903	2.117	7.92176	5.10849	4.86041	1e-133	ref|XP_004933398.1| PREDICTED: ras-related protein Rab-43-like [Bombyx mori]
BGIBMGA001904	0.158019	0.0664385	0.0811302	0.0659627	0	ref|XP_004933395.1| PREDICTED: uncharacterized protein LOC101743244 isoform X2 [Bombyx mori] ref|XP_004933396.1| PREDICT
BGIBMGA001905	0	0	0	0.0497831	0	ref|XP_004933392.1| PREDICTED: peptidyl-alpha-hydroxyglycine alpha-amidating lyase 2-like [Bombyx mori]
BGIBMGA001906	0.0825472	0.138827	0.127144	0.0344581	0	ref|XP_004933389.1| PREDICTED: ADAMTS-like protein 4-like isoform X2 [Bombyx mori]
BGIBMGA001907	0	0	0	0	0	ref|XP_004933384.1| PREDICTED: proton-coupled folate transporter-like [Bombyx mori]
BGIBMGA001908	3.08513	2.02479	3.94061	16.208	1e-178	ref|XP_004933383.1| PREDICTED: proton-coupled folate transporter-like [Bombyx mori]
BGIBMGA001909	4.76781	3.36775	3.7208	21.4947	7e-73	ref|XP_004933383.1| PREDICTED: proton-coupled folate transporter-like [Bombyx mori]
BGIBMGA001910	0.310131	0.78236	0.318455	0.431531	1e-83	ref|XP_004933474.1| PREDICTED: diuretic hormone receptor-like [Bombyx mori]
BGIBMGA001911	0	0	0	0	0	ref|XP_004933385.1| PREDICTED: proton-coupled folate transporter-like [Bombyx mori]
BGIBMGA001912	0	0	0	0	1e-64	ref|XP_004933385.1| PREDICTED: proton-coupled folate transporter-like [Bombyx mori]
BGIBMGA001913	129.812	111.164	134.837	134.972	0	ref|NP_001243674.1| thrombospondin type-1 domain-containing protein 4-like precursor [Bombyx mori] gb|AEY78648.1| thromb
BGIBMGA001914	0	0.156326	0	0.0776031	1e-124	ref|XP_004933387.1| PREDICTED: cytochrome b561 domain-containing protein 2-like [Bombyx mori]
BGIBMGA001915	64.9625	80.7142	70.6616	52.5404	1e-148	ref|XP_004933390.1| PREDICTED: uncharacterized protein LOC101742664 [Bombyx mori]
BGIBMGA001916	12.3723	26.3195	14.0506	18.7432	0	ref|NP_001040358.1| embryonic development factor [Bombyx mori] gb|ABF51250.1| embryonic development factor [Bombyx mori]
BGIBMGA001917	0.403862	0.0754677	0.184312	0.112391	0	ref|XP_004933397.1| PREDICTED: RING finger protein nhl-1-like [Bombyx mori]
BGIBMGA001918	27.215	33.9062	25.8882	30.9452	0	ref|NP_001040502.1| phosphatidylinositol glycan precursor [Bombyx mori] gb|ABF51519.1| phosphatidylinositol glycan [Bomb
BGIBMGA001919	0.943396	0.713966	1.01716	0.433188	1e-168	ref|XP_004933475.1| PREDICTED: uncharacterized protein LOC101743288 [Bombyx mori]
BGIBMGA001920	32.6444	54.9009	39.8923	36.4886	1e-51	ref|XP_004933403.1| PREDICTED: leptin receptor gene-related protein-like isoform X2 [Bombyx mori]
BGIBMGA001921	31.3624	37.028	32.6922	18.3373	0	ref|XP_004933404.1| PREDICTED: actin-related protein 3-like [Bombyx mori]
BGIBMGA001922	0	0	0	0	/	No hits
BGIBMGA001923	0	0	0	0	1e-171	gb|EHJ76353.1| hypothetical protein KGM_10570 [Danaus plexippus]
BGIBMGA001924	0.0600615	0	0.0205579	0.117002	0	gb|EFA06378.1| hypothetical protein TcasGA2_TC009254 [Tribolium castaneum]
BGIBMGA001925	4.43958	6.58058	4.05651	3.29813	0	ref|XP_004933406.1| PREDICTED: negative elongation factor B-like [Bombyx mori]
BGIBMGA001926	77.5326	55.2433	66.8756	131.66	0	ref|NP_001036889.1| farnesyl pyrophosphate syntase [Bombyx mori] dbj|BAB69490.1| farnesyl pyrophosphate syntase [Bombyx
BGIBMGA001927	1.7534	1.88224	3.29446	2.33595	0	ref|NP_001093302.1| farnesyl diphosphate synthase 3 [Bombyx mori] dbj|BAF62115.1| farnesyl diphosphate synthase 3 [Bomby
BGIBMGA001928	85.5066	71.9019	82.3076	103.945	1e-140	ref|NP_001037612.1| GTP-binding protein RAB2 [Bombyx mori] gb|ABF66620.1| GTP-binding protein RAB2 [Bombyx mori]
BGIBMGA001929	73.4362	49.0671	74.0249	68.2326	0	ref|XP_004933409.1| PREDICTED: peroxisomal multifunctional enzyme type 2-like [Bombyx mori]
BGIBMGA001930	1.38845	0.311344	0.570288	0.386392	1e-149	ref|XP_004933480.1| PREDICTED: growth arrest-specific protein 1-like [Bombyx mori]
BGIBMGA001931	16.284	14.7741	14.1909	18.872	0	ref|XP_004933410.1| PREDICTED: membralin-like isoform X1 [Bombyx mori] ref|XP_004933411.1| PREDICTED: membralin-like iso
BGIBMGA001932	6.19434	6.44897	7.26927	8.86538	2e-21	ref|XP_004933410.1| PREDICTED: membralin-like isoform X1 [Bombyx mori] ref|XP_004933411.1| PREDICTED: membralin-like iso
BGIBMGA001933	25.0494	20.2676	20.5951	26.5904	1e-116	ref|XP_004933410.1| PREDICTED: membralin-like isoform X1 [Bombyx mori] ref|XP_004933411.1| PREDICTED: membralin-like iso
BGIBMGA001934	21.013	10.7885	23.4998	13.8377	0	ref|XP_004933416.1| PREDICTED: dystroglycan-like isoform X4 [Bombyx mori]
BGIBMGA001935	27.8706	13.8637	33.3405	16.6905	0	ref|XP_004933416.1| PREDICTED: dystroglycan-like isoform X4 [Bombyx mori]
BGIBMGA001936	3.97175	5.5441	5.05717	5.53755	0	ref|XP_004933483.1| PREDICTED: angiogenic factor with G patch and FHA domains 1-like [Bombyx mori]
BGIBMGA001937	9.14846	12.0289	21.3501	10.9706	4e-66	ref|XP_004933484.1| PREDICTED: follistatin-like [Bombyx mori]
BGIBMGA001938	9.16274	11.4532	8.39153	6.61596	0	ref|XP_004933485.1| PREDICTED: LOW QUALITY PROTEIN: probable protein arginine N-methyltransferase 6.1-like [Bombyx mori]
BGIBMGA001939	1.59619	1.78964	1.75406	2.17426	0	ref|XP_004933419.1| PREDICTED: dentin sialophosphoprotein-like [Bombyx mori]
BGIBMGA001940	30.704	48.5923	26.1118	37.4649	1e-154	gb|EHJ76844.1| tRNA selenocysteine associated protein [Danaus plexippus]
BGIBMGA001941	0	0	0	0	3e-15	gb|EHJ70017.1| hypothetical protein KGM_02507 [Danaus plexippus]
BGIBMGA001942	8.94751	13.6356	4.63844	3.40865	0	ref|XP_004933487.1| PREDICTED: dynein intermediate chain 2, ciliary-like [Bombyx mori]
BGIBMGA001943	105.478	138.912	107.971	129.287	0	ref|XP_004933424.1| PREDICTED: ATPase ASNA1 homolog [Bombyx mori]
BGIBMGA001944	18.7605	16.9065	23.0617	17.1222	1e-106	ref|XP_004933426.1| PREDICTED: uncharacterized protein LOC101735983 [Bombyx mori]
BGIBMGA001945	6.24207	6.48396	5.27851	8.96654	1e-149	ref|XP_004933428.1| PREDICTED: protein twisted gastrulation-like [Bombyx mori]
BGIBMGA001946	0	0	0.315506	0.513043	/	No hits
BGIBMGA001947	7.55084	7.79758	7.34544	6.85696	2e-70	ref|NP_001166834.1| hepatocyte nuclear factor 4 isoform b [Bombyx mori] gb|AAB93763.1| hepatocyte nuclear factor 4 isofo
BGIBMGA001948	0	0	0	0	2e-77	ref|XP_004933430.1| PREDICTED: tctex1 domain-containing protein 1-A-like [Bombyx mori]
BGIBMGA001949	12.7419	18.166	13.586	8.44395	0	ref|XP_004933432.1| PREDICTED: retinoblastoma-like protein 2-like isoform X1 [Bombyx mori]
BGIBMGA001950	113.76	96.2213	120.143	80.4858	1e-109	ref|NP_001037644.1| polyadenylate binding protein 2 [Bombyx mori] gb|ABG43002.1| polyadenylate binding protein 2 [Bombyx
BGIBMGA001951	5.49216	6.25848	7.32619	5.31374	0	ref|XP_004933435.1| PREDICTED: uncharacterized protein LOC101737130 [Bombyx mori]
BGIBMGA001952	0	0	0	0	3e-66	ref|XP_004933490.1| PREDICTED: coiled-coil domain-containing protein 68-like [Bombyx mori]
BGIBMGA001953	104.855	72.6273	109.848	79.1913	9e-20	ref|XP_004933438.1| PREDICTED: heterogeneous nuclear ribonucleoprotein K-like isoform X1 [Bombyx mori] ref|XP_004933439.
BGIBMGA001954	67.9988	52.9464	79.6532	53.1591	2e-45	ref|XP_004933438.1| PREDICTED: heterogeneous nuclear ribonucleoprotein K-like isoform X1 [Bombyx mori] ref|XP_004933439.
BGIBMGA001955	6.81767	7.01992	5.28622	6.38884	1e-111	ref|XP_004933442.1| PREDICTED: methyltransferase-like protein 4-like [Bombyx mori]
BGIBMGA001956	19.6714	15.3984	16.1596	16.8358	0	gb|EHJ65006.1| hypothetical protein KGM_07825 [Danaus plexippus]
BGIBMGA001957	10.0366	4.13114	7.02539	5.18355	0	ref|XP_004933447.1| PREDICTED: uncharacterized protein LOC101738636 [Bombyx mori]
BGIBMGA001958	0	0.0639271	0	0	6e-10	ref|XP_004933448.1| PREDICTED: glycine, alanine and asparagine-rich protein-like [Bombyx mori] gb|ACY06910.1| putative c
BGIBMGA001959	0.260266	0.218856	0	6.95324	/	No hits
BGIBMGA001960	21.6033	24.105	8.74531	12.3997	1e-156	ref|XP_004933449.1| PREDICTED: probable Ufm1-specific protease-like [Bombyx mori]
BGIBMGA001961	0	0	0	0	1e-34	ref|XP_004933501.1| PREDICTED: receptor-type tyrosine-protein phosphatase kappa-like [Bombyx mori]
BGIBMGA001962	0.0193888	0.0163039	0	0	0	gb|EHJ75504.1| hypothetical protein KGM_22425 [Danaus plexippus]
BGIBMGA001963	0.323746	0.136118	0.387842	0.225238	0	ref|XP_004933503.1| PREDICTED: esterase FE4-like [Bombyx mori]
BGIBMGA001964	0	0.036157	0	0	0	ref|XP_004933451.1| PREDICTED: esterase FE4-like [Bombyx mori]
BGIBMGA001965	0	0	0	0.0418811	0	ref|XP_004933504.1| PREDICTED: aldehyde dehydrogenase family 3 member B1-like [Bombyx mori]
BGIBMGA001966	57.295	74.4111	73.9268	54.056	0	ref|NP_001040290.1| aldehyde dehydrogenase isoform 2 [Bombyx mori] gb|ABD36378.1| aldehyde dehydrogenase [Bombyx mori]
BGIBMGA001967	3.00372	6.73549	6.46244	4.65719	0	ref|XP_004933505.1| PREDICTED: PX domain-containing protein kinase-like protein-like [Bombyx mori]
BGIBMGA001968	0	0.253099	0	0	2e-95	ref|XP_004933456.1| PREDICTED: A disintegrin and metalloproteinase with thrombospondin motifs 19-like [Bombyx mori]
BGIBMGA001969	0.0293015	0.0739184	0.0601761	0.048926	0	gb|EHJ73527.1| hypothetical protein KGM_01915 [Danaus plexippus]
BGIBMGA001970	0	0.502778	0.491167	0.0998354	1e-135	ref|XP_004933458.1| PREDICTED: uncharacterized protein LOC101740475 [Bombyx mori]
BGIBMGA001971	4.34552	2.98973	2.83956	3.29813	6e-15	ref|XP_004933511.1| PREDICTED: lipid phosphate phosphohydrolase 2-like [Bombyx mori]
BGIBMGA001972	2.79326	3.47628	3.78608	3.3581	1e-105	ref|XP_004933511.1| PREDICTED: lipid phosphate phosphohydrolase 2-like [Bombyx mori]
BGIBMGA001973	8.0297	23.2879	19.6876	26.131	2e-75	ref|XP_004933512.1| PREDICTED: putative phosphatidate phosphatase-like [Bombyx mori]
BGIBMGA001974	0	0.120406	0.294064	0.059772	0	ref|XP_004933513.1| PREDICTED: glutamate receptor ionotropic, delta-1-like [Bombyx mori]
BGIBMGA001975	0	0	0	0	1e-116	ref|XP_004933461.1| PREDICTED: uncharacterized protein LOC101740950 [Bombyx mori]
BGIBMGA001976	5.15137	8.01077	7.82577	11.3115	0	ref|XP_004933462.1| PREDICTED: hemocyte protein-glutamine gamma-glutamyltransferase-like [Bombyx mori]
BGIBMGA001977	0	0	0	0	1e-176	ref|XP_004933516.1| PREDICTED: sodium/potassium/calcium exchanger Nckx30C-like [Bombyx mori]
BGIBMGA001978	0	0.211998	0	0	1e-170	gb|EHJ72024.1| hypothetical protein KGM_17134 [Danaus plexippus]
BGIBMGA001979	0	0	0	0	0	gb|EHJ72021.1| colmedin [Danaus plexippus]
BGIBMGA001980	0.342987	0.865246	1.23268	0.715874	1e-37	gb|EHJ72020.1| hypothetical protein KGM_17136 [Danaus plexippus]
BGIBMGA001981	0.741081	0.830894	1.86016	1.07701	0	ref|XP_004933519.1| PREDICTED: zinc finger SWIM domain-containing protein 5-like [Bombyx mori]
BGIBMGA001982	20.3921	18.0915	24.1092	15.1895	0	ref|XP_004933520.1| PREDICTED: peptide-N(4)-(N-acetyl-beta-glucosaminyl)asparagine amidase-like [Bombyx mori]
BGIBMGA001983	0.117051	2.11619	0.360579	1.61242	0	gb|AAK52495.1|AF361483_1 chymotrypsin inhibitor CI-8A [Bombyx mori]
BGIBMGA001984	19.9279	21.4818	17.1275	15.0981	0	ref|XP_004933466.1| PREDICTED: putative deoxyribonuclease TATDN1-like [Bombyx mori]
BGIBMGA001985	1.82969	1.98616	1.87881	2.08303	0	ref|XP_004933521.1| PREDICTED: protein fem-1 homolog B-like [Bombyx mori]
BGIBMGA001986	3.264	1.21985	0.99307	0.403706	2e-70	ref|XP_004933522.1| PREDICTED: uncharacterized protein LOC101738462 [Bombyx mori]
BGIBMGA001987	5.45883	2.97967	5.31034	2.79842	1e-104	ref|XP_004933523.1| PREDICTED: transient receptor potential cation channel trpm-like [Bombyx mori]
BGIBMGA001988	5.17526	3.37134	5.29778	2.70709	0	ref|XP_004933523.1| PREDICTED: transient receptor potential cation channel trpm-like [Bombyx mori]
BGIBMGA001989	0.0624933	0.0525502	0	0	0	gb|EHJ77052.1| hypothetical protein KGM_21521 [Danaus plexippus]
BGIBMGA001990	8.13423	9.79367	7.40342	8.07721	0	ref|XP_004932893.1| PREDICTED: rho GTPase-activating protein 8-like [Bombyx mori]
BGIBMGA001991	4798.77	5741.6	5219.11	5145.92	2e-70	ref|NP_001037245.1| ribosomal protein L36 [Bombyx mori] gb|AAV34848.1| ribosomal protein L36 [Bombyx mori]
BGIBMGA001992	11.1366	13.4143	8.34482	9.42324	1e-100	ref|XP_004932893.1| PREDICTED: rho GTPase-activating protein 8-like [Bombyx mori]
BGIBMGA001993	6.13874	4.09067	6.42246	4.35146	1e-110	ref|XP_004932892.1| PREDICTED: LOW QUALITY PROTEIN: PHD finger protein rhinoceros-like [Bombyx mori]
BGIBMGA001994	5.59423	4.46117	3.99971	4.95995	0	ref|XP_004932892.1| PREDICTED: LOW QUALITY PROTEIN: PHD finger protein rhinoceros-like [Bombyx mori]
BGIBMGA001995	0	0	0	0	3e-25	dbj|BAK22648.1| nervous wreck L [Bombyx mori]
BGIBMGA001996	0	0	0	0	0	dbj|BAK22649.1| nervous wreck M [Bombyx mori]
BGIBMGA001997	0	0	0	0	1e-16	dbj|BAK22648.1| nervous wreck L [Bombyx mori]
BGIBMGA001998	17.013	21.1418	13.8326	15.0762	0	ref|XP_004932890.1| PREDICTED: protein GPR107-like [Bombyx mori]
[truncated: 13,913 more rows]
