# Supplementary material for: Comparative analysis of the silk gland transcriptomes between the domestic and wild silkworms
Source: BMC Genomics. 2015 Feb 6;16(1):60. doi: 10.1186/s12864-015-1287-9 (PMC4328555; doi:10.1186/s12864-015-1287-9)
Supplement: Additional file 6: Table S4. — Differentially expressed genes between any two silkworm samples. Log2 (FC): log2 fold-change. The P-values were adjusted for multiple testing using the Benjamini-Hochberg method [44]. An adjusted P-value (q-value) of 0.005 and log2 fold-change of ±1 were set as the threshold for significant differential expression. [file 12864_2015_1287_MOESM6_ESM.xlsx]

## Sheet: D_CHvsD_CY
Gene_id	readcount_D_CH	readcount_D_CY	Log2(FC)	P value	q value
BGIBMGA000005	3.14096	29.1833	-3.2159	5.6593e-07	2.0352e-05
BGIBMGA000068	230.656	93.2456	1.3066	3.5771e-13	2.508e-11
BGIBMGA000101	37.2819	96.0663	-1.3656	4.0192e-08	1.7234e-06
BGIBMGA000158	104.198	1530.23	-3.8763	0	0
BGIBMGA000167	27.5176	76.6469	-1.4779	2.1903e-07	8.5976e-06
BGIBMGA000206	728.089	277.784	1.3902	3.873e-42	7.7101e-40
BGIBMGA000207	921.122	291.616	1.6593	2.147e-69	7.2528e-67
BGIBMGA000208	312.185	119.988	1.3795	8.7766e-19	8.8947e-17
BGIBMGA000209	1982.77	760.773	1.382	1.2868e-110	6.8309e-108
BGIBMGA000238	1433.17	547.811	1.3875	5.6503e-81	2.333e-78
BGIBMGA000239	695.177	99.4837	2.8048	6.2244e-104	3.1541e-101
BGIBMGA000264	25.6057	3.63435	2.8167	3.1293e-05	0.00085924
BGIBMGA000328	28.9515	77.569	-1.4218	3.8693e-07	1.4198e-05
BGIBMGA000395	1258.78	4034.89	-1.6805	0	0
BGIBMGA000397	31.6145	101.708	-1.6858	6.7503e-11	3.8991e-09
BGIBMGA000428	32.9801	0	8.2479	3.6776e-08	1.6141e-06
BGIBMGA000457	184.634	13.561	3.7671	2.1379e-37	3.9072e-35
BGIBMGA000527	11.0617	39.0015	-1.818	2.1857e-05	0.00061843
BGIBMGA000545	10.1057	35.9096	-1.8292	4.3249e-05	0.0011398
BGIBMGA000664	31.9559	66.449	-1.0562	0.000152	0.0034937
BGIBMGA000715	365.581	899.692	-1.2992	3.5969e-59	1.1138e-56
BGIBMGA000928	202.183	100.514	1.0083	5.9019e-08	2.4922e-06
BGIBMGA001098	6.28193	32.438	-2.3684	5.6603e-06	0.00017927
BGIBMGA001117	25.1277	63.9538	-1.3478	9.0825e-06	0.0002774
BGIBMGA001146	0	18.1718	-5.1836	7.4049e-06	0.0002293
BGIBMGA001147	8.12554	31.0819	-1.9355	8.049e-05	0.0019985
BGIBMGA001218	95.1849	224.625	-1.2387	4.8835e-15	3.9451e-13
BGIBMGA001358	4892.46	1486.5	1.7186	0	0
BGIBMGA001359	0	34.2823	-8.9717	4.0195e-08	1.7234e-06
BGIBMGA001360	0	57.2275	-8.126	9.6535e-14	6.9431e-12
BGIBMGA001546	157.253	72.0361	1.1263	1.2803e-07	5.209e-06
BGIBMGA001630	5.53083	67.0457	-3.5996	2.3734e-15	1.9599e-13
BGIBMGA001695	37.4867	9.05876	2.049	3.4825e-05	0.0009423
BGIBMGA001803	19.1189	125.846	-2.7186	6.852e-22	8.1262e-20
BGIBMGA001818	107.202	39.4355	1.4428	7.4851e-08	3.1136e-06
BGIBMGA002626	85.8303	305.231	-1.8303	8.44e-33	1.4475e-30
BGIBMGA002671	12.6321	36.886	-1.546	0.00020888	0.0046665
BGIBMGA002689	753.149	1635.13	-1.1184	1.154e-85	4.9481e-83
BGIBMGA002704	75.11	0	8.1134	6.0335e-17	5.4243e-15
BGIBMGA002716	8.46695	37.5369	-2.1484	3.898e-06	0.00012743
BGIBMGA002765	0	37.6996	-9.1088	1.1492e-08	5.3158e-07
BGIBMGA002876	0	27.3933	-7.6481	1.3625e-07	5.5031e-06
BGIBMGA002877	0	41.8764	-9.2604	2.5906e-09	1.3127e-07
BGIBMGA002906	91.3611	220.556	-1.2715	2.6543e-15	2.1757e-13
BGIBMGA002909	0	16.002	-7.8725	6.6944e-05	0.0017
BGIBMGA003292	5721.54	1701.69	1.7494	0	0
BGIBMGA003454	18.8458	58.4209	-1.6322	1.2922e-06	4.4598e-05
BGIBMGA003564	44.588	243.068	-2.4466	1.1366e-36	2.0437e-34
BGIBMGA003573	0	14.5374	-7.7341	0.00013099	0.0030872
BGIBMGA003591	38.4427	6.56353	2.5502	1.4188e-06	4.8556e-05
BGIBMGA003592	58.4492	9.22149	2.6641	1.0664e-09	5.5816e-08
BGIBMGA003694	184.975	49.7418	1.8948	3.2026e-18	3.1595e-16
BGIBMGA003703	12.0176	40.8458	-1.765	2.0248e-05	0.00057878
BGIBMGA003705	0	18.5515	-6.5009	6.6142e-06	0.00020654
BGIBMGA003802	24.5132	61.4586	-1.3261	1.7032e-05	0.00049704
BGIBMGA003908	37.9647	0	9.451	3.7546e-08	1.6305e-06
BGIBMGA004394	0	14.8629	-4.8936	5.641e-05	0.0014625
BGIBMGA004396	0	18.3887	-5.2008	6.4937e-06	0.00020335
BGIBMGA004454	22.2599	61.2958	-1.4613	4.2555e-06	0.00013751
BGIBMGA004476	0	418.059	-11.58	1.1939e-55	3.4128e-53
BGIBMGA004510	34.7555	80.7152	-1.2156	3.6614e-06	0.00012112
BGIBMGA004527	333.625	143.204	1.2202	1.588e-16	1.3939e-14
BGIBMGA004726	587.292	111.797	2.3932	1.5774e-73	5.8618e-71
BGIBMGA004727	320.037	63.3571	2.3367	9.9847e-40	1.8866e-37
BGIBMGA004728	1051.81	137.346	2.937	5.423e-164	4.3183e-161
BGIBMGA004756	0	47.3008	-6.6288	7.2998e-13	4.9621e-11
BGIBMGA004806	46.5682	0	6.5413	3.5062e-12	2.2858e-10
BGIBMGA004832	203.343	25.6032	2.9895	9.6102e-34	1.7006e-31
BGIBMGA005012	18.2995	210.847	-3.5263	3.5247e-44	7.7046e-42
BGIBMGA005069	1052.36	3008.32	-1.5153	1.096e-239	1.1108e-236
BGIBMGA005299	769.127	378.569	1.0227	8.7046e-27	1.1834e-24
BGIBMGA005308	95.3214	39.1642	1.2833	4.1607e-06	0.00013523
BGIBMGA005496	33.7312	3.63435	3.2143	3.2305e-07	1.2126e-05
BGIBMGA005552	69.784	148.086	-1.0855	7.8839e-09	3.7241e-07
BGIBMGA005576	739.219	332.028	1.1547	1.1692e-31	1.889e-29
BGIBMGA005658	0	41.334	-9.2416	3.1362e-09	1.5678e-07
BGIBMGA005696	4204.86	1181.16	1.8318	0	0
BGIBMGA005814	3.34581	33.8483	-3.3387	4.4888e-08	1.91e-06
BGIBMGA005832	40.6277	601.621	-3.8883	7.6368e-131	4.4808e-128
BGIBMGA005966	41.7202	97.4224	-1.2235	3.2152e-07	1.2109e-05
BGIBMGA006227	15.6365	0	7.1712	7.3021e-05	0.0018293
BGIBMGA006251	33.1167	72.5243	-1.1309	3.1444e-05	0.00085969
BGIBMGA006306	0	13.561	-5.0488	0.00011263	0.0027176
BGIBMGA006323	15.5683	55.9257	-1.8449	2.8763e-07	1.0981e-05
BGIBMGA006518	122.976	246.865	-1.0053	1.9643e-12	1.3035e-10
BGIBMGA006678	78.729	35.3129	1.1567	0.00013045	0.003081
BGIBMGA006689	66.3017	23.9216	1.4707	1.7368e-05	0.00050554
BGIBMGA006846	624.301	251.367	1.3124	3.2356e-33	5.636e-31
BGIBMGA007020	98.6673	46.2702	1.0925	4.6627e-05	0.0012202
BGIBMGA007039	99.4866	44.2089	1.1702	1.3976e-05	0.00041437
BGIBMGA007041	51.0748	17.1411	1.5751	6.8445e-05	0.0017302
BGIBMGA007111	226.764	73.4465	1.6264	7.8725e-18	7.4375e-16
BGIBMGA007408	2.18502	18.9854	-3.1192	6.8125e-05	0.001726
BGIBMGA007409	3.0044	29.4545	-3.2933	3.8718e-07	1.4198e-05
BGIBMGA007418	165.31	492.102	-1.5738	8.7589e-43	1.8082e-40
BGIBMGA007649	81.8016	33.4686	1.2893	1.8584e-05	0.00053672
BGIBMGA007789	38.1013	77.9488	-1.0327	5.4778e-05	0.0014235
BGIBMGA007861	2.86784	49.0909	-4.0974	1.6937e-12	1.1306e-10
BGIBMGA007954	121.473	55.5459	1.1289	3.2964e-06	0.00010937
BGIBMGA008090	100.511	27.556	1.8669	2.1835e-10	1.2232e-08
BGIBMGA008268	4289.6	1884.98	1.1863	9.4412e-184	8.0962e-181
BGIBMGA008307	2.93612	32.221	-3.456	6.3266e-08	2.6515e-06
BGIBMGA008438	52.099	5.09894	3.353	9.5619e-11	5.4947e-09
BGIBMGA008442	89.2444	12.8558	2.7953	9.8258e-15	7.5543e-13
BGIBMGA008445	180.196	67.4796	1.417	6.2938e-12	3.9417e-10
BGIBMGA008526	37.6916	4.93621	2.9328	2.4511e-07	9.4878e-06
BGIBMGA008556	40.4228	156.657	-1.9544	5.3012e-19	5.5232e-17
BGIBMGA008664	115.601	428.311	-1.8895	3.937e-47	9.9749e-45
BGIBMGA008687	0	28.2069	-8.6903	4.0589e-07	1.4753e-05
BGIBMGA008830	88.7664	5.5329	4.0039	1.4165e-19	1.5416e-17
BGIBMGA008847	85.3523	191.644	-1.1669	4.3682e-12	2.7827e-10
BGIBMGA008867	4.09691	26.0914	-2.671	1.4277e-05	0.00042107
BGIBMGA008904	435.638	214.969	1.019	9.2464e-16	7.8686e-14
BGIBMGA009012	28.9515	66.8287	-1.2068	2.7826e-05	0.00077065
BGIBMGA009027	0	20.3415	-7.2187	3.8269e-06	0.00012585
BGIBMGA009028	0	21.9146	-5.4538	7.912e-07	2.7824e-05
BGIBMGA009091	2.73127	46.4872	-4.0892	6.6878e-12	4.142e-10
BGIBMGA009092	0	18.6057	-8.09	2.1072e-05	0.00059926
BGIBMGA009093	0	26.9593	-7.6251	1.6624e-07	6.6188e-06
BGIBMGA009094	1789.53	822.015	1.1223	1.1694e-70	4.0738e-68
BGIBMGA009187	196.037	94.1677	1.0578	2.4571e-08	1.1045e-06
BGIBMGA009193	4.16519	38.5675	-3.2109	9.0763e-09	4.2336e-07
BGIBMGA009207	123.932	59.6143	1.0558	9.5993e-06	0.00029239
BGIBMGA009210	11.8128	60.1567	-2.3484	7.6676e-10	4.1494e-08
BGIBMGA009297	50.5968	11.12	2.1859	5.083e-07	1.8398e-05
BGIBMGA009312	223.418	89.0688	1.3268	4.2325e-13	2.9307e-11
BGIBMGA009563	141.412	55.112	1.3595	3.9996e-09	1.9817e-07
BGIBMGA009610	4.77973	27.773	-2.5387	1.2953e-05	0.00038712
BGIBMGA009828	358.138	145.157	1.3029	1.5905e-19	1.7049e-17
BGIBMGA009891	18.0947	1.62732	3.475	0.00010677	0.0025932
BGIBMGA009892	16.5925	0	4.1694	7.4026e-05	0.0018503
BGIBMGA009953	34.0726	3.2004	3.4123	1.3224e-07	5.3609e-06
BGIBMGA010053	141.002	50.3385	1.486	2.6572e-10	1.4811e-08
BGIBMGA010277	32.5704	136.532	-2.0676	7.5763e-18	7.2189e-16
BGIBMGA010294	24.9912	64.9844	-1.3787	5.4703e-06	0.00017504
BGIBMGA010365	96.2774	236.775	-1.2983	9.1729e-17	8.1158e-15
BGIBMGA010392	820.543	385.404	1.0902	9.6487e-32	1.5818e-29
BGIBMGA010514	0	18.9854	-5.7972	4.2489e-06	0.00013751
BGIBMGA010515	8.60351	32.6007	-1.9219	5.8117e-05	0.0015032
BGIBMGA010839	70.3303	144.235	-1.0362	3.759e-08	1.6305e-06
BGIBMGA010890	51.3479	109.682	-1.0949	5.7759e-07	2.0704e-05
BGIBMGA010905	13.0418	38.3506	-1.5561	0.000146	0.0033838
BGIBMGA010976	3.07268	49.9588	-4.0232	1.4023e-12	9.4747e-11
BGIBMGA011058	2400.24	5759.15	-1.2627	0	0
BGIBMGA011231	28.9515	62.8147	-1.1175	0.000123	0.0029425
BGIBMGA011266	0	16.8699	-6.9487	2.1731e-05	0.00061642
BGIBMGA011277	0	58.2581	-7.7367	1.927e-14	1.4418e-12
BGIBMGA011460	310.273	118.686	1.3864	8.093e-19	8.2771e-17
BGIBMGA011531	0	19.5821	-5.2915	3.1658e-06	0.00010567
BGIBMGA011742	122.702	4.5565	4.7511	8.9402e-29	1.2778e-26
BGIBMGA011752	0	13.2356	-5.2768	0.00012804	0.0030435
BGIBMGA011891	41.1057	162.298	-1.9812	6.1492e-20	6.8551e-18
BGIBMGA011896	223.896	1116.45	-2.318	1.3012e-152	9.0662e-150
BGIBMGA012002	3431.71	777.589	2.1418	0	0
BGIBMGA012089	15.6365	149.225	-3.2545	6.007e-30	9.1734e-28
BGIBMGA012098	16.3876	0	5.0345	3.9967e-05	0.0010608
BGIBMGA012122	117.65	55.1662	1.0926	8.7089e-06	0.00026672
BGIBMGA012239	108.91	36.9402	1.5599	7.925e-09	3.7278e-07
BGIBMGA012240	1441.91	612.307	1.2357	2.2009e-67	7.2162e-65
BGIBMGA012378	84.9426	30.9734	1.4555	1.4199e-06	4.8556e-05
BGIBMGA012379	470.462	210.576	1.1597	6.9461e-21	7.983e-19
BGIBMGA012653	47.3876	6.67202	2.8283	1.3698e-08	6.3103e-07
BGIBMGA012660	2.73127	56.2511	-4.3642	1.6674e-14	1.2645e-12
BGIBMGA012737	187.502	77.6775	1.2713	1.5002e-10	8.5329e-09
BGIBMGA012740	3372.17	1483.63	1.1845	1.9511e-144	1.2795e-141
BGIBMGA012807	101.467	42.5274	1.2545	3.1798e-06	0.00010582
BGIBMGA012820	1.70705	38.6218	-4.4998	1.5489e-10	8.7652e-09
BGIBMGA012872	76.3391	526.927	-2.7871	2.6594e-88	1.1859e-85
BGIBMGA012948	32.1607	6.61778	2.2809	3.8343e-05	0.0010275
BGIBMGA012994	0	25.9829	-4.9869	9.411e-08	3.8857e-06
BGIBMGA013072	25.9471	57.3902	-1.1452	0.00018589	0.0042292
BGIBMGA013123	7.30616	44.0462	-2.5918	2.826e-08	1.2602e-06
BGIBMGA013130	40.0132	3.63435	3.4607	8.8294e-09	4.1357e-07
BGIBMGA013168	21.3722	55.0035	-1.3638	3.3204e-05	0.00090504
BGIBMGA013267	6.55506	316.677	-5.5943	1.0352e-78	4.1218e-76
BGIBMGA013304	265.48	654.726	-1.3023	1.1142e-43	2.3436e-41
BGIBMGA013358	1.84361	28.2069	-3.9354	1.2311e-07	5.027e-06
BGIBMGA013392	92.2488	44.3717	1.0559	0.00013411	0.0031533
BGIBMGA013398	81.3237	23.7589	1.7752	3.7282e-08	1.6299e-06
BGIBMGA013633	32.0242	96.7715	-1.5954	8.4768e-10	4.5215e-08
BGIBMGA013778	71.2862	8.51632	3.0653	3.882e-13	2.7048e-11
BGIBMGA013806	9.96915	35.8553	-1.8466	3.9367e-05	0.0010499
BGIBMGA013812	1611.79	795.869	1.0181	7.3623e-54	2.0018e-51
BGIBMGA013860	9.0132	77.8403	-3.1104	7.9703e-16	6.8878e-14
BGIBMGA013966	0	45.999	-7.074	2.8787e-12	1.8878e-10
BGIBMGA014043	3.82378	21.5891	-2.4972	0.00013821	0.0032234
BGIBMGA014065	70.262	24.6268	1.5125	6.0982e-06	0.0001915
BGIBMGA014178	136.564	435.526	-1.6732	3.5696e-41	6.9813e-39
BGIBMGA014190	6.55506	41.0628	-2.6472	5.9844e-08	2.5175e-06
BGIBMGA014198	0	35.3129	-6.4295	4.7974e-10	2.6476e-08
BGIBMGA014238	98.1893	43.1783	1.1853	1.2756e-05	0.00038226
BGIBMGA014291	0	40.4661	-6.3386	2.461e-11	1.475e-09
BGIBMGA014348	1626.95	739.076	1.1384	5.5069e-66	1.754e-63
BGIBMGA014505	0	618.491	-12.145	8.7039e-74	3.3459e-71
BGIBMGA014598	2.2533	25.6032	-3.5062	1.2473e-06	4.3317e-05
Novel00038	42.1982	9.16725	2.2026	4.0182e-06	0.00013098
Novel00090	111.846	43.8835	1.3498	1.9716e-07	7.8219e-06
Novel00096	371.59	801.673	-1.1093	2.0778e-42	4.2115e-40
Novel00138	16.1828	1.3561	3.5769	0.00020869	0.0046665
Novel00212	2459.85	1024.89	1.2631	5.8835e-118	3.2795e-115
Novel00213	420.07	205.097	1.0343	1.2512e-15	1.0487e-13
Novel00319	31.6145	178.083	-2.4939	7.5074e-28	1.0332e-25
Novel00322	132.194	3.47162	5.2509	9.1303e-32	1.5192e-29
Novel00323	1.36564	17.4666	-3.677	4.6522e-05	0.0012202
Novel00326	6.35021	75.2908	-3.5676	5.945e-17	5.3882e-15
Novel00338	302.352	0	8.8595	1.9395e-58	5.8438e-56
Novel00394	24.8546	4.61075	2.4304	0.00016538	0.0037856
Novel00402	43.9052	101.111	-1.2035	2.687e-07	1.0315e-05
Novel00421	1.22907	18.5515	-3.9159	1.846e-05	0.00053452
Novel00436	0	13.6695	-7.6452	0.00019656	0.0044179
Novel00453	4.57488	27.773	-2.6019	9.9887e-06	0.00030342
Novel00459	17.0705	56.7393	-1.7328	6.9248e-07	2.4585e-05
Novel00590	83.2356	172.822	-1.054	1.0639e-09	5.5816e-08
Novel00652	29.1563	6.83475	2.0928	0.00021246	0.0047276
Novel00654	170.909	399.236	-1.224	4.2153e-25	5.34e-23
Novel00674	19.7335	54.1898	-1.4574	1.5918e-05	0.00046821
Novel00735	35.6431	9.98091	1.8364	0.00018762	0.0042513
Novel00844	13.1784	81.6916	-2.632	2.5103e-14	1.8533e-12
Novel00859	92.0439	313.477	-1.768	3.0392e-32	5.1334e-30
Novel00911	0	21.0467	-5.9459	1.3101e-06	4.5077e-05
Novel00912	1.02423	32.9804	-5.009	1.7786e-09	9.0951e-08
Novel00949	1.5022	24.3014	-4.0159	7.8922e-07	2.7824e-05
Novel00955	51.6211	1.51883	5.0869	2.8575e-13	2.0161e-11
Novel00983	11.6079	48.1145	-2.0514	3.6897e-07	1.3665e-05
Novel00991	0	28.4781	-8.7041	3.6511e-07	1.3567e-05
Novel01014	51.2114	7.97388	2.6831	9.9183e-09	4.6071e-07
Novel01018	38.3061	7.32295	2.3871	3.754e-06	0.00012382
Novel01027	20.9625	49.7961	-1.2482	0.0002099	0.0046799
Novel01040	179.991	70.7343	1.3474	4.4031e-11	2.5699e-09
Novel01052	0	63.0316	-6.978	2.3946e-16	2.0856e-14
Novel01130	51.1431	327.092	-2.6771	2.1062e-53	5.5904e-51
Novel01137	571.178	180.524	1.6617	8.4344e-44	1.8082e-41
Novel01141	116.625	53.6474	1.1203	5.9824e-06	0.0001884
Novel01187	26.2202	1.03064	4.6691	2.9432e-07	1.116e-05
Novel01191	25.2643	3.41738	2.8861	2.7859e-05	0.00077065
Novel01227	1.77533	16.2732	-3.1963	0.00019452	0.0043897
Novel01232	59.61	1.57308	5.2439	3.4205e-15	2.7833e-13
Novel01288	194.603	32.004	2.6042	4.5377e-28	6.4034e-26

## Sheet: W_AKSQvsW_AKBH
Gene_id	readcount_W_AKSQ	readcount_W_AKBH	Log2(FC)	P value	q value
BGIBMGA000072	70.8782	171.027	-1.2708	2.3578e-12	1.7075e-10
BGIBMGA000074	132.489	309.381	-1.2235	4.3783e-20	5.5313e-18
BGIBMGA000132	497.177	1241.75	-1.3205	5.1706e-84	3.2661e-81
BGIBMGA000158	2675.87	515.92	2.3748	0	0
BGIBMGA000398	46.8517	15.842	1.5643	0.00016497	0.003506
BGIBMGA000475	1349.83	2790.89	-1.0479	3.9007e-134	3.168e-131
BGIBMGA000496	105.774	25.4132	2.0573	3.9906e-12	2.8182e-10
BGIBMGA000757	49.9408	148.453	-1.5717	3.7518e-14	3.1366e-12
BGIBMGA000929	56.5195	20.1985	1.4845	7.2487e-05	0.0017028
BGIBMGA001037	115.041	244.495	-1.0877	6.8419e-14	5.6372e-12
BGIBMGA001080	25.285	58.2853	-1.2048	8.1591e-05	0.0018894
BGIBMGA001084	32.2642	67.6585	-1.0683	0.00010074	0.0022771
BGIBMGA001107	249.132	524.106	-1.0729	1.798e-27	3.2449e-25
BGIBMGA001123	47.5954	98.5503	-1.05	3.5851e-06	0.00011355
BGIBMGA001182	122.478	41.1231	1.5745	9.2066e-10	4.8239e-08
BGIBMGA001213	193.642	88.187	1.1348	5.1056e-09	2.4391e-07
BGIBMGA001235	2.51706	25.9412	-3.3654	1.4464e-06	4.8801e-05
BGIBMGA001265	95.534	219.543	-1.2004	2.4163e-14	2.0502e-12
BGIBMGA001386	38.8428	85.0186	-1.1301	5.5588e-06	0.00016854
BGIBMGA001477	43.877	6.79885	2.6901	1.2009e-07	4.8435e-06
BGIBMGA001490	223.446	664.241	-1.5718	1.0182e-57	4.288e-55
BGIBMGA001699	20.3653	50.2323	-1.3025	0.00011028	0.0024635
BGIBMGA001751	37.4699	79.936	-1.0931	1.7179e-05	0.00046506
BGIBMGA001801	27.1156	73.3352	-1.4354	5.7084e-07	2.0736e-05
BGIBMGA001847	24.9418	74.1273	-1.5714	8.8927e-08	3.6886e-06
BGIBMGA001926	174.535	83.1704	1.0694	1.4464e-07	5.7103e-06
BGIBMGA002188	63.1554	203.569	-1.6885	1.4555e-20	1.9469e-18
BGIBMGA002199	16.4181	45.8097	-1.4804	5.4091e-05	0.0013113
BGIBMGA002215	11.2696	35.4464	-1.6532	0.00013059	0.00285
BGIBMGA002309	217.84	673.878	-1.6292	2.5727e-61	1.2188e-58
BGIBMGA002397	27.1728	0	7.6853	3.0048e-07	1.1313e-05
BGIBMGA002569	125.968	273.34	-1.1176	6.4887e-16	6.0472e-14
BGIBMGA002755	21.6239	50.8924	-1.2348	0.00017902	0.0037834
BGIBMGA002759	33.9231	71.619	-1.0781	5.6306e-05	0.0013621
BGIBMGA002840	122.993	296.377	-1.2689	2.9646e-20	3.8745e-18
BGIBMGA003116	63.6702	164.295	-1.3676	4.5653e-13	3.4605e-11
BGIBMGA003153	47.5954	114.788	-1.2701	9.3726e-09	4.3496e-07
BGIBMGA003259	69.9057	183.371	-1.3913	1.0052e-14	8.7243e-13
BGIBMGA003362	120.533	278.885	-1.2102	5.3277e-18	5.8246e-16
BGIBMGA003428	93.4173	197.035	-1.0767	2.4774e-11	1.5392e-09
BGIBMGA003438	18.2487	52.6086	-1.5275	9.8752e-06	0.00028289
BGIBMGA003454	17.3906	52.6746	-1.5988	5.0996e-06	0.00015587
BGIBMGA003564	45.7076	91.5534	-1.0022	1.5958e-05	0.00043617
BGIBMGA003610	6.97913	28.9116	-2.0505	7.5246e-05	0.0017496
BGIBMGA003788	23.34	65.7442	-1.4941	1.1326e-06	3.9477e-05
BGIBMGA003822	65.5008	226.012	-1.7868	2.9495e-24	4.5939e-22
BGIBMGA003825	16.0177	44.2255	-1.4652	8.1859e-05	0.0018917
BGIBMGA003840	44.2774	99.1444	-1.163	5.4829e-07	2.0045e-05
BGIBMGA003891	13.043	43.8955	-1.7508	9.89e-06	0.00028289
BGIBMGA003892	222.131	461.002	-1.0534	9.4343e-24	1.4114e-21
BGIBMGA003910	28.889	89.8372	-1.6368	1.4492e-09	7.3888e-08
BGIBMGA003985	310.514	661.139	-1.0903	5.3932e-35	1.3047e-32
BGIBMGA003997	27.8021	59.6054	-1.1003	0.00019168	0.0040434
BGIBMGA004024	4.86251	33.0041	-2.7629	6.3002e-07	2.2813e-05
BGIBMGA004112	61.0388	148.123	-1.279	5.5666e-11	3.3666e-09
BGIBMGA004276	94.447	326.807	-1.7909	1.9736e-34	4.6749e-32
BGIBMGA004302	59.5514	133.469	-1.1643	6.0211e-09	2.8644e-07
BGIBMGA004528	10.1255	46.4698	-2.1983	1.6968e-07	6.607e-06
BGIBMGA004612	199.82	1619.45	-3.0187	7.3355e-290	1.3901e-286
BGIBMGA004726	391.689	192.744	1.023	3.8466e-14	3.1924e-12
BGIBMGA004735	0	45.9417	-7.6494	8.257e-12	5.4583e-10
BGIBMGA004823	29.4611	71.817	-1.2855	4.6345e-06	0.00014358
BGIBMGA004852	156.973	409.515	-1.3834	1.0496e-30	2.2517e-28
BGIBMGA004875	45.1927	13.3337	1.761	5.0391e-05	0.0012348
BGIBMGA004889	34.6096	86.4048	-1.3199	3.0657e-07	1.1504e-05
BGIBMGA004963	28.317	60.7936	-1.1023	0.00016211	0.0034517
BGIBMGA005013	734.296	256.046	1.52	3.7888e-48	1.2308e-45
BGIBMGA005036	120.075	54.5888	1.1373	4.015e-06	0.00012646
BGIBMGA005116	22.3103	60.2655	-1.4336	5.9122e-06	0.00017784
BGIBMGA005117	94.8475	245.485	-1.372	7.5155e-19	9.0905e-17
BGIBMGA005299	1178.1	508.066	1.2134	8.1508e-53	2.9895e-50
BGIBMGA005302	65.5008	22.6408	1.5326	1.1733e-05	0.0003294
BGIBMGA005303	184.489	0	7.8636	4.6953e-40	1.3021e-37
BGIBMGA005428	45.2499	92.9396	-1.0384	8.0709e-06	0.00023712
BGIBMGA005455	83.8639	169.707	-1.0169	2.8682e-09	1.4118e-07
BGIBMGA005468	32.8362	66.4043	-1.016	0.00020536	0.0043024
BGIBMGA005577	534.647	1088.21	-1.0253	9.4567e-52	3.3601e-49
BGIBMGA005584	42.2752	119.805	-1.5028	4.2097e-11	2.6013e-09
BGIBMGA005593	75.4547	202.051	-1.421	1.6712e-16	1.6381e-14
BGIBMGA005710	742.934	369.712	1.0068	9.7223e-25	1.5353e-22
BGIBMGA005738	65.3864	26.5353	1.3011	0.00013058	0.00285
BGIBMGA005827	350.158	163.634	1.0975	2.4024e-14	2.0502e-12
BGIBMGA005828	19.9649	54.1268	-1.4389	1.6814e-05	0.00045735
BGIBMGA005830	57.778	8.31704	2.7964	5.3873e-10	2.9169e-08
BGIBMGA005856	43.7626	95.844	-1.131	1.3948e-06	4.7474e-05
BGIBMGA006056	18.2487	71.883	-1.9779	1.0127e-09	5.2575e-08
BGIBMGA006144	16.4181	51.8825	-1.66	3.4757e-06	0.0001109
BGIBMGA006171	89.5845	235.187	-1.3925	1.7951e-18	2.1261e-16
BGIBMGA006209	560.39	1166.04	-1.0571	8.5392e-58	3.7343e-55
BGIBMGA006226	43.3621	3.03638	3.836	5.0519e-10	2.7483e-08
BGIBMGA006227	47.5954	5.47868	3.1189	2.4754e-09	1.2291e-07
BGIBMGA006529	186.72	79.0119	1.2407	5.4173e-10	2.9192e-08
BGIBMGA006539	121.105	54.1928	1.1601	2.4437e-06	8.0071e-05
BGIBMGA006603	215.838	563.71	-1.385	1.0811e-41	3.073e-39
BGIBMGA006654	28.0881	80.8601	-1.5255	4.3824e-08	1.8854e-06
BGIBMGA006749	71.393	153.337	-1.1029	2.0637e-09	1.0382e-07
BGIBMGA006869	70.821	26.8654	1.3984	2.3391e-05	0.00061994
BGIBMGA006964	42.0464	90.4313	-1.1048	4.0636e-06	0.00012763
BGIBMGA007079	100.511	212.811	-1.0822	3.3321e-12	2.3827e-10
BGIBMGA007087	39.1861	11.0894	1.8212	0.00010871	0.0024378
BGIBMGA007192	103.257	41.1231	1.3282	9.9786e-07	3.5345e-05
BGIBMGA007325	20.4797	51.4864	-1.33	7.0986e-05	0.0016769
BGIBMGA007349	122.764	493.544	-2.0073	1.1382e-58	5.1765e-56
BGIBMGA007416	12.5281	38.4828	-1.619	8.4593e-05	0.001947
BGIBMGA007466	76.5988	31.684	1.2736	4.7926e-05	0.0011846
BGIBMGA007571	27.1156	67.5924	-1.3177	6.1104e-06	0.00018331
BGIBMGA007622	56.2907	130.498	-1.2131	3.1413e-09	1.5329e-07
BGIBMGA007628	284.771	73.3352	1.9572	4.136e-28	7.7092e-26
BGIBMGA007731	59.723	151.885	-1.3466	5.8233e-12	3.9178e-10
BGIBMGA007922	137.866	50.3643	1.4528	1.1315e-09	5.8214e-08
BGIBMGA007950	328.591	2279.99	-2.7947	0	0
BGIBMGA008090	130.029	52.5426	1.3073	6.0801e-08	2.5795e-06
BGIBMGA008228	16.8186	45.9417	-1.4498	6.7368e-05	0.0015958
BGIBMGA008256	75.7407	162.578	-1.102	6.9528e-10	3.6769e-08
BGIBMGA008275	5.60618	24.8851	-2.1502	0.00015805	0.0033843
BGIBMGA008312	66.7594	135.581	-1.0221	9.9121e-08	4.054e-06
BGIBMGA008551	117.329	364.234	-1.6343	4.4669e-34	1.0365e-31
BGIBMGA008663	50.7989	14.6538	1.7935	1.3186e-05	0.00036746
BGIBMGA008706	33.4655	67.2624	-1.0071	0.00020558	0.0043024
BGIBMGA008715	186.205	76.1075	1.2908	1.4349e-10	8.4095e-09
BGIBMGA008812	104.058	215.451	-1.05	7.2901e-12	4.8758e-10
BGIBMGA008832	1.08691	43.1034	-5.3095	4.2617e-12	2.9847e-10
BGIBMGA008904	95.534	255.254	-1.4178	2.2181e-20	2.9326e-18
BGIBMGA009131	302.906	607.342	-1.0036	9.1835e-29	1.7698e-26
BGIBMGA009250	36.0398	5.47868	2.7177	1.3988e-06	4.7474e-05
BGIBMGA009401	62.8121	21.4527	1.5499	1.4902e-05	0.00040926
BGIBMGA009409	51.0277	104.293	-1.0313	2.5486e-06	8.3029e-05
BGIBMGA009417	16.8758	0	4.1907	6.5221e-05	0.0015514
BGIBMGA009473	24.0837	60.5956	-1.3312	1.6122e-05	0.0004396
BGIBMGA009554	52.7439	112.148	-1.0883	3.8665e-07	1.4414e-05
BGIBMGA009556	0	15.4459	-5.2695	3.3939e-05	0.00087305
BGIBMGA009685	131.345	296.641	-1.1754	2.5253e-18	2.9002e-16
BGIBMGA009699	67.3886	206.804	-1.6177	8.3848e-20	1.0251e-17
BGIBMGA009841	50.7989	102.445	-1.012	4.275e-06	0.0001339
BGIBMGA009851	70.9354	264.957	-1.9012	2.556e-30	5.2839e-28
BGIBMGA009888	40.3874	85.8107	-1.0873	9.1489e-06	0.00026672
BGIBMGA009941	45.5359	112.808	-1.3088	6.0788e-09	2.8798e-07
BGIBMGA009978	154.456	476.976	-1.6267	7.8386e-44	2.2852e-41
BGIBMGA010057	222.131	109.178	1.0247	1.1553e-08	5.2544e-07
BGIBMGA010273	54.8033	111.62	-1.0263	1.2403e-06	4.2604e-05
BGIBMGA010464	112.124	332.418	-1.5679	1.1857e-29	2.3652e-27
BGIBMGA010515	326.646	138.419	1.2387	2.4519e-16	2.3828e-14
BGIBMGA010666	146.905	314.595	-1.0986	1.1283e-17	1.1878e-15
BGIBMGA010723	21.4522	63.1699	-1.5581	9.1684e-07	3.2576e-05
BGIBMGA010739	106.231	231.425	-1.1233	8.5219e-14	6.921e-12
BGIBMGA010785	54.9749	129.442	-1.2355	2.2587e-09	1.1264e-07
BGIBMGA010837	20.1937	51.8165	-1.3595	5.174e-05	0.0012624
BGIBMGA010849	40.1014	81.0581	-1.0153	4.1402e-05	0.0010392
BGIBMGA010881	73.8529	9.04313	3.0298	2.4526e-13	1.897e-11
BGIBMGA010890	158.518	67.0644	1.241	1.067e-08	4.9318e-07
BGIBMGA010941	86.7242	226.606	-1.3857	9.6019e-18	1.0299e-15
BGIBMGA011058	2149.74	624.702	1.7829	2.1915e-175	2.4917e-172
BGIBMGA011068	160.348	79.0779	1.0199	1.3875e-06	4.7376e-05
BGIBMGA011175	40.7879	86.8669	-1.0907	7.6819e-06	0.00022628
BGIBMGA011180	64.1279	179.74	-1.4869	1.0455e-15	9.4345e-14
BGIBMGA011321	277.277	133.205	1.0577	5.2708e-11	3.2047e-09
BGIBMGA011375	32.2642	65.6122	-1.024	0.00020585	0.0043024
BGIBMGA011500	79.9739	182.645	-1.1914	4.5714e-12	3.1501e-10
BGIBMGA011589	50.1696	138.023	-1.46	3.8737e-12	2.7527e-10
BGIBMGA011599	617.195	1337.26	-1.1155	2.7654e-71	1.4973e-68
BGIBMGA011604	42.6184	90.2333	-1.0822	5.7964e-06	0.00017481
BGIBMGA011862	18.0199	46.7338	-1.3749	0.00010691	0.0024022
BGIBMGA011920	79.2875	173.272	-1.1279	9.4415e-11	5.65e-09
BGIBMGA011976	107.09	50.8264	1.0752	3.4765e-05	0.00089046
BGIBMGA012031	37.7559	2.11226	4.1598	2.5303e-09	1.2509e-07
BGIBMGA012032	41.0167	198.091	-2.2719	3.6642e-28	6.9436e-26
BGIBMGA012429	62.0113	226.012	-1.8658	1.5519e-25	2.5207e-23
BGIBMGA012444	12.5281	37.6907	-1.589	0.00012201	0.0027043
BGIBMGA012541	43.5909	105.613	-1.2767	3.2423e-08	1.4071e-06
BGIBMGA012753	121.563	536.317	-2.1414	1.4542e-68	7.1889e-66
BGIBMGA012994	3.20353	25.7432	-3.0065	4.6989e-06	0.00014479
BGIBMGA012998	0	22.7068	-5.6327	4.6758e-07	1.7205e-05
BGIBMGA013100	33.065	91.9495	-1.4755	1.1497e-08	5.2496e-07
BGIBMGA013130	9.21016	106.867	-3.5365	2.1873e-23	3.1885e-21
BGIBMGA013133	122.421	253.604	-1.0507	1.0235e-13	8.0817e-12
BGIBMGA013267	342.607	152.809	1.1648	1.778e-15	1.5918e-13
BGIBMGA013327	27.3444	70.8269	-1.373	1.8866e-06	6.2905e-05
BGIBMGA013328	514.167	1380.76	-1.4252	1.7638e-103	1.337e-100
BGIBMGA013566	163.151	44.4896	1.8747	7.2214e-16	6.6753e-14
BGIBMGA013605	31.4061	72.7411	-1.2117	9.9024e-06	0.00028289
BGIBMGA013669	67.2742	21.9147	1.6182	3.5523e-06	0.00011282
BGIBMGA013842	24.5986	60.9256	-1.3085	1.9343e-05	0.0005187
BGIBMGA013971	33.065	101.587	-1.6193	1.6835e-10	9.7167e-09
BGIBMGA013974	46.4512	151.225	-1.7029	7.8316e-16	7.1236e-14
BGIBMGA014048	62.8694	23.0369	1.4484	4.095e-05	0.0010347
BGIBMGA014064	184.318	71.3549	1.3691	2.0171e-11	1.2671e-09
BGIBMGA014065	25.0562	57.7572	-1.2048	8.7907e-05	0.002007
BGIBMGA014105	155.657	329.579	-1.0823	4.4873e-18	5.0317e-16
BGIBMGA014157	53.9452	113.336	-1.071	4.5926e-07	1.7009e-05
Novel00042	213.264	30.9579	2.7843	1.2176e-32	2.7467e-30
Novel00069	49.7692	105.679	-1.0864	8.6394e-07	3.0987e-05
Novel00073	85.9806	24.9511	1.7849	1.6215e-08	7.202e-07
Novel00097	45.6504	7.1949	2.6656	7.8267e-08	3.2741e-06
Novel00099	597.516	269.578	1.1483	3.2129e-25	5.1451e-23
Novel00118	57.5492	151.291	-1.3945	1.9188e-12	1.3985e-10
Novel00150	59.5514	23.895	1.3174	0.00022462	0.0046434
Novel00158	104.687	48.7801	1.1017	2.8605e-05	0.00074766
Novel00213	240.265	79.738	1.5913	5.2613e-18	5.8078e-16
Novel00265	117.673	44.8196	1.3926	5.5287e-08	2.3544e-06
Novel00304	25.7427	63.1699	-1.2951	1.5694e-05	0.00042997
Novel00332	22.8252	3.2344	2.8191	8.8996e-05	0.0020238
Novel00337	95.8772	30.3638	1.6588	1.6795e-08	7.4015e-07
Novel00373	310.686	76.6356	2.0194	8.1684e-32	1.786e-29
Novel00399	43.9342	13.8617	1.6642	0.00012874	0.0028204
Novel00583	46.0508	13.2017	1.8025	3.1299e-05	0.00081064
Novel00667	2437.03	753.682	1.6931	7.8453e-184	9.9113e-181
Novel00669	57.206	13.6637	2.0658	3.1146e-07	1.1649e-05
Novel00674	107.89	50.8264	1.0859	2.7548e-05	0.00072339
Novel00726	57.492	15.908	1.8536	2.0427e-06	6.7516e-05
Novel00743	81.8045	27.1294	1.5923	4.4592e-07	1.6569e-05
Novel00764	14.6447	54.8529	-1.9052	1.8579e-07	7.1851e-06
Novel00765	57.778	20.2645	1.5116	4.6861e-05	0.0011633
Novel00844	230.654	84.1605	1.4545	3.157e-15	2.8043e-13
Novel00859	115.785	40.199	1.5262	6.344e-09	2.993e-07
Novel00949	123.908	320.272	-1.37	4.5838e-24	6.949e-22
Novel01070	2.9175	67.2624	-4.527	2.3359e-17	2.4366e-15
Novel01252	39.5865	6.86486	2.5277	1.2462e-06	4.268e-05
Novel01258	143.701	25.0831	2.5183	3.069e-20	3.9653e-18

## Sheet: W_AKBHvsD_CH
Gene_id	readcount_W_AKBH	readcount_D_CH	Log2(FC)	P value	q value
BGIBMGA000013	1200.88	3593.83	-1.5814	2.2e-292	4.06e-289
BGIBMGA000068	1568.5	220.142	2.8329	1.81e-239	2.86e-236
BGIBMGA000115	16.3791	44.3151	-1.4359	0.00015234	0.0041509
BGIBMGA000158	542.452	99.4484	2.4475	1.35e-71	4.82e-69
BGIBMGA000264	0	24.4385	-6.4599	2.58e-07	1.17e-05
BGIBMGA000428	0	31.4768	-8.8251	1.22e-07	5.71e-06
BGIBMGA000553	69.4722	165.139	-1.2492	4e-11	2.77e-09
BGIBMGA000715	1105.45	348.917	1.6637	2.82e-86	1.08e-83
BGIBMGA000776	348.541	1161.58	-1.7367	1.62e-108	8.53e-106
BGIBMGA000777	40.6006	111.179	-1.4533	1.44e-09	8e-08
BGIBMGA000947	37.3387	81.3313	-1.1231	1.88e-05	0.00062726
BGIBMGA001213	92.7222	9.97091	3.2171	1.19e-17	1.31e-15
BGIBMGA001220	16.8649	45.4882	-1.4315	0.00012895	0.0035752
BGIBMGA001235	27.2753	0	7.1242	1.38e-07	6.45e-06
BGIBMGA001358	13958.2	4669.45	1.5798	0	0
BGIBMGA001383	62.6013	147.152	-1.233	6.66e-10	3.82e-08
BGIBMGA001399	50.0394	9.51472	2.3948	8.18e-08	3.88e-06
BGIBMGA001511	14.297	49.9849	-1.8058	2.48e-06	0.00010072
BGIBMGA001622	185.583	2.86745	6.0162	8.87e-45	2.05e-42
BGIBMGA001630	50.6641	5.27872	3.2627	1.98e-10	1.22e-08
BGIBMGA001803	73.0118	18.2474	2.0004	8e-09	4.09e-07
BGIBMGA001860	1390.49	3086.35	-1.1503	5.7e-159	4.51e-156
BGIBMGA002199	48.1656	16.0317	1.5871	7.34e-05	0.0022037
BGIBMGA002577	31.7171	0	5.7569	6.36e-09	3.3e-07
BGIBMGA002578	40.8089	0	6.4831	5.86e-11	3.87e-09
BGIBMGA002629	95.2207	36.951	1.3657	7.15e-07	3.04e-05
BGIBMGA002704	13.2559	71.6863	-2.4351	1.29e-11	9.2e-10
BGIBMGA002906	326.332	87.1966	1.904	4.52e-32	7.48e-30
BGIBMGA002920	137.071	68.2323	1.0064	4.27e-06	0.00016723
BGIBMGA002922	4.64999	29.4565	-2.6633	5.26e-06	0.00020104
BGIBMGA002958	45.32	3.45397	3.7138	2.18e-10	1.34e-08
BGIBMGA003032	413.016	154.321	1.4203	1.68e-26	2.56e-24
BGIBMGA003223	94.249	41.969	1.1672	1.47e-05	0.00050396
BGIBMGA003292	14102.8	5460.73	1.3688	0	0
BGIBMGA003361	457.087	938.764	-1.0383	1.16e-42	2.53e-40
BGIBMGA003411	69.958	173.872	-1.3135	2.03e-12	1.55e-10
BGIBMGA003454	55.3835	17.9867	1.6225	1.54e-05	0.00052124
BGIBMGA003541	0	18.8991	-4.9192	6.27e-06	0.00023315
BGIBMGA003564	96.2617	42.5556	1.1776	1.02e-05	0.00035847
BGIBMGA003592	18.8776	55.7849	-1.5632	6.43e-06	0.00023837
BGIBMGA003656	154.838	74.7492	1.0506	3.89e-07	1.74e-05
BGIBMGA003695	110.073	318.352	-1.5322	2.18e-26	3.27e-24
BGIBMGA003704	12.7007	51.94	-2.0319	2.24e-07	1.03e-05
BGIBMGA003729	8.53655	36.2993	-2.0882	1.07e-05	0.00037279
BGIBMGA003800	381.785	168.528	1.1798	1.36e-18	1.62e-16
BGIBMGA003802	69.1252	23.3958	1.563	2.67e-06	0.00010792
BGIBMGA003825	46.4999	12.0563	1.9474	6.2e-06	0.00023232
BGIBMGA004037	18.0447	72.5986	-2.0084	1.22e-09	6.79e-08
BGIBMGA004276	343.613	148.782	1.2076	1.68e-17	1.83e-15
BGIBMGA004454	102.022	21.2452	2.2637	1.41e-13	1.25e-11
BGIBMGA004476	170.731	0	10.355	5.42e-28	8.59e-26
BGIBMGA004510	107.297	33.1712	1.6936	5.19e-10	3.03e-08
BGIBMGA004527	150.327	318.417	-1.0828	1.83e-16	1.86e-14
BGIBMGA004726	202.656	560.521	-1.4677	1.28e-42	2.72e-40
BGIBMGA004727	122.496	305.449	-1.3182	9.11e-21	1.19e-18
BGIBMGA004728	478.81	1003.87	-1.068	1.92e-47	4.63e-45
BGIBMGA004735	48.3044	1.36856	5.1414	1.14e-12	8.89e-11
BGIBMGA004806	0	44.4455	-6.474	3.76e-12	2.8e-10
BGIBMGA004832	25.9567	194.074	-2.9024	2.99e-34	5.34e-32
BGIBMGA005012	57.3267	17.4654	1.7147	4.58e-06	0.00017813
BGIBMGA005119	64.3364	204.762	-1.6702	1.46e-19	1.84e-17
BGIBMGA005303	0	197.984	-7.8931	2.87e-44	6.49e-42
BGIBMGA005308	18.947	90.9764	-2.2635	2.57e-13	2.21e-11
BGIBMGA005496	2.91492	32.1936	-3.4652	8.01e-08	3.81e-06
BGIBMGA005827	172.05	576.097	-1.7435	5.04e-55	1.47e-52
BGIBMGA005828	56.9103	328.323	-2.5284	1.65e-49	4.16e-47
BGIBMGA005832	187.388	38.7757	2.2728	9.36e-24	1.35e-21
BGIBMGA006167	81.8953	28.7397	1.5107	6.41e-07	2.76e-05
BGIBMGA006180	73.0812	15.2496	2.2607	4e-10	2.38e-08
BGIBMGA006689	28.1775	63.2794	-1.1672	0.00010219	0.002936
BGIBMGA006745	84.8796	7.03829	3.5921	9.69e-18	1.07e-15
BGIBMGA006846	200.435	595.843	-1.5718	1.38e-49	3.55e-47
BGIBMGA006925	148.106	71.8818	1.0429	8.17e-07	3.45e-05
BGIBMGA007020	36.3671	94.1697	-1.3726	9.07e-08	4.28e-06
BGIBMGA007061	139.43	337.838	-1.2768	7.93e-22	1.07e-19
BGIBMGA007132	3.74775	22.4182	-2.5806	9.32e-05	0.0027053
BGIBMGA007254	22.8335	1.82474	3.6454	7.67e-06	0.00027967
BGIBMGA007282	47.5409	9.7754	2.2819	3.9e-07	1.74e-05
BGIBMGA007297	40.9477	118.217	-1.5296	9.86e-11	6.28e-09
BGIBMGA007345	91.9587	34.2139	1.4264	4.57e-07	2.03e-05
BGIBMGA007397	29.9126	101.338	-1.7604	4.28e-11	2.93e-09
BGIBMGA007628	77.1065	175.631	-1.1876	5.44e-11	3.64e-09
BGIBMGA007779	82.2423	32.5195	1.3386	5.81e-06	0.00021989
BGIBMGA007844	10.0634	37.2769	-1.8892	2.8e-05	0.00091203
BGIBMGA008438	1.17985	49.7242	-5.3973	1.43e-13	1.26e-11
BGIBMGA008526	1.73507	35.9735	-4.3739	1.07e-09	5.99e-08
BGIBMGA008556	120.136	38.5802	1.6387	1.41e-10	8.86e-09
BGIBMGA008715	80.0215	0	9.262	4.96e-16	4.83e-14
BGIBMGA008780	321.057	138.55	1.2124	1.49e-16	1.54e-14
BGIBMGA008829	27.4835	69.4053	-1.3365	6.8e-06	0.00025058
BGIBMGA008830	16.3791	84.7201	-2.3709	4.16e-13	3.47e-11
BGIBMGA008832	45.32	0	7.8568	4.11e-11	2.83e-09
BGIBMGA009091	48.1656	2.60677	4.2077	9.25e-12	6.75e-10
BGIBMGA009092	23.1805	0	8.4745	4.72e-06	0.00018192
BGIBMGA009093	48.1656	0	8.5296	4.79e-11	3.24e-09
BGIBMGA009094	758.642	1707.96	-1.1708	4.08e-91	1.81e-88
BGIBMGA009095	270.255	707.804	-1.389	1.93e-49	4.77e-47
BGIBMGA009199	20.0574	0	5.3261	4.23e-06	0.00016617
BGIBMGA009210	161.847	11.2743	3.8435	6.09e-34	1.06e-31
BGIBMGA009297	15.4074	48.2905	-1.6481	1.34e-05	0.00046216
BGIBMGA009375	96.1923	47.0523	1.0317	8.27e-05	0.002439
BGIBMGA009533	30.5372	80.1583	-1.3923	6.3e-07	2.72e-05
BGIBMGA009556	16.2403	0	6.3762	3.51e-05	0.0011313
BGIBMGA009571	15.7544	44.5758	-1.5005	8.89e-05	0.0026019
BGIBMGA009572	45.1812	227.702	-2.3333	5.01e-32	8.17e-30
BGIBMGA009799	374.636	61.5198	2.6064	1.12e-53	3.09e-51
BGIBMGA009841	107.713	45.7489	1.2354	1.19e-06	4.93e-05
BGIBMGA009857	181.558	81.4617	1.1562	2.43e-09	1.32e-07
BGIBMGA009879	99.6624	49.3332	1.0145	7.87e-05	0.0023338
BGIBMGA009925	28.7328	4.95287	2.5364	2.61e-05	0.00085145
BGIBMGA009933	61.4909	155.233	-1.336	1.72e-11	1.21e-09
BGIBMGA009953	1.11045	32.5195	-4.8721	3.27e-09	1.76e-07
BGIBMGA010386	4.23357	33.4319	-2.9813	2.91e-07	1.32e-05
BGIBMGA010404	24.7074	3.58431	2.7852	3.97e-05	0.0012666
BGIBMGA010457	15.2686	0	6.8722	7.18e-05	0.0021633
BGIBMGA010471	445.844	1109.25	-1.315	9.62e-71	3.34e-68
BGIBMGA010477	63.6424	9.64506	2.7221	7.35e-11	4.77e-09
BGIBMGA010514	16.7955	0	5.6877	2.39e-05	0.00078475
BGIBMGA010515	145.538	8.21133	4.1476	3.81e-32	6.4e-30
BGIBMGA010516	52.8155	0	8.6626	8.14e-12	5.98e-10
BGIBMGA010553	30.676	0	5.4193	1.22e-08	6.13e-07
BGIBMGA010760	60.1028	15.6406	1.9421	2.92e-07	1.32e-05
BGIBMGA010761	206.473	80.9403	1.351	4.59e-13	3.77e-11
BGIBMGA010849	85.2267	35.2566	1.2734	9.4e-06	0.00033612
BGIBMGA010887	12.2843	40.014	-1.7037	5.04e-05	0.001576
BGIBMGA010889	146.579	506.822	-1.7898	2.78e-50	7.34e-48
BGIBMGA010891	317.587	723.64	-1.1881	1.8e-40	3.69e-38
BGIBMGA010944	48.929	17.7912	1.4595	0.00017966	0.0048432
BGIBMGA010976	66.6267	2.93262	4.5058	3.32e-16	3.26e-14
BGIBMGA011058	656.828	2290.83	-1.8023	8.67e-223	1.07e-219
BGIBMGA011087	26.3731	67.9064	-1.3645	6.22e-06	0.00023232
BGIBMGA011145	61.9767	14.8586	2.0604	5.9e-08	2.85e-06
BGIBMGA011237	136.168	66.212	1.0402	2.39e-06	9.73e-05
BGIBMGA011460	107.574	296.129	-1.4609	3.69e-23	5.18e-21
BGIBMGA011742	56.6327	117.109	-1.0481	1.12e-06	4.69e-05
BGIBMGA011896	1080.19	213.69	2.3377	3.63e-133	2.37e-130
BGIBMGA011993	96.0535	47.8343	1.0058	0.00011962	0.003367
BGIBMGA012653	8.39774	45.2275	-2.4291	7.86e-08	3.76e-06
BGIBMGA012660	28.6634	2.60677	3.4589	9.16e-07	3.85e-05
BGIBMGA012872	1069.22	72.8593	3.8753	3.54e-215	3.92e-212
BGIBMGA012994	27.0671	0	5.1132	1.03e-07	4.86e-06
BGIBMGA012998	23.8746	0	6.1951	4.94e-07	2.18e-05
BGIBMGA013130	112.363	38.1892	1.5569	2.4e-09	1.31e-07
BGIBMGA013131	43.6544	121.671	-1.4788	1.47e-10	9.22e-09
BGIBMGA013168	55.8693	20.398	1.4536	6.6e-05	0.0020058
BGIBMGA013245	101.328	29.5217	1.7792	3.87e-10	2.31e-08
BGIBMGA013267	160.668	6.25626	4.6826	2.15e-37	4.1e-35
BGIBMGA013273	39.2126	132.424	-1.7558	5.28e-14	4.76e-12
BGIBMGA013341	69.611	25.6767	1.4389	9.95e-06	0.00035131
BGIBMGA013342	409.477	163.51	1.3244	1.13e-23	1.61e-21
BGIBMGA013477	1.80447	99.9697	-5.7918	8.73e-26	1.29e-23
BGIBMGA013566	46.7775	98.9922	-1.0815	4.52e-06	0.00017658
BGIBMGA013778	12.7007	68.0368	-2.4214	4.87e-11	3.27e-09
BGIBMGA013812	263.661	1538.32	-2.5446	1.32e-226	1.83e-223
BGIBMGA013860	33.3828	8.60235	1.9563	0.00012235	0.003435
BGIBMGA014064	75.0244	204.241	-1.4448	3.17e-16	3.13e-14
BGIBMGA014144	270.046	124.213	1.1204	1.4e-12	1.08e-10
BGIBMGA014178	46.0835	130.339	-1.4999	2.09e-11	1.47e-09
BGIBMGA014190	38.3798	6.25626	2.617	7.49e-07	3.17e-05
BGIBMGA014207	14.4358	55.4591	-1.9418	1.99e-07	9.17e-06
BGIBMGA014208	210.429	15.38	3.7742	4.46e-43	9.89e-41
BGIBMGA014246	51.3581	4.82253	3.4127	6.4e-11	4.2e-09
BGIBMGA014287	635.938	1572.73	-1.3063	1.35e-98	6.23e-96
BGIBMGA014342	55.7999	181.171	-1.699	7.33e-18	8.38e-16
BGIBMGA014348	4694.34	1552.79	1.5961	0	0
BGIBMGA014505	92.2363	0	9.4669	8.49e-18	9.61e-16
Novel00011	79.7438	32.6498	1.2883	1.51e-05	0.0005162
Novel00038	2.5679	40.2746	-3.9712	3.18e-10	1.93e-08
Novel00042	32.5499	116.718	-1.8423	3.05e-13	2.6e-11
Novel00061	20.4738	1.04271	4.2954	7.81e-06	0.00028305
Novel00090	29.4962	106.747	-1.8556	2.44e-12	1.85e-10
Novel00100	4.51118	23.5913	-2.3867	0.00012287	0.003441
Novel00138	0	15.4451	-3.9906	9.59e-05	0.0027771
Novel00150	25.1238	69.4705	-1.4673	1.47e-06	6.05e-05
Novel00160	1298.8	597.407	1.1204	1.82e-54	5.19e-52
Novel00213	83.8386	400.922	-2.2576	4.51e-53	1.22e-50
Novel00281	18.8776	56.5018	-1.5816	4.7e-06	0.00018151
Novel00319	139.222	30.1734	2.206	1.92e-17	2.07e-15
Novel00322	48.4432	126.168	-1.381	5.19e-10	3.03e-08
Novel00337	31.9253	142.786	-2.1611	4.83e-19	5.82e-17
Novel00365	4.64999	33.0408	-2.829	6.6e-07	2.82e-05
Novel00369	31.1619	68.6885	-1.1403	6.97e-05	0.0021071
Novel00523	2.84552	19.616	-2.7853	0.00014344	0.0039277
Novel00553	6.17685	36.6252	-2.5679	6.31e-07	2.72e-05
Novel00568	34.0074	97.6236	-1.5214	4.73e-09	2.5e-07
Novel00590	20.2656	79.4414	-1.9709	3.33e-10	2.01e-08
Novel00643	7.21789	34.3442	-2.2504	7.49e-06	0.00027409
Novel00654	49.4842	163.119	-1.7209	1.72e-16	1.77e-14
Novel00667	792.441	114.763	2.7876	6.33e-120	3.51e-117
Novel00674	53.4402	18.8339	1.5046	6.1e-05	0.0018741
Novel00742	5.41342	28.8048	-2.4117	1.97e-05	0.00065344
Novel00764	57.6737	2.21576	4.702	1.82e-14	1.67e-12
Novel00765	21.3067	59.6951	-1.4863	6.64e-06	0.00024558
Novel00815	29.288	118.152	-2.0123	8.29e-15	7.73e-13
Novel00836	46.0835	115.219	-1.3221	8.82e-09	4.49e-07
Novel00844	88.4886	12.5777	2.8146	5.28e-15	4.97e-13
Novel00859	42.2663	87.8482	-1.0555	2.24e-05	0.00073551
Novel00891	17.6283	47.5084	-1.4303	9.22e-05	0.0026839
Novel00917	6.80148	29.9779	-2.14	4.88e-05	0.0015295
Novel00942	2.84552	20.007	-2.8137	0.00011371	0.0032251
Novel00949	336.742	1.43373	7.8757	3.05e-72	1.13e-69
Novel00955	19.5716	49.268	-1.3319	0.00015576	0.0042339
Novel01018	11.4515	36.56	-1.6747	0.00012818	0.0035717
Novel01040	430.02	171.786	1.3238	9.23e-25	1.35e-22
Novel01049	29.288	87.001	-1.5707	1.57e-08	7.82e-07
Novel01052	14.297	0	4.8376	0.00012547	0.0035048
Novel01070	70.7215	1.17305	5.9138	4.29e-18	5.01e-16
Novel01104	295.309	1381.65	-2.2261	1.98e-175	1.69e-172
Novel01130	617.407	48.8118	3.6609	3.87e-120	2.26e-117
Novel01137	1803.78	545.141	1.7263	2.58e-147	1.91e-144
Novel01166	86.1983	35.9083	1.2633	9.56e-06	0.00033998
Novel01220	55.8693	0	8.1587	5.07e-13	4.1e-11
Novel01252	7.21789	34.3442	-2.2504	7.49e-06	0.00027409
Novel01264	701.107	2263.27	-1.6907	2.74e-202	2.76e-199

## Sheet: W_AKBHvsD_CY
Gene_id	readcount_W_AKBH	readcount_D_CY	Log2(FC)	P value	q value
BGIBMGA000004	27.6529	5.08269	2.4438	8.8419e-05	0.0018016
BGIBMGA000005	8.53046	28.7841	-1.7546	0.00027042	0.0049633
BGIBMGA000013	1230.02	3890.61	-1.6613	0	0
BGIBMGA000068	1606.57	91.97	4.1267	0	0
BGIBMGA000072	184.187	77.0429	1.2574	1.2153e-09	5.1573e-08
BGIBMGA000132	1337.29	609.12	1.1345	2.2487e-50	4.7892e-48
BGIBMGA000158	555.617	1509.29	-1.4417	3.571e-119	2.0155e-116
BGIBMGA000206	599.549	273.984	1.1298	2.4523e-23	2.3659e-21
BGIBMGA000207	682.721	287.627	1.2471	3.3244e-31	4.7501e-29
BGIBMGA000208	253.355	118.346	1.0981	2.9669e-10	1.3504e-08
BGIBMGA000209	1620.57	750.366	1.1108	2.035e-58	4.9938e-56
BGIBMGA000238	2775.81	540.317	2.361	0	0
BGIBMGA000239	692.389	98.1227	2.8189	3.5205e-101	1.6558e-98
BGIBMGA000320	15.7103	48.2053	-1.6175	7.6777e-06	0.00019923
BGIBMGA000395	1678.94	3979.69	-1.2451	3.6273e-255	2.9246e-252
BGIBMGA000397	42.7234	100.316	-1.2315	7.9138e-08	2.7402e-06
BGIBMGA000404	16.9187	42.9621	-1.3444	0.00018912	0.0036122
BGIBMGA000412	36.1123	89.9904	-1.3173	9.9348e-08	3.3677e-06
BGIBMGA000444	40.804	88.4923	-1.1168	2.499e-06	7.0346e-05
BGIBMGA000457	316.48	13.3755	4.5644	4.0219e-69	1.3757e-66
BGIBMGA000496	27.3686	59.2267	-1.1137	0.00012097	0.0024169
BGIBMGA000664	23.5299	65.54	-1.4779	8.8539e-07	2.6794e-05
BGIBMGA000776	357	1599.71	-2.1638	1.3795e-208	9.7323e-206
BGIBMGA000777	41.586	148.468	-1.836	1.7406e-17	1.3276e-15
BGIBMGA001117	21.3972	63.0789	-1.5597	5.8014e-07	1.7892e-05
BGIBMGA001146	0	17.9232	-7.978	2.4465e-05	0.00057413
BGIBMGA001175	25.3781	59.9758	-1.2408	3.0021e-05	0.00069729
BGIBMGA001197	25.9468	56.8726	-1.1322	0.0001384	0.0027169
BGIBMGA001213	94.9724	1.76557	5.7493	3.0857e-23	2.9518e-21
BGIBMGA001220	17.2742	45.9582	-1.4117	6.5675e-05	0.0014014
BGIBMGA001235	27.9373	0	7.4434	1.7478e-07	5.7285e-06
BGIBMGA001278	14.0753	40.9825	-1.5418	6.3916e-05	0.001369
BGIBMGA001358	14297	1466.17	3.2856	0	0
BGIBMGA001359	0	33.8133	-8.8938	3.7025e-08	1.357e-06
BGIBMGA001360	0	56.4446	-7.3111	1.2231e-14	7.7128e-13
BGIBMGA001474	7.32198	32.6362	-2.1562	1.1247e-05	0.00028401
BGIBMGA001622	190.087	5.3502	5.1509	4.3849e-44	8.5339e-42
BGIBMGA001648	48.4814	17.0136	1.5107	0.00026223	0.0048366
BGIBMGA001818	94.4748	38.896	1.2803	9.7277e-06	0.00024787
BGIBMGA001935	82.3189	31.4592	1.3877	9.4925e-06	0.00024328
BGIBMGA002406	30.6386	82.2861	-1.4253	7.6338e-08	2.6596e-06
BGIBMGA002439	22.6768	57.6217	-1.3454	1.522e-05	0.00037187
BGIBMGA002539	154.899	76.0264	1.0268	3.7832e-06	0.00010365
BGIBMGA002548	12.7246	50.2384	-1.9812	2.159e-07	7.003e-06
BGIBMGA002577	32.4868	0	9.246	2.7895e-07	8.9454e-06
BGIBMGA002578	41.7993	0	6.3854	5.1347e-11	2.52e-09
BGIBMGA002619	4.19414	22.7919	-2.4421	8.4591e-05	0.0017361
BGIBMGA002689	702.057	1612.76	-1.1999	2.6816e-99	1.1642e-96
BGIBMGA002704	13.5776	0	5.6655	0.00017492	0.0033638
BGIBMGA002716	12.5113	37.0234	-1.5652	0.00012423	0.0024732
BGIBMGA002765	2.13261	37.1839	-4.124	5.2094e-10	2.306e-08
BGIBMGA002876	1.20848	27.0185	-4.4827	6.7734e-08	2.3893e-06
BGIBMGA002877	2.27479	41.3036	-4.1825	4.9964e-11	2.4629e-09
BGIBMGA002909	0	15.7831	-4.0941	5.3459e-05	0.001174
BGIBMGA002958	46.4199	6.84826	2.7609	4.6442e-08	1.6695e-06
BGIBMGA003027	17.4874	50.1314	-1.5194	1.1924e-05	0.00029777
BGIBMGA003178	227.834	98.0692	1.2161	5.3419e-11	2.5991e-09
BGIBMGA003202	16.9898	48.6868	-1.5189	1.6002e-05	0.00038762
BGIBMGA003203	5.75806	55.0536	-3.2572	2.7242e-12	1.4713e-10
BGIBMGA003228	4.4074	31.7267	-2.8477	5.5252e-07	1.7087e-05
BGIBMGA003259	197.48	91.5419	1.1092	1.9695e-08	7.4104e-07
BGIBMGA003292	14445.1	1678.41	3.1054	0	0
BGIBMGA003330	78.8357	262.962	-1.7379	7.1813e-28	8.7165e-26
BGIBMGA003508	13.1511	36.8629	-1.487	0.00021426	0.0040444
BGIBMGA003541	0	33.4388	-5.7078	7.8618e-10	3.4397e-08
BGIBMGA003564	98.5979	239.743	-1.2819	1.4038e-17	1.1004e-15
BGIBMGA003573	0	14.3385	-7.6561	0.00012705	0.0025115
BGIBMGA003656	158.595	76.4544	1.0527	1.6659e-06	4.8218e-05
BGIBMGA003694	115.446	49.0613	1.2346	2.2038e-06	6.2662e-05
BGIBMGA003703	9.31242	40.287	-2.1131	1.4143e-06	4.1573e-05
BGIBMGA003704	13.009	47.0818	-1.8557	1.4087e-06	4.1519e-05
BGIBMGA003705	1.06631	18.2977	-4.101	1.3502e-05	0.00033424
BGIBMGA003729	8.74372	62.9719	-2.8484	1.7254e-12	9.5006e-11
BGIBMGA003788	70.8028	21.9358	1.6905	1.3716e-06	4.0637e-05
BGIBMGA003825	47.6284	12.68	1.9093	1.3921e-05	0.00034236
BGIBMGA003908	19.549	0	8.5133	3.1659e-05	0.00072933
BGIBMGA003973	376.549	146.649	1.3605	1.2543e-20	1.1149e-18
BGIBMGA003994	46.4199	13.2685	1.8067	3.8542e-05	0.00087186
BGIBMGA004024	35.5436	7.70429	2.2059	3.2225e-05	0.00074085
BGIBMGA004037	18.4827	66.8775	-1.8553	9.0023e-09	3.4801e-07
BGIBMGA004039	10.8763	32.9572	-1.5994	0.00024034	0.0044917
BGIBMGA004408	72.1535	28.8911	1.3204	7.1385e-05	0.0015062
BGIBMGA004476	174.874	412.34	-1.2375	8.8794e-28	1.0663e-25
BGIBMGA004635	33.9797	104.81	-1.625	3.6624e-11	1.8456e-09
BGIBMGA004727	125.469	62.4903	1.0056	4.5351e-05	0.0010137
BGIBMGA004728	490.43	135.467	1.8561	1.8829e-42	3.4843e-40
BGIBMGA004735	49.4767	0	9.8529	1.1547e-09	4.9371e-08
BGIBMGA004741	13.5066	48.9543	-1.8578	8.5571e-07	2.5966e-05
BGIBMGA004756	0	46.6538	-9.3582	3.5399e-10	1.5983e-08
BGIBMGA004888	11.0185	35.6323	-1.6933	7.4409e-05	0.0015583
BGIBMGA004920	10.9474	34.4553	-1.6541	0.00012419	0.0024732
BGIBMGA004984	30.9229	73.1908	-1.243	3.9142e-06	0.00010672
BGIBMGA005012	58.718	207.962	-1.8244	1.0969e-23	1.0674e-21
BGIBMGA005251	5.90023	26.9115	-2.1894	5.749e-05	0.001248
BGIBMGA005302	24.3829	74.7958	-1.6171	2.5168e-08	9.3452e-07
BGIBMGA005303	0	315.394	-8.5303	3.5939e-66	1.0964e-63
BGIBMGA005329	13.08	37.2909	-1.5115	0.00016745	0.0032366
BGIBMGA005498	31.776	70.7297	-1.1544	1.6424e-05	0.00039699
BGIBMGA005552	32.7712	146.06	-2.1561	1.5327e-20	1.3516e-18
BGIBMGA005564	75.4235	163.823	-1.1191	1.4063e-10	6.5327e-09
BGIBMGA005658	0	40.7685	-8.1637	2.9034e-10	1.3269e-08
BGIBMGA005696	2871.21	1165.01	1.3013	2.5475e-135	1.5135e-132
BGIBMGA005827	176.225	571.08	-1.6963	8.6191e-57	2.0269e-54
BGIBMGA005828	58.2915	283.721	-2.2831	8.6141e-41	1.5434e-38
BGIBMGA005831	58.7891	123.643	-1.0726	6.3822e-08	2.2655e-06
BGIBMGA005832	191.935	593.391	-1.6284	5.1754e-56	1.1922e-53
BGIBMGA005847	0	23.9689	-4.6969	2.9594e-07	9.4365e-06
BGIBMGA005891	2.63023	24.0759	-3.1943	4.4968e-06	0.00012143
BGIBMGA005936	9.02807	31.9942	-1.8253	8.283e-05	0.0017093
BGIBMGA005944	57.083	147.131	-1.366	2.8693e-12	1.5423e-10
BGIBMGA005966	46.9886	96.0896	-1.0321	3.5175e-06	9.6843e-05
BGIBMGA006180	74.8548	26.9115	1.4759	8.652e-06	0.00022349
BGIBMGA006225	33.9797	93.147	-1.4548	6.679e-09	2.6087e-07
BGIBMGA006323	22.6057	55.1606	-1.2869	4.0454e-05	0.00091245
BGIBMGA006329	8.67263	31.3522	-1.854	8.3479e-05	0.0017195
BGIBMGA006548	25.6625	56.6051	-1.1413	0.00013152	0.002591
BGIBMGA006588	97.887	204.003	-1.0594	5.7553e-12	3.05e-10
BGIBMGA006654	87.0818	35.7928	1.2827	2.1042e-05	0.00049899
BGIBMGA006745	86.9396	4.33366	4.3264	1.0523e-19	9.2081e-18
BGIBMGA006789	145.089	364.991	-1.3309	3.1865e-27	3.5969e-25
BGIBMGA006944	20.8285	49.1148	-1.2376	0.00016338	0.0031688
BGIBMGA007041	64.8315	16.9066	1.9391	2.9362e-07	9.3892e-06
BGIBMGA007061	142.814	425.983	-1.5767	4.2186e-39	7.4405e-37
BGIBMGA007111	291.742	72.4417	2.0098	6.1717e-29	8.0076e-27
BGIBMGA007121	290.675	137.34	1.0817	2.857e-11	1.4726e-09
BGIBMGA007192	44.2873	104.436	-1.2377	3.8543e-08	1.4035e-06
BGIBMGA007222	8.74372	33.8668	-1.9536	2.4274e-05	0.00057083
BGIBMGA007282	48.6947	8.82783	2.4636	1.7061e-07	5.6146e-06
BGIBMGA007297	41.9414	136.698	-1.7045	6.5504e-15	4.2012e-13
BGIBMGA007376	43.7186	3.37063	3.6972	1.0067e-09	4.3209e-08
BGIBMGA007397	30.6386	88.7063	-1.5337	4.5938e-09	1.8259e-07
BGIBMGA007409	3.69653	29.0516	-2.9744	1.0223e-06	3.0854e-05
BGIBMGA007418	197.907	485.37	-1.2943	2.2608e-34	3.6986e-32
BGIBMGA007628	78.9778	244.879	-1.6325	3.483e-24	3.4487e-22
BGIBMGA007647	69.9498	29.7471	1.2336	0.00023132	0.0043447
BGIBMGA007649	80.1863	33.0107	1.2804	4.5965e-05	0.0010234
BGIBMGA007789	16.2079	76.8824	-2.246	5.2684e-12	2.8051e-10
BGIBMGA007844	10.3076	41.5711	-2.0119	1.9348e-06	5.5715e-05
BGIBMGA007861	2.27479	48.4193	-4.4118	5.9468e-13	3.4075e-11
BGIBMGA008010	263.733	98.1762	1.4256	5.03e-16	3.4621e-14
BGIBMGA008268	3805.01	1859.19	1.0332	7.3744e-118	3.9639e-115
BGIBMGA008442	58.0071	12.68	2.1937	1.2172e-07	4.0771e-06
BGIBMGA008445	272.619	66.5565	2.0342	1.3651e-27	1.6051e-25
BGIBMGA008460	7.46415	42.7481	-2.5178	4.4906e-08	1.6195e-06
BGIBMGA008483	5.61589	27.4465	-2.289	3.1094e-05	0.00071923
BGIBMGA008554	25.0227	60.7783	-1.2803	1.7589e-05	0.00042247
BGIBMGA008664	190.585	422.452	-1.1484	9.3489e-26	1.0051e-23
BGIBMGA008687	0	27.821	-5.7981	2.0705e-08	7.7468e-07
BGIBMGA008715	81.9635	0	7.2592	2.131e-19	1.8387e-17
BGIBMGA008821	13.7198	0	4.6805	0.00023376	0.0043832
BGIBMGA008829	28.1505	69.7666	-1.3094	2.986e-06	8.3224e-05
BGIBMGA008832	46.4199	0	9.7609	2.9652e-09	1.2083e-07
BGIBMGA008864	29.2879	64.3094	-1.1347	4.9288e-05	0.0010888
BGIBMGA008954	24.2407	57.4077	-1.2438	4.3161e-05	0.00096858
BGIBMGA008998	11.2318	40.287	-1.8427	8.8761e-06	0.00022823
BGIBMGA009027	2.70131	20.0633	-2.8928	6.0518e-05	0.0013087
BGIBMGA009028	1.27957	21.6148	-4.0783	2.3243e-06	6.5591e-05
BGIBMGA009095	276.813	758.177	-1.4536	1.9543e-61	5.2389e-59
BGIBMGA009187	232.028	92.8795	1.3209	1.0446e-12	5.8665e-11
BGIBMGA009199	20.5442	0	6	3.8555e-06	0.00010538
BGIBMGA009210	165.775	59.3337	1.4823	3.0501e-11	1.5509e-09
BGIBMGA009402	7.39306	33.5993	-2.1842	7.1564e-06	0.00018743
BGIBMGA009533	31.2784	81.2161	-1.3766	1.826e-07	5.9399e-06
BGIBMGA009556	16.6344	0	7.2804	5.025e-05	0.0011057
BGIBMGA009572	46.2777	207.16	-2.1624	1.5136e-28	1.9197e-26
BGIBMGA009610	5.75806	27.393	-2.2502	3.7591e-05	0.00085379
BGIBMGA009799	383.729	111.124	1.7879	7.8211e-32	1.1466e-29
BGIBMGA009857	185.964	73.9398	1.3306	1.3715e-10	6.4237e-09
BGIBMGA009879	102.081	50.9339	1.003	0.00024306	0.00452
BGIBMGA009925	29.4301	4.01265	2.8747	8.591e-06	0.00022242
BGIBMGA009933	62.9832	194.212	-1.6246	2.1339e-19	1.8387e-17
BGIBMGA009983	38.4582	85.4962	-1.1526	2.224e-06	6.3077e-05
BGIBMGA010223	13.5066	50.3989	-1.8997	4.1224e-07	1.2962e-05
BGIBMGA010277	55.1636	134.665	-1.2876	1.3982e-10	6.522e-09
BGIBMGA010294	17.4874	64.0954	-1.8739	1.4939e-08	5.7358e-07
BGIBMGA010365	70.3052	233.536	-1.7319	7.8258e-25	8.1044e-23
BGIBMGA010386	4.33632	40.394	-3.2196	2.5128e-09	1.0352e-07
BGIBMGA010392	802.005	380.132	1.0771	3.4005e-28	4.1722e-26
BGIBMGA010457	15.6392	0	5.8694	5.5605e-05	0.0012117
BGIBMGA010477	65.1869	3.53113	4.2064	6.1197e-15	3.9474e-13
BGIBMGA010515	149.07	32.1547	2.2129	1.4376e-17	1.1191e-15
BGIBMGA010516	54.0973	7.16927	2.9157	1.2044e-09	5.1303e-08
BGIBMGA010553	31.4205	1.60506	4.291	5.0938e-08	1.8196e-06
BGIBMGA010585	28.577	76.5079	-1.4208	2.3132e-07	7.4816e-06
BGIBMGA010586	5.61589	27.3395	-2.2834	3.3029e-05	0.00075319
BGIBMGA010769	13.4355	0	6.9722	0.00023487	0.0043967
BGIBMGA010849	87.295	34.4553	1.3412	9.5044e-06	0.00024328
BGIBMGA010887	12.5824	39.966	-1.6674	3.2603e-05	0.00074649
BGIBMGA010889	150.136	323.527	-1.1076	3.5435e-19	3.0302e-17
BGIBMGA010891	325.295	832.705	-1.3561	2.0146e-61	5.2389e-59
BGIBMGA011009	44.2873	100.744	-1.1857	1.6051e-07	5.3288e-06
BGIBMGA011058	672.769	5680.36	-3.0778	0	0
BGIBMGA011087	27.0131	71.7462	-1.4092	6.3179e-07	1.938e-05
BGIBMGA011175	93.5507	40.394	1.2116	2.7892e-05	0.0006505
BGIBMGA011266	0	16.6391	-5.2858	1.5054e-05	0.00036862
BGIBMGA011277	6.1135	57.4612	-3.2325	1.0735e-12	5.9989e-11
BGIBMGA011435	29.7855	82.5536	-1.4707	3.821e-08	1.3958e-06
BGIBMGA011568	7.03763	27.714	-1.9775	0.00011967	0.0023952
BGIBMGA011687	45.1403	98.1762	-1.121	6.6237e-07	2.0262e-05
BGIBMGA011742	58.0071	4.49417	3.6901	2.0535e-12	1.1198e-10
BGIBMGA011754	257.122	527.637	-1.0371	1.0582e-27	1.2573e-25
BGIBMGA011891	54.9504	160.078	-1.5426	2.7019e-15	1.7732e-13
BGIBMGA011975	32.9134	79.076	-1.2646	1.2005e-06	3.5754e-05
BGIBMGA012002	6444.48	766.951	3.0709	0	0
BGIBMGA012025	17.2742	51.6294	-1.5796	5.1375e-06	0.00013677
BGIBMGA012027	5.82915	36.8629	-2.6608	1.7508e-07	5.7285e-06
BGIBMGA012089	11.1607	147.184	-3.7211	3.7002e-33	5.8011e-31
BGIBMGA012133	5.82915	26.3765	-2.1779	7.1632e-05	0.0015085
BGIBMGA012182	698.574	315.929	1.1448	1.5095e-27	1.7566e-25
BGIBMGA012737	153.264	76.6149	1.0003	7.3029e-06	0.00019082
BGIBMGA012740	4949.09	1463.33	1.7579	0	0
BGIBMGA012753	577.583	239.368	1.2708	1.6676e-27	1.9209e-25
BGIBMGA012820	10.3787	38.0934	-1.8759	1.2538e-05	0.00031173
BGIBMGA012872	1095.17	519.719	1.0754	8.8292e-38	1.5101e-35
BGIBMGA012894	2.41696	21.0263	-3.1209	2.1818e-05	0.00051632
BGIBMGA012904	34.6905	74.2608	-1.0981	2.0309e-05	0.00048264
BGIBMGA012936	30.7097	65.1654	-1.0854	7.5186e-05	0.0015688
BGIBMGA012975	14.2174	54.6791	-1.9433	8.9411e-08	3.0616e-06
BGIBMGA012998	24.454	1.97957	3.6268	5.8032e-06	0.00015341
BGIBMGA013123	7.7485	43.4436	-2.4872	4.2606e-08	1.5464e-06
BGIBMGA013130	115.09	3.58463	5.0048	3.7907e-27	4.2365e-25
BGIBMGA013131	44.7138	105.987	-1.2451	2.6785e-08	9.8485e-07
BGIBMGA013245	103.787	29.2656	1.8264	5.462e-10	2.4084e-08
BGIBMGA013273	40.1642	183.993	-2.1957	5.8696e-26	6.4327e-24
BGIBMGA013304	255.061	645.769	-1.3402	2.7107e-47	5.6663e-45
BGIBMGA013358	0	27.821	-5.805	2.0726e-08	7.7468e-07
BGIBMGA013395	4.83393	32.9037	-2.767	4.894e-07	1.5219e-05
BGIBMGA013398	70.2341	23.4339	1.5836	4.9805e-06	0.00013322
BGIBMGA013458	10.8763	35.2578	-1.6968	7.9452e-05	0.0016517
BGIBMGA013477	1.84827	81.7511	-5.467	7.3906e-22	6.8381e-20
BGIBMGA013593	3.69653	19.7957	-2.4209	0.00026566	0.0048841
BGIBMGA013633	30.141	95.4476	-1.663	1.4598e-10	6.7532e-09
BGIBMGA013806	12.3692	35.3648	-1.5156	0.00024087	0.0044941
BGIBMGA013812	270.06	784.982	-1.5394	1.9612e-68	6.5112e-66
BGIBMGA013842	65.6135	25.1459	1.3837	8.0248e-05	0.0016652
BGIBMGA013860	34.1929	76.7754	-1.1669	6.0858e-06	0.0001605
BGIBMGA013957	58.5758	21.0263	1.4781	8.1474e-05	0.0016844
BGIBMGA013966	6.75328	45.3697	-2.7481	3.9191e-09	1.5743e-07
BGIBMGA014049	65.5424	153.818	-1.2307	3.016e-11	1.5405e-09
BGIBMGA014064	76.8452	181.318	-1.2385	4.2547e-13	2.4756e-11
BGIBMGA014065	62.2013	24.2899	1.3566	0.00016	0.0031139
BGIBMGA014144	276.6	128.191	1.1095	2.9957e-11	1.5371e-09
BGIBMGA014178	47.2019	429.568	-3.186	1.8161e-83	7.069e-81
BGIBMGA014198	0	34.8298	-6.1292	3.9999e-10	1.7917e-08
BGIBMGA014201	159.52	328.556	-1.0424	5.7039e-18	4.5342e-16
BGIBMGA014207	14.7861	42.2131	-1.5134	6.1274e-05	0.00132
BGIBMGA014208	215.536	24.9854	3.1088	4.1043e-36	6.8131e-34
BGIBMGA014291	1.06631	39.9125	-5.2261	2.1145e-11	1.105e-09
BGIBMGA014342	57.1541	226.795	-1.9885	2.4085e-28	2.9876e-26
BGIBMGA014348	4808.26	728.965	2.7216	0	0
BGIBMGA014505	94.4748	610.03	-2.6909	2.4503e-101	1.2026e-98
BGIBMGA014598	2.34588	25.2529	-3.4283	1.3696e-06	4.0637e-05
Novel00011	81.6792	12.252	2.737	5.4897e-13	3.1616e-11
Novel00033	27.0842	3.31712	3.0294	1.1358e-05	0.00028619
Novel00042	33.3399	102.242	-1.6167	7.3328e-11	3.5373e-09
Novel00061	20.9707	0	6.0296	3.0678e-06	8.5294e-05
Novel00073	26.8709	1.44455	4.2174	5.3664e-07	1.6642e-05
Novel00096	293.732	790.706	-1.4286	1.4603e-62	4.121e-60
Novel00150	25.7336	88.9738	-1.7897	8.9432e-11	4.2416e-09
Novel00158	52.5334	113.264	-1.1084	1.1708e-07	3.9332e-06
Novel00202	21.8238	59.6012	-1.4494	3.7109e-06	0.00010192
Novel00212	3106.79	1010.87	1.6198	2.4952e-210	1.8777e-207
Novel00213	85.8733	202.291	-1.2362	2.0922e-14	1.2905e-12
Novel00220	36.4677	89.5624	-1.2963	1.4664e-07	4.8827e-06
Novel00269	11.8716	43.6576	-1.8787	2.8622e-06	7.997e-05
Novel00281	19.3357	46.1722	-1.2558	0.00022223	0.0041878
Novel00317	52.6045	113.959	-1.1153	9.4183e-08	3.2119e-06
Novel00322	49.6188	3.42413	3.8571	3.7726e-11	1.8927e-09
Novel00326	8.10394	74.2608	-3.1959	7.7782e-16	5.2262e-14
Novel00337	32.7001	162.432	-2.3125	2.1896e-24	2.2068e-22
Novel00338	176.581	0	8.1035	2.3803e-37	4.0103e-35
Novel00341	98.8822	231.289	-1.2259	4.3902e-16	3.0403e-14
Novel00345	0	18.6722	-5.0371	4.9608e-06	0.00013301
Novel00365	4.76284	30.8707	-2.6963	1.4948e-06	4.3489e-05
Novel00369	31.9181	94.324	-1.5632	9.328e-10	4.0343e-08
Novel00373	82.5322	34.6158	1.2535	4.9637e-05	0.0010943
Novel00402	17.6296	99.7277	-2.5	8.4493e-17	6.2337e-15
Novel00459	14.5729	55.9631	-1.9412	6.4501e-08	2.2824e-06
Novel00470	11.6583	34.5088	-1.5656	0.00021086	0.0039869
Novel00490	6.89545	25.9485	-1.9119	0.00026507	0.0048812
Novel00501	10.2366	46.7073	-2.1899	1.1544e-07	3.8897e-06
Novel00523	2.91457	19.3677	-2.7323	0.00012503	0.0024847
Novel00524	30.5675	79.504	-1.379	2.3769e-07	7.6658e-06
Novel00553	6.32676	31.8872	-2.3334	5.6984e-06	0.00015135
Novel00590	20.7575	170.457	-3.0377	6.573e-33	1.0027e-30
Novel00640	11.5872	34.7228	-1.5834	0.00018063	0.0034618
Novel00654	50.6851	393.775	-2.9577	4.8561e-72	1.713e-69
Novel00662	42.439	108.609	-1.3557	2.3791e-09	9.8372e-08
Novel00667	811.673	191.751	2.0817	2.9455e-81	1.1083e-78
Novel00720	17.6296	48.5263	-1.4608	2.7068e-05	0.00063261
Novel00764	59.0734	5.1897	3.5088	3.6641e-12	1.9602e-10
Novel00765	21.8238	64.2024	-1.5567	4.7626e-07	1.4892e-05
Novel00802	14.5729	46.5467	-1.6754	6.8802e-06	0.00018061
Novel00815	29.9988	150.287	-2.3247	8.3237e-23	7.8956e-21
Novel00859	43.2921	309.188	-2.8363	6.9866e-55	1.5773e-52
Novel00885	14.5729	0	6.5045	0.0001086	0.0021969
Novel00911	3.55436	20.7588	-2.5461	0.00012606	0.0025008
Novel00912	7.46415	32.5292	-2.1237	1.3841e-05	0.00034113
Novel00917	6.96654	42.5876	-2.6119	2.6472e-08	9.7853e-07
Novel00942	2.91457	22.8989	-2.9739	1.4332e-05	0.00035169
Novel00949	344.915	23.9689	3.847	5.9483e-68	1.9184e-65
Novel00955	20.0466	1.49806	3.7422	3.2414e-05	0.00074367
Novel00983	8.95698	47.4563	-2.4055	1.8336e-08	6.9691e-07
Novel00991	4.33632	28.0886	-2.6954	4.449e-06	0.00012101
Novel01003	11.5872	40.7685	-1.8149	9.5385e-06	0.0002436
Novel01006	28.3638	59.1197	-1.0596	0.00020974	0.003979
Novel01014	47.7706	7.8648	2.6026	8.5186e-08	2.9406e-06
Novel01027	18.6959	49.1148	-1.3934	4.3137e-05	0.00096858
Novel01040	440.456	69.7666	2.6584	6.0648e-61	1.5213e-58
Novel01049	29.9988	98.2832	-1.712	3.4434e-11	1.743e-09
Novel01052	14.644	62.1693	-2.0859	2.7411e-09	1.1211e-07
Novel01070	72.4378	0	6.5956	6.9634e-18	5.4967e-16
Novel01104	302.476	774.602	-1.3566	2.7085e-57	6.5049e-55
Novel01137	1847.56	178.055	3.3752	0	0
Novel01220	57.2252	0	8.4779	9.8139e-13	5.539e-11
Novel01232	39.2401	1.55156	4.6605	5.0736e-10	2.2548e-08
Novel01242	108.834	52.9135	1.0404	8.7008e-05	0.0017793
Novel01252	7.39306	29.5866	-2.0007	6.268e-05	0.0013477
Novel01258	27.0131	1.23055	4.4563	3.3352e-07	1.0546e-05
Novel01264	718.123	1584.52	-1.1417	3.8495e-91	1.6094e-88
Novel01288	166.06	31.5662	2.3952	2.4018e-21	2.169e-19

## Sheet: W_AKSQvsD_CH
Gene_id	readcount_W_AKSQ	readcount_D_CH	Log2(FC)	P value	q value
BGIBMGA000013	1092.49	3463.37	-1.6646	0	0
BGIBMGA000068	2835.68	212.151	3.7405	0	0
BGIBMGA000074	135.609	362.628	-1.419	9.3419e-31	1.4502e-28
BGIBMGA000101	89.3522	34.2908	1.3817	8.1549e-06	0.00021497
BGIBMGA000140	63.9987	149.787	-1.2268	1.725e-11	9.6404e-10
BGIBMGA000150	55.4499	19.846	1.4823	0.0001856	0.0034806
BGIBMGA000158	2738.89	95.8384	4.8368	0	0
BGIBMGA000159	15.5752	41.6388	-1.4187	9.3862e-05	0.0019005
BGIBMGA000238	2691.52	1318.19	1.0299	8.068e-77	3.2206e-74
BGIBMGA000264	1.8737	23.5514	-3.6518	1.4494e-06	4.3666e-05
BGIBMGA000424	146.734	65.4414	1.1649	1.0436e-06	3.2221e-05
BGIBMGA000428	6.14809	30.3342	-2.3027	8.0917e-06	0.00021385
BGIBMGA000457	496.824	169.821	1.5487	3.378e-31	5.3938e-29
BGIBMGA000496	108.265	49.8661	1.1184	5.5085e-05	0.0011661
BGIBMGA000527	44.0906	10.1742	2.1156	1.005e-05	0.00025823
BGIBMGA000553	69.1514	159.144	-1.2025	7.8208e-12	4.6996e-10
BGIBMGA000715	1028.72	336.251	1.6132	4.6463e-67	1.4838e-64
BGIBMGA000775	20.2594	1.13047	4.1636	1.733e-05	0.00041388
BGIBMGA000776	202.184	1119.41	-2.469	4.785e-174	3.146e-171
BGIBMGA000788	95.2076	38.5614	1.3039	1.2397e-05	0.00030655
BGIBMGA000829	149.077	306.042	-1.0377	9.3657e-18	8.7234e-16
BGIBMGA001123	48.7163	110.032	-1.1754	2.1184e-08	8.61e-07
BGIBMGA001147	32.7313	7.47363	2.1308	0.00013107	0.0025478
BGIBMGA001206	113.535	248.828	-1.132	2.1719e-16	1.8673e-14
BGIBMGA001213	198.203	9.60896	4.3665	2.5528e-42	5.9442e-40
BGIBMGA001265	97.7839	196.889	-1.0097	1.4314e-11	8.1211e-10
BGIBMGA001358	13080.4	4499.94	1.5394	0	0
BGIBMGA001383	60.8368	141.811	-1.2209	6.8004e-11	3.4866e-09
BGIBMGA001386	39.7577	80.2003	-1.0124	1.5697e-05	0.00037975
BGIBMGA001399	40.7531	9.16933	2.152	1.7269e-05	0.00041332
BGIBMGA001490	228.709	547.02	-1.2581	4.4385e-39	9.0199e-37
BGIBMGA001511	11.1837	48.1704	-2.1068	8.5595e-08	3.1574e-06
BGIBMGA001622	167.755	2.76336	5.9238	2.5265e-39	5.4305e-37
BGIBMGA001630	46.4327	5.0871	3.1902	5.5972e-09	2.4248e-07
BGIBMGA001695	9.83694	34.4792	-1.8094	3.411e-05	0.0007625
BGIBMGA001700	3.22043	19.3435	-2.5865	0.00015447	0.0029363
BGIBMGA001770	36.9471	76.4948	-1.0499	1.5281e-05	0.00037129
BGIBMGA001801	27.7542	70.5285	-1.3455	9.1265e-07	2.8494e-05
BGIBMGA001803	80.9206	17.585	2.2022	7.5311e-10	3.522e-08
BGIBMGA002188	64.6428	169.444	-1.3902	7.4927e-15	5.7756e-13
BGIBMGA002309	222.971	452.123	-1.0199	6.521e-25	8.0094e-23
BGIBMGA002397	27.8128	0	4.9833	1.4256e-07	5.1568e-06
BGIBMGA002462	87.6542	230.113	-1.3924	1.1773e-19	1.1645e-17
BGIBMGA002565	25.0022	60.5427	-1.2759	1.1283e-05	0.00028531
BGIBMGA002577	16.1607	0	4.8375	6.6274e-05	0.0013832
BGIBMGA002578	19.6739	0	5.4839	7.503e-06	0.00020111
BGIBMGA002626	297.333	78.9442	1.9132	1.7572e-26	2.3381e-24
BGIBMGA002704	28.1641	69.084	-1.2945	2.1794e-06	6.3721e-05
BGIBMGA002837	30.0964	62.2384	-1.0482	9.7581e-05	0.0019687
BGIBMGA002906	190.064	84.0313	1.1775	1.9669e-08	8.0529e-07
BGIBMGA002958	41.1044	3.32859	3.6263	6.0204e-09	2.5981e-07
BGIBMGA003032	306.409	148.719	1.0429	2.4049e-10	1.1687e-08
BGIBMGA003116	65.1698	134.023	-1.0402	1.2852e-08	5.3399e-07
BGIBMGA003153	48.7163	97.7225	-1.0043	2.1275e-06	6.2576e-05
BGIBMGA003228	1.93226	20.788	-3.4274	9.4682e-06	0.00024497
BGIBMGA003292	19396.5	5262.51	1.882	0	0
BGIBMGA003305	36.0102	74.6735	-1.0522	1.8757e-05	0.00044324
BGIBMGA003421	50.4143	110.032	-1.126	5.2986e-08	2.04e-06
BGIBMGA003438	18.6785	56.2093	-1.5894	1.0469e-06	3.2234e-05
BGIBMGA003453	17.9173	0	4.8344	2.6696e-05	0.00061018
BGIBMGA003522	35.7175	76.118	-1.0916	9.3976e-06	0.0002437
BGIBMGA003527	19.6739	2.07252	3.2468	0.00012974	0.0025351
BGIBMGA003541	2.22502	18.2131	-3.0331	7.7895e-05	0.0016034
BGIBMGA003695	112.129	306.796	-1.4521	5.0223e-27	6.9302e-25
BGIBMGA003800	340.194	162.41	1.0667	8.7995e-12	5.2595e-10
BGIBMGA003802	61.5395	22.5465	1.4486	0.00011345	0.0022523
BGIBMGA003822	67.0435	157.7	-1.234	4.1995e-12	2.6222e-10
BGIBMGA003844	29.745	0	6.8876	4.8567e-08	1.8783e-06
BGIBMGA003891	13.3501	38.2474	-1.5185	9.1517e-05	0.0018632
BGIBMGA003929	67.3948	19.2807	1.8055	1.2466e-06	3.7967e-05
BGIBMGA004024	4.97703	28.0732	-2.4958	7.5496e-06	0.00020187
BGIBMGA004037	11.1251	69.9633	-2.6528	3.2028e-13	2.1436e-11
BGIBMGA004102	96.7885	39.8175	1.2814	1.4449e-05	0.00035337
BGIBMGA004193	25.3536	53.8227	-1.086	0.00020516	0.0037902
BGIBMGA004302	60.9539	126.863	-1.0575	2.1818e-08	8.8355e-07
BGIBMGA004447	70.7909	154.497	-1.1259	1.14e-10	5.7395e-09
BGIBMGA004454	112.422	20.474	2.4571	5.8642e-15	4.5835e-13
BGIBMGA004476	138.303	0	10.105	2.298e-23	2.7036e-21
BGIBMGA004510	107.914	31.9671	1.7552	1.9791e-09	8.992e-08
BGIBMGA004528	10.3639	32.5323	-1.6503	0.00014267	0.0027399
BGIBMGA004560	19.6739	0	5.7063	7.1367e-06	0.00019175
BGIBMGA004612	204.526	1649.47	-3.0116	1.0985e-307	1.1162e-304
BGIBMGA004727	141.406	294.361	-1.0577	1.4961e-17	1.382e-15
BGIBMGA004806	2.04936	42.8321	-4.3854	8.8944e-12	5.2879e-10
BGIBMGA004823	30.1549	74.1711	-1.2985	8.7731e-07	2.7544e-05
BGIBMGA004832	38.2353	187.029	-2.2903	2.2049e-28	3.1596e-26
BGIBMGA004932	341.541	703.966	-1.0434	5.1112e-39	1.0201e-36
BGIBMGA004963	28.9839	58.847	-1.0217	0.00019703	0.0036617
BGIBMGA005012	53.0492	16.8314	1.6562	5.9784e-05	0.0012608
BGIBMGA005013	751.589	256.616	1.5503	2.1248e-46	5.2775e-44
BGIBMGA005036	122.903	56.5233	1.1206	1.6694e-05	0.00040127
BGIBMGA005069	3331.04	967.93	1.783	3.9957e-250	3.4354e-247
BGIBMGA005116	22.8358	70.2145	-1.6205	3.3099e-08	1.3072e-06
BGIBMGA005117	97.0813	273.133	-1.4923	4.7125e-25	5.8524e-23
BGIBMGA005119	52.815	197.329	-1.9016	1.7152e-24	2.0614e-22
BGIBMGA005308	27.2858	87.6739	-1.684	2.5605e-10	1.2389e-08
BGIBMGA005320	0	13.3144	-3.7416	0.0002615	0.0047525
BGIBMGA005475	414.206	186.338	1.1524	4.6346e-16	3.8657e-14
BGIBMGA005496	2.92766	31.025	-3.4056	6.7322e-08	2.525e-06
BGIBMGA005584	43.2708	152.55	-1.8178	2.2997e-18	2.16e-16
BGIBMGA005593	77.2317	169.884	-1.1373	9.9767e-12	5.8689e-10
BGIBMGA005612	5.56256	24.305	-2.1274	0.00013093	0.0025478
BGIBMGA005632	14.1699	0	4.8248	0.0001888	0.0035341
BGIBMGA005710	760.431	372.363	1.0301	6.4615e-23	7.3694e-21
BGIBMGA005735	98.5451	22.4837	2.1319	3.1681e-11	1.7024e-09
BGIBMGA005828	20.4351	316.405	-3.9527	4.0579e-73	1.4174e-70
BGIBMGA005829	20.5522	0	5.3542	4.9288e-06	0.00013569
BGIBMGA005830	59.1388	0	7.879	1.0532e-13	7.3576e-12
BGIBMGA005832	257.986	37.3682	2.7874	2.2846e-37	4.186e-35
BGIBMGA006022	112.832	265.345	-1.2337	2.5089e-19	2.4174e-17
BGIBMGA006056	18.6785	65.253	-1.8047	1.2558e-08	5.2766e-07
BGIBMGA006144	16.8048	46.7259	-1.4754	2.192e-05	0.00050621
BGIBMGA006167	72.7817	27.6964	1.3939	4.9541e-05	0.0010628
BGIBMGA006171	91.6944	220.943	-1.2688	6.4125e-17	5.6883e-15
BGIBMGA006180	77.2317	14.6961	2.3938	1.9948e-10	9.7364e-09
BGIBMGA006226	44.3834	0	5.6576	1.5761e-11	8.8522e-10
BGIBMGA006227	48.7163	14.382	1.7601	5.3467e-05	0.0011383
BGIBMGA006323	47.4281	14.3192	1.7278	8.5809e-05	0.0017534
BGIBMGA006518	278.596	113.109	1.3005	8.7496e-14	6.229e-12
BGIBMGA006529	191.118	89.7464	1.0905	1.7153e-07	6.0863e-06
BGIBMGA006539	123.957	55.7068	1.1539	8.6858e-06	0.00022789
BGIBMGA006613	54.2203	111.162	-1.0358	2.4043e-07	8.3457e-06
BGIBMGA006689	30.0378	60.9823	-1.0216	0.00015098	0.0028796
BGIBMGA006745	72.5475	6.78279	3.419	5.0498e-14	3.6181e-12
BGIBMGA006846	163.422	574.214	-1.813	2.5118e-64	7.7986e-62
BGIBMGA007035	21.2548	54.1995	-1.3505	1.6003e-05	0.00038631
BGIBMGA007072	534.825	211.774	1.3365	3.1358e-26	4.1234e-24
BGIBMGA007168	40.109	111.225	-1.4715	6.2579e-11	3.2382e-09
BGIBMGA007194	13.1159	48.6728	-1.8918	4.2574e-07	1.4205e-05
BGIBMGA007234	20.7278	2.26093	3.1966	9.6992e-05	0.0019604
BGIBMGA007254	20.5522	1.7585	3.5469	4.6188e-05	0.0010024
BGIBMGA007345	148.14	32.9719	2.1676	1.784e-16	1.5457e-14
BGIBMGA007349	125.655	398.615	-1.6655	6.7535e-41	1.5097e-38
BGIBMGA007362	5.3869	29.1409	-2.4355	6.6333e-06	0.00017952
BGIBMGA007397	30.6233	97.6597	-1.6731	2.994e-11	1.6245e-09
BGIBMGA007416	12.8232	41.1364	-1.6817	1.5078e-05	0.00036728
BGIBMGA007423	6.44086	25.3099	-1.9744	0.00018431	0.0034681
BGIBMGA007466	78.4028	30.9622	1.3404	4.7693e-05	0.0010311
BGIBMGA007586	582.195	1262.73	-1.117	4.0995e-75	1.5273e-72
BGIBMGA007622	57.6164	121.148	-1.0722	3.3607e-08	1.3226e-06
BGIBMGA007671	44.0906	12.2467	1.8481	6.5201e-05	0.0013673
BGIBMGA007696	21.8989	1.7585	3.6384	2.1265e-05	0.00049312
BGIBMGA007731	61.1296	143.381	-1.2299	4.2997e-11	2.2563e-09
BGIBMGA007735	416.782	161.594	1.3669	1.3773e-21	1.4253e-19
BGIBMGA007789	8.90009	35.0444	-1.9773	1.0618e-05	0.00027034
BGIBMGA007905	38.528	125.042	-1.6984	3.156e-14	2.2906e-12
BGIBMGA007906	53.1663	140.931	-1.4064	8.9749e-13	5.9357e-11
BGIBMGA007922	141.113	53.8227	1.3906	1.7166e-08	7.0799e-07
BGIBMGA007948	141.757	349.377	-1.3014	1.1447e-26	1.5415e-24
BGIBMGA007950	336.33	1505.03	-2.1618	1.0482e-202	7.3226e-200
BGIBMGA008006	108.089	48.9868	1.1418	3.9396e-05	0.00086375
BGIBMGA008010	389.789	178.488	1.1269	1.2678e-14	9.5746e-13
BGIBMGA008117	48.7163	106.829	-1.1328	7.3151e-08	2.7345e-06
BGIBMGA008228	17.2147	45.407	-1.3993	5.2938e-05	0.0011292
BGIBMGA008438	0	47.9192	-5.9762	1.4044e-13	9.75e-12
BGIBMGA008442	34.078	82.0844	-1.2683	3.5349e-07	1.2046e-05
BGIBMGA008445	478.087	165.739	1.5284	1.8775e-29	2.7612e-27
BGIBMGA008526	4.27439	34.6676	-3.0198	5.3112e-08	2.04e-06
BGIBMGA008556	118.922	37.1798	1.6774	1.2601e-09	5.772e-08
BGIBMGA008715	190.591	0	10.567	1.4286e-29	2.1289e-27
BGIBMGA008768	183.037	86.8574	1.0754	4.506e-07	1.4895e-05
BGIBMGA008780	423.925	133.521	1.6667	3.8812e-30	5.9425e-28
BGIBMGA008830	18.737	81.6447	-2.1235	2.5112e-12	1.6224e-10
BGIBMGA008904	97.7839	400.687	-2.0348	8.4564e-52	2.4235e-49
BGIBMGA009091	19.9667	2.51215	2.9906	0.00021911	0.0040413
BGIBMGA009092	25.9391	0	8.6901	2.275e-06	6.6217e-05
BGIBMGA009093	58.319	0	8.8589	2.2157e-12	1.4398e-10
BGIBMGA009095	231.812	682.11	-1.557	2.8437e-63	8.5903e-61
BGIBMGA009107	19.2055	51.7502	-1.43	1.2022e-05	0.00029994
BGIBMGA009199	27.3444	0	5.7732	1.1902e-07	4.3331e-06
BGIBMGA009207	56.9723	113.989	-1.0006	3.2691e-07	1.1174e-05
BGIBMGA009210	208.04	10.865	4.2591	1.0138e-43	2.4634e-41
BGIBMGA009250	36.8885	7.47363	2.3033	1.8252e-05	0.00043404
BGIBMGA009297	9.13431	46.5375	-2.349	2.316e-08	9.3114e-07
BGIBMGA009365	273.736	120.897	1.179	1.5104e-11	8.5263e-10
BGIBMGA009401	64.2915	17.585	1.8703	1.1355e-06	3.4697e-05
BGIBMGA009402	0	24.933	-6.1491	1.019e-07	3.7221e-06
BGIBMGA009417	17.2732	1.25607	3.7815	0.00012577	0.0024749
BGIBMGA009563	63.5303	130.066	-1.0337	2.4129e-08	9.6665e-07
BGIBMGA009571	7.2606	42.9577	-2.5648	1.964e-08	8.0529e-07
BGIBMGA009572	34.3708	219.436	-2.6745	2.2277e-38	4.1498e-36
BGIBMGA009685	134.438	283.935	-1.0786	2.1031e-17	1.9268e-15
BGIBMGA009699	68.9757	172.71	-1.3242	2.9086e-14	2.1248e-12
BGIBMGA009799	283.456	59.2866	2.2573	1.0319e-31	1.7214e-29
BGIBMGA009814	188.659	78.6302	1.2626	2.3286e-09	1.0416e-07
BGIBMGA009851	72.606	165.99	-1.1929	3.6576e-12	2.3097e-10
BGIBMGA009925	43.6222	4.77308	3.1921	1.5966e-08	6.6093e-07
BGIBMGA009941	46.6084	109.969	-1.2384	6.5889e-09	2.8325e-07
BGIBMGA009953	0	31.339	-5.1571	2.3297e-09	1.0416e-07
BGIBMGA009978	158.094	462.674	-1.5492	3.2019e-43	7.6143e-41
BGIBMGA010277	95.3832	29.9573	1.6708	5.9309e-08	2.2395e-06
BGIBMGA010377	43.3294	11.8699	1.868	6.5659e-05	0.0013743
BGIBMGA010386	7.08494	32.2183	-2.1851	7.8352e-06	0.00020851
BGIBMGA010404	26.8759	3.4542	2.9599	2.0074e-05	0.00046742
BGIBMGA010449	73.5429	27.0684	1.442	2.6377e-05	0.00060536
BGIBMGA010464	114.764	241.982	-1.0762	5.1242e-15	4.0333e-13
BGIBMGA010471	404.134	1068.98	-1.4033	5.0825e-86	2.3669e-83
BGIBMGA010472	305.531	651.651	-1.0928	1.6813e-38	3.1851e-36
BGIBMGA010477	47.1939	9.29494	2.3441	9.3681e-07	2.9166e-05
BGIBMGA010514	22.6016	0	6.1694	1.4964e-06	4.4959e-05
BGIBMGA010515	334.339	7.91326	5.4009	6.3112e-76	2.4324e-73
BGIBMGA010516	85.0779	0	9.4037	2.4356e-16	2.078e-14
BGIBMGA010553	42.5682	0	5.9453	3.8688e-11	2.0591e-09
BGIBMGA010585	11.0666	46.7887	-2.08	1.6108e-07	5.7706e-06
BGIBMGA010723	21.9575	49.6149	-1.1761	0.00016787	0.0031693
BGIBMGA010760	50.063	15.0729	1.7318	5.2842e-05	0.0011292
BGIBMGA010761	215.886	78.0021	1.4687	2.5378e-13	1.7296e-11
BGIBMGA010837	20.6693	48.1076	-1.2188	0.00014719	0.0028171
BGIBMGA010881	75.5922	0	10.233	3.013e-13	2.0287e-11
BGIBMGA010889	190.239	488.424	-1.3603	9.9953e-39	1.96e-36
BGIBMGA010890	162.251	47.2283	1.7805	1.0031e-13	7.0516e-12
BGIBMGA010944	49.7117	17.1454	1.5358	0.00026415	0.0047928
BGIBMGA010976	91.5187	2.82616	5.0171	1.2262e-21	1.2808e-19
BGIBMGA011087	32.3799	65.4414	-1.0151	9.2935e-05	0.0018859
BGIBMGA011145	54.9815	14.3192	1.941	3.6682e-06	0.00010327
BGIBMGA011180	65.6382	151.294	-1.2047	2.4013e-11	1.3157e-09
BGIBMGA011297	12.2962	37.2426	-1.5987	6.6333e-05	0.0013832
BGIBMGA011604	43.6222	89.1812	-1.0317	3.9566e-06	0.00011056
BGIBMGA011631	60.8368	140.743	-1.21	1.0385e-10	5.2763e-09
BGIBMGA011675	27.2273	64.0597	-1.2344	9.9745e-06	0.00025688
BGIBMGA011681	7.31916	32.1555	-2.1353	1.0415e-05	0.00026638
BGIBMGA011695	58.1434	117.38	-1.0135	1.7066e-07	6.0747e-06
BGIBMGA011862	18.4443	51.185	-1.4725	9.1297e-06	0.00023842
BGIBMGA011896	1587.03	205.933	2.9461	1.9912e-234	1.5897e-231
BGIBMGA011965	51.1755	106.264	-1.0541	3.2012e-07	1.1009e-05
BGIBMGA011976	109.612	44.0882	1.3139	2.3316e-06	6.7341e-05
BGIBMGA012002	10198.1	3156.39	1.692	0	0
BGIBMGA012031	38.6451	4.58467	3.0754	1.8032e-07	6.3579e-06
BGIBMGA012032	41.9827	114.365	-1.4458	5.6115e-11	2.9172e-09
BGIBMGA012098	0	15.0729	-4.9139	3.7399e-05	0.0008327
BGIBMGA012100	42.6268	104.945	-1.2998	4.8215e-09	2.0969e-07
BGIBMGA012429	63.4717	141.685	-1.1585	3.0785e-10	1.4768e-08
BGIBMGA012510	504.143	196.199	1.3615	1.3244e-25	1.6821e-23
BGIBMGA012541	44.6176	115.936	-1.3776	1.6215e-10	8.0194e-09
BGIBMGA012653	13.8186	43.5857	-1.6572	1.0144e-05	0.00026005
BGIBMGA012740	6780.29	3101.62	1.1283	2.3729e-228	1.7681e-225
BGIBMGA012753	124.426	326.453	-1.3916	3.4243e-27	4.7842e-25
BGIBMGA012872	1264.87	70.2145	4.1711	5.1693e-253	4.8148e-250
BGIBMGA013098	58.3776	18.8411	1.6315	3.199e-05	0.00072088
BGIBMGA013100	33.8438	79.0698	-1.2242	1.0556e-06	3.2412e-05
BGIBMGA013130	9.42707	36.8029	-1.9649	6.8967e-06	0.00018575
BGIBMGA013131	27.1687	117.254	-2.1096	6.2086e-17	5.5515e-15
BGIBMGA013133	125.304	281.423	-1.1673	4.7648e-19	4.5132e-17
BGIBMGA013141	13.4087	44.0882	-1.7172	5.6629e-06	0.00015513
BGIBMGA013267	350.675	6.02915	5.862	3.1228e-80	1.2927e-77
BGIBMGA013327	27.9885	57.4025	-1.0363	0.000205	0.0037902
BGIBMGA013341	80.6278	24.7446	1.7042	4.0942e-07	1.3783e-05
BGIBMGA013342	571.187	157.574	1.8579	3.1766e-47	8.0693e-45
BGIBMGA013396	13.233	41.3876	-1.6451	1.8565e-05	0.00043961
BGIBMGA013397	10.0712	43.2089	-2.1011	4.1066e-07	1.3784e-05
BGIBMGA013438	29.2766	5.02429	2.5428	4.6712e-05	0.0010118
BGIBMGA013477	2.28358	96.3408	-5.3988	8.6726e-26	1.1142e-23
BGIBMGA013635	22.9529	55.4556	-1.2727	2.7245e-05	0.00062147
BGIBMGA013778	24.3581	65.567	-1.4286	8.4934e-07	2.6892e-05
BGIBMGA013812	445.239	1482.48	-1.7354	9.7971e-155	6.0835e-152
BGIBMGA013836	29.9793	4.45906	2.7492	1.5635e-05	0.00037906
BGIBMGA013860	45.9643	8.29008	2.4711	5.4434e-07	1.7842e-05
BGIBMGA013971	33.8438	99.4182	-1.5546	1.5249e-10	7.5751e-09
BGIBMGA013974	47.5452	128.622	-1.4358	4.5527e-12	2.827e-10
BGIBMGA014048	64.35	7.53644	3.094	1.4262e-11	8.1211e-10
BGIBMGA014065	25.6463	64.6249	-1.3333	2.9904e-06	8.5048e-05
BGIBMGA014080	70.6738	15.4497	2.1936	9.6916e-09	4.1188e-07
BGIBMGA014133	33.3168	75.0504	-1.1716	3.9059e-06	0.00010941
BGIBMGA014144	393.419	119.704	1.7166	2.2127e-29	3.2118e-27
BGIBMGA014178	19.8495	125.607	-2.6617	1.3997e-22	1.5645e-20
BGIBMGA014190	38.5866	6.02915	2.6781	1.399e-06	4.2261e-05
BGIBMGA014207	14.9896	53.4459	-1.8341	1.9721e-07	6.9098e-06
BGIBMGA014208	153.995	14.8217	3.3771	1.0353e-27	1.4647e-25
BGIBMGA014246	63.2961	4.64747	3.7676	2.3031e-13	1.5793e-11
BGIBMGA014287	651.112	1515.64	-1.2189	7.7788e-101	3.7802e-98
BGIBMGA014348	8343.43	1496.42	2.4791	0	0
BGIBMGA014361	1.28817	14.0052	-3.4426	0.00027147	0.0049019
BGIBMGA014505	76.5291	0	9.2509	4.0854e-15	3.2385e-13
Novel00011	114.237	31.4646	1.8602	1.0447e-10	5.2837e-09
Novel00038	13.4672	38.8127	-1.5271	7.6506e-05	0.0015777
Novel00061	46.7255	1.00486	5.5391	4.9282e-12	3.0432e-10
Novel00073	88.0055	8.35288	3.3972	1.3393e-16	1.1695e-14
Novel00090	50.063	102.872	-1.039	6.3765e-07	2.0718e-05
Novel00097	46.7255	15.4497	1.5966	0.00025767	0.0046905
Novel00099	611.589	204.865	1.5779	3.5772e-39	7.5439e-37
Novel00118	58.9046	122.09	-1.0515	4.5188e-08	1.7537e-06
Novel00138	1.05396	14.8845	-3.8199	0.00010257	0.0020546
Novel00160	1176.22	575.721	1.0307	1.3657e-34	2.3483e-32
Novel00265	120.444	48.2332	1.3203	6.6316e-07	2.1422e-05
Novel00304	26.349	62.3012	-1.2415	1.2222e-05	0.00030357
Novel00319	226.016	29.0781	2.9584	4.165e-35	7.2738e-33
Novel00323	20.9035	1.25607	4.0568	1.5083e-05	0.00036728
Novel00341	57.6749	133.269	-1.2083	3.3574e-10	1.6036e-08
Novel00365	6.32375	31.8414	-2.3321	4.1589e-06	0.00011563
Novel00373	318.003	57.3397	2.4714	1.1468e-39	2.5133e-37
Novel00399	44.9689	1.00486	5.4839	1.2748e-11	7.4212e-10
Novel00437	15.5752	0	7.9542	0.00014331	0.0027474
Novel00453	25.1779	4.20784	2.581	0.00013841	0.0026811
Novel00523	2.69345	18.9039	-2.8112	9.9404e-05	0.0019983
Novel00564	98.3109	42.7693	1.2008	3.8912e-05	0.00086145
Novel00590	33.8438	76.5576	-1.1777	2.8865e-06	8.2513e-05
Novel00667	2494.43	110.597	4.4953	0	0
Novel00669	58.5532	19.5319	1.5839	4.829e-05	0.001042
Novel00674	110.431	18.1503	2.6051	9.9665e-16	8.0721e-14
Novel00726	58.846	18.4015	1.6771	1.9469e-05	0.0004562
Novel00743	83.7311	32.6579	1.3583	2.1078e-05	0.0004898
Novel00815	32.0872	113.863	-1.8272	3.5719e-14	2.5757e-12
Novel00844	236.087	12.1211	4.2837	1.533e-49	4.0796e-47
Novel00917	5.21124	28.8897	-2.4709	6.2133e-06	0.00016938
Novel00949	126.826	1.38168	6.5203	7.2443e-30	1.0942e-27
Novel01018	5.3869	35.2328	-2.7094	1.7632e-07	6.2364e-06
Novel01040	728.578	165.55	2.1378	3.8977e-73	1.4053e-70
Novel01049	21.4305	83.8429	-1.968	1.0933e-11	6.3976e-10
Novel01104	367.48	1331.5	-1.8573	5.8281e-151	3.4285e-148
Novel01130	614.282	47.0399	3.7069	5.6569e-114	3.0108e-111
Novel01137	1694.3	525.352	1.6893	1.0937e-117	6.1124e-115
Novel01199	941.185	410.045	1.1987	5.1107e-37	9.2134e-35
Novel01220	47.1939	0	7.9686	3.7263e-11	1.9927e-09
Novel01258	147.086	7.66204	4.2628	1.9871e-31	3.2661e-29

## Sheet: W_AKSQvsD_CY
Gene_id	readcount_W_AKSQ	readcount_D_CY	Log2(FC)	P value	q value
BGIBMGA000013	1125.23	3728.61	-1.7284	0	0
BGIBMGA000029	16.1023	41.0706	-1.3508	7.1157e-05	0.0012563
BGIBMGA000068	2920.68	88.1403	5.0504	0	0
BGIBMGA000074	139.674	320.361	-1.1976	7.0615e-25	7.6466e-23
BGIBMGA000127	13.7503	38.7633	-1.4952	4.0524e-05	0.00076158
BGIBMGA000150	57.1121	16.8179	1.7638	3.2812e-05	0.00063232
BGIBMGA000223	25.9929	4.7685	2.4465	0.00030902	0.0045809
BGIBMGA000238	2772.2	517.818	2.4205	9.4743e-300	7.6945e-297
BGIBMGA000239	639.691	94.0369	2.7661	8.9396e-84	2.9895e-81
BGIBMGA000302	28.2243	64.6055	-1.1947	3.876e-06	8.8671e-05
BGIBMGA000328	33.8933	73.3221	-1.1132	2.5125e-06	5.9514e-05
BGIBMGA000381	18.8765	44.9162	-1.2506	7.4485e-05	0.0012989
BGIBMGA000395	1584.9	3813.98	-1.2669	3.8727e-297	2.9355e-294
BGIBMGA000412	26.596	86.2432	-1.6972	4.1657e-11	1.8429e-09
BGIBMGA000444	33.3505	84.8075	-1.3465	1.2191e-08	4.213e-07
BGIBMGA000457	511.717	12.8185	5.319	2.2752e-111	1.0348e-108
BGIBMGA000474	92.2719	208.173	-1.1738	2.4218e-16	1.7428e-14
BGIBMGA000664	16.9467	62.8109	-1.89	2.1438e-09	7.9398e-08
BGIBMGA000757	52.6492	106.343	-1.0142	8.9706e-08	2.7716e-06
BGIBMGA000775	20.8667	1.94842	3.4208	8.2087e-05	0.001412
BGIBMGA000776	208.245	1533.1	-2.8801	2.3979e-291	1.704e-288
BGIBMGA000777	61.5749	142.286	-1.2084	5.1251e-12	2.5336e-10
BGIBMGA000788	98.0615	44.4035	1.143	0.00033847	0.0049275
BGIBMGA000828	19.7208	43.6856	-1.1474	0.00021324	0.0032808
BGIBMGA000829	153.545	427.524	-1.4773	9.8078e-42	1.7156e-39
BGIBMGA000844	40.6479	9.69082	2.0685	6.6091e-05	0.0011847
BGIBMGA000855	73.2747	17.9972	2.0255	1.3642e-07	4.0817e-06
BGIBMGA000928	201.973	95.0111	1.088	1.0884e-06	2.7872e-05
BGIBMGA001084	34.0139	76.4498	-1.1684	7.2665e-07	1.9532e-05
BGIBMGA001107	262.643	532.483	-1.0196	3.326e-33	4.2019e-31
BGIBMGA001117	23.2187	60.4523	-1.3805	1.0402e-06	2.688e-05
BGIBMGA001126	207.22	495.77	-1.2585	7.2458e-40	1.194e-37
BGIBMGA001146	1.08555	17.1769	-3.984	1.6003e-05	0.00032963
BGIBMGA001182	129.12	31.3285	2.0432	1.8748e-12	9.8687e-11
BGIBMGA001191	38.0546	7.89623	2.2688	3.4973e-05	0.00067217
BGIBMGA001206	116.938	255.294	-1.1264	8.8441e-19	7.3939e-17
BGIBMGA001213	204.144	1.69205	6.9147	2.8823e-45	5.5546e-43
BGIBMGA001218	84.0699	212.326	-1.3366	2.8552e-19	2.4409e-17
BGIBMGA001265	100.715	257.755	-1.3557	1.9763e-23	2.0615e-21
BGIBMGA001358	13472.5	1405.12	3.2613	0	0
BGIBMGA001359	0	32.4053	-6.0182	6.8537e-10	2.6849e-08
BGIBMGA001360	0	54.0943	-7.8089	5.663e-14	3.302e-12
BGIBMGA001386	40.9494	93.8831	-1.197	2.4961e-08	8.3717e-07
BGIBMGA001477	46.2565	12.5109	1.8865	7.6739e-05	0.0013321
BGIBMGA001490	235.565	550.377	-1.2243	1.2075e-42	2.1793e-40
BGIBMGA001611	929.473	366.457	1.3428	8.1092e-39	1.2986e-36
BGIBMGA001622	172.784	5.12742	5.0746	2.7106e-38	4.1093e-36
BGIBMGA001842	207.883	565.554	-1.4439	3.3516e-53	7.6215e-51
BGIBMGA001926	184.001	65.1695	1.4974	1.2093e-10	5.169e-09
BGIBMGA001942	8.50349	28.7136	-1.7556	0.00010356	0.0017265
BGIBMGA002070	22.1332	56.9656	-1.3639	2.5266e-06	5.9602e-05
BGIBMGA002188	66.5805	137.876	-1.0502	4.8825e-10	1.9756e-08
BGIBMGA002215	11.8808	35.4305	-1.5764	5.1278e-05	0.00094648
BGIBMGA002222	46.9802	104.651	-1.1555	8.6058e-09	3.02e-07
BGIBMGA002309	229.654	531.97	-1.2119	8.8772e-41	1.5065e-38
BGIBMGA002397	28.6465	3.64047	2.9762	1.8173e-05	0.00037162
BGIBMGA002432	53.4332	16.6128	1.6854	0.00011249	0.0018521
BGIBMGA002439	22.1935	55.2223	-1.3151	5.8694e-06	0.00013009
BGIBMGA002524	11.6395	33.277	-1.5155	0.00012621	0.0020442
BGIBMGA002548	7.96071	48.1465	-2.5965	6.7363e-10	2.6502e-08
BGIBMGA002577	16.6451	0	8.3427	0.00013246	0.0021303
BGIBMGA002578	20.2636	0	5.3408	8.0272e-06	0.00017221
BGIBMGA002662	24.7868	53.7354	-1.1163	5.4242e-05	0.00099472
BGIBMGA002704	29.0083	0	6.8221	9.6387e-08	2.946e-06
BGIBMGA002716	11.5189	35.4817	-1.6231	3.738e-05	0.00071191
BGIBMGA002765	1.14586	35.6356	-4.9588	1.0582e-10	4.5576e-09
BGIBMGA002876	0	25.8935	-5.6945	3.1747e-08	1.0313e-06
BGIBMGA002877	0	39.5837	-7.0364	3.0335e-11	1.3741e-09
BGIBMGA002909	0	15.1259	-4.9189	2.618e-05	0.00051858
BGIBMGA002958	42.3365	6.5631	2.6895	9.5157e-07	2.4929e-05
BGIBMGA003001	47.8849	112.137	-1.2276	6.103e-10	2.4348e-08
BGIBMGA003011	23.3394	53.7866	-1.2045	2.2859e-05	0.00045919
BGIBMGA003027	20.6858	48.0439	-1.2157	5.6811e-05	0.0010366
BGIBMGA003053	12.2426	34.1486	-1.4799	0.00012884	0.002075
BGIBMGA003116	67.1233	162.283	-1.2736	2.6244e-14	1.5623e-12
BGIBMGA003153	50.1766	138.03	-1.4599	2.2623e-14	1.3538e-12
BGIBMGA003203	10.2524	52.7612	-2.3635	6.586e-10	2.6001e-08
BGIBMGA003228	1.99018	30.4056	-3.9334	1.0562e-08	3.6836e-07
BGIBMGA003237	25.3295	54.607	-1.1083	5.1049e-05	0.00094381
BGIBMGA003292	19977.9	1608.52	3.6346	0	0
BGIBMGA003305	37.0897	83.2693	-1.1668	2.3932e-07	6.9166e-06
BGIBMGA003330	103.67	252.013	-1.2815	1.6226e-21	1.5768e-19
BGIBMGA003362	127.07	284.418	-1.1624	1.6418e-21	1.5809e-19
BGIBMGA003421	51.9255	108.599	-1.0645	2.5498e-08	8.5268e-07
BGIBMGA003454	18.3338	55.2223	-1.5907	3.7126e-07	1.0448e-05
BGIBMGA003508	4.46282	35.3279	-2.9848	1.925e-08	6.5334e-07
BGIBMGA003522	36.7881	74.3476	-1.015	7.7286e-06	0.00016643
BGIBMGA003527	20.2636	1.17931	4.1029	2.8053e-05	0.00054636
BGIBMGA003541	2.29172	32.0464	-3.8057	5.8262e-09	2.0831e-07
BGIBMGA003564	48.1864	229.76	-2.2534	2.661e-36	3.8789e-34
BGIBMGA003573	0	13.7415	-6.832	8.0655e-05	0.0013916
BGIBMGA003591	30.3954	6.20418	2.2925	0.00019413	0.0030278
BGIBMGA003592	40.7685	8.71661	2.2256	2.4055e-05	0.00048152
BGIBMGA003597	58.3785	134.338	-1.2024	2.298e-11	1.0578e-09
BGIBMGA003609	25.8723	60.2985	-1.2207	6.1403e-06	0.0001353
BGIBMGA003647	76.1092	30.6107	1.314	0.0002637	0.0039711
BGIBMGA003694	210.175	47.0184	2.1603	6.6392e-21	6.1876e-19
BGIBMGA003703	8.92564	38.6095	-2.1129	6.1234e-07	1.6679e-05
BGIBMGA003705	0	17.5358	-8.1837	2.7091e-05	0.00053477
BGIBMGA003729	18.9971	60.3497	-1.6676	4.6789e-08	1.4944e-06
BGIBMGA003844	30.6367	0	5.2228	4.421e-08	1.424e-06
BGIBMGA003891	13.7503	45.2751	-1.7193	1.4616e-06	3.6325e-05
BGIBMGA003894	103.911	47.8388	1.1191	0.00031095	0.0045925
BGIBMGA003908	19.2987	0	8.5561	4.6949e-05	0.00087366
BGIBMGA003910	30.4557	62.2982	-1.0325	3.4998e-05	0.00067217
BGIBMGA003929	69.415	18.7664	1.8871	1.263e-06	3.1771e-05
BGIBMGA003973	348.04	140.543	1.3082	7.9441e-15	4.9358e-13
BGIBMGA004036	20.2636	43.6856	-1.1083	0.00029109	0.004332
BGIBMGA004037	11.4586	64.0927	-2.4837	3.0881e-12	1.5594e-10
BGIBMGA004166	26.5357	58.4013	-1.1381	2.05e-05	0.00041548
BGIBMGA004276	99.5692	232.836	-1.2255	5.2299e-19	4.4047e-17
BGIBMGA004277	6.99578	41.1732	-2.5571	1.4515e-08	4.986e-07
BGIBMGA004302	62.7811	141.824	-1.1757	1.2514e-11	5.8797e-10
BGIBMGA004476	142.448	395.17	-1.472	1.5114e-38	2.354e-36
BGIBMGA004528	10.6746	30.4056	-1.5102	0.00025531	0.003855
BGIBMGA004612	210.657	2150.49	-3.3517	0	0
BGIBMGA004616	37.6324	8.76789	2.1017	0.00010169	0.0017028
BGIBMGA004635	50.056	100.446	-1.0048	2.3968e-07	6.9166e-06
BGIBMGA004699	11.2777	39.7888	-1.8189	3.1156e-06	7.2148e-05
BGIBMGA004726	412.932	105.676	1.9663	2.4317e-34	3.2528e-32
BGIBMGA004727	145.645	59.8883	1.2821	8.4863e-07	2.2439e-05
BGIBMGA004728	661.04	129.826	2.3482	5.7941e-70	1.6892e-67
BGIBMGA004756	0	44.7111	-5.5341	3.549e-13	1.9307e-11
BGIBMGA004823	31.0588	63.8364	-1.0394	2.5921e-05	0.00051436
BGIBMGA004852	165.486	412.347	-1.3171	2.7937e-35	4.0176e-33
BGIBMGA004882	29.913	60.8112	-1.0236	4.7765e-05	0.00088739
BGIBMGA004889	36.4866	84.9613	-1.2194	8.1547e-08	2.5333e-06
BGIBMGA004920	12.5441	33.0206	-1.3964	0.00027831	0.0041582
BGIBMGA004940	321.142	154.182	1.0586	2.4712e-09	9.093e-08
BGIBMGA004963	29.8527	91.5244	-1.6163	3.9524e-11	1.7692e-09
BGIBMGA005012	54.6394	199.303	-1.8669	3.2727e-26	3.7586e-24
BGIBMGA005013	774.119	268.523	1.5275	2.8983e-41	4.993e-39
BGIBMGA005119	54.3982	119.725	-1.1381	1.0687e-09	4.1053e-08
BGIBMGA005131	180.986	83.4231	1.1174	2.0233e-06	4.874e-05
BGIBMGA005159	21.2286	47.2748	-1.1551	0.00010978	0.0018115
BGIBMGA005266	45.4725	8.71661	2.3832	2.7923e-06	6.525e-05
BGIBMGA005299	1241.99	357.843	1.7953	4.1595e-86	1.4331e-83
BGIBMGA005328	514.913	1085.42	-1.0759	2.3447e-70	7.0157e-68
BGIBMGA005437	48.488	102.446	-1.0792	4.8566e-08	1.5468e-06
BGIBMGA005451	19.2987	50.4538	-1.3865	7.6963e-06	0.00016605
BGIBMGA005463	24.5455	1.94842	3.6551	1.0634e-05	0.00022308
BGIBMGA005468	34.617	73.117	-1.0787	4.0558e-06	9.2414e-05
BGIBMGA005518	59.7656	125.058	-1.0652	2.237e-09	8.2581e-08
BGIBMGA005552	41.4319	139.979	-1.7564	1.0005e-17	7.8453e-16
BGIBMGA005559	116.817	277.342	-1.2474	8.4608e-23	8.6666e-21
BGIBMGA005564	60.2481	157.002	-1.3818	3.3981e-15	2.1464e-13
BGIBMGA005584	44.5679	105.522	-1.2435	1.4443e-09	5.4556e-08
BGIBMGA005593	79.5468	216.992	-1.4478	1.6546e-21	1.5809e-19
BGIBMGA005632	14.5946	0	7.153	0.00017549	0.0027559
BGIBMGA005638	25.3898	51.1204	-1.0096	0.00021883	0.0033443
BGIBMGA005658	0	39.0709	-6.288	1.5476e-11	7.2411e-10
BGIBMGA005696	3539.02	1116.5	1.6644	1.5561e-212	9.3119e-210
BGIBMGA005735	101.499	22.5606	2.1696	6.1979e-11	2.6897e-09
BGIBMGA005788	10.3127	30.2005	-1.5501	0.00021404	0.0032887
BGIBMGA005828	21.0476	271.907	-3.6914	2.0811e-63	5.3778e-61
BGIBMGA005829	21.1683	0	5.3675	4.977e-06	0.00011139
BGIBMGA005830	60.9115	1.5895	5.2601	1.118e-14	6.7978e-13
BGIBMGA005832	265.719	568.682	-1.0977	1.2841e-38	2.0278e-36
BGIBMGA005847	2.47264	22.9708	-3.2157	3.0988e-06	7.1991e-05
BGIBMGA005858	3.49789	21.3813	-2.6118	3.7181e-05	0.0007093
BGIBMGA005871	0	12.7673	-5.7259	0.00010296	0.001719
BGIBMGA006022	116.214	333.949	-1.5228	3.9204e-34	5.1831e-32
BGIBMGA006056	19.2384	55.0685	-1.5172	8.0068e-07	2.132e-05
BGIBMGA006144	17.3085	45.5315	-1.3954	1.9875e-05	0.00040469
BGIBMGA006162	109.038	221.197	-1.0205	9.8558e-15	6.0573e-13
BGIBMGA006180	79.5468	25.7909	1.6249	5.0707e-06	0.00011305
BGIBMGA006216	298.828	660.719	-1.1447	6.7244e-47	1.3182e-44
BGIBMGA006226	45.7138	0	8.8002	6.3527e-10	2.5167e-08
BGIBMGA006227	50.1766	0	8.9346	1.3063e-10	5.5213e-09
BGIBMGA006306	0	12.8185	-5.7317	9.9761e-05	0.0016829
BGIBMGA006506	41.0097	93.8831	-1.1949	2.5859e-08	8.597e-07
BGIBMGA006523	177.91	365.431	-1.0385	8.2848e-24	8.722e-22
BGIBMGA006529	196.847	86.6021	1.1846	1.329e-07	3.9975e-06
BGIBMGA006634	27.6816	55.4274	-1.0017	0.00012835	0.00207
BGIBMGA006745	74.7221	4.15321	4.1692	6.0458e-16	4.1162e-14
BGIBMGA006840	89.4374	182.69	-1.0304	1.4615e-12	7.7288e-11
BGIBMGA006869	74.6618	28.3546	1.3968	0.0001241	0.0020158
BGIBMGA006932	23.8218	48.1465	-1.0151	0.00031897	0.0046974
BGIBMGA007000	14.7756	42.7627	-1.5331	1.2081e-05	0.00025157
BGIBMGA007039	128.638	41.7885	1.6221	6.9448e-09	2.4676e-07
BGIBMGA007041	80.0293	16.2026	2.3043	1.2855e-09	4.8885e-08
BGIBMGA007072	550.857	192.791	1.5146	2.0641e-29	2.4966e-27
BGIBMGA007111	163.737	69.4253	1.2379	4.7401e-07	1.3177e-05
BGIBMGA007168	41.3113	83.3718	-1.013	2.2418e-06	5.3325e-05
BGIBMGA007221	42.1556	10.8189	1.9622	9.7159e-05	0.0016439
BGIBMGA007234	21.3492	0	5.2423	4.8477e-06	0.00010893
BGIBMGA007263	47.8849	96.3442	-1.0086	3.9548e-07	1.1103e-05
BGIBMGA007282	34.8583	8.46024	2.0427	0.00025321	0.0038285
BGIBMGA007345	152.58	44.3522	1.7825	7.4056e-12	3.5831e-10
BGIBMGA007349	129.422	488.182	-1.9153	1.8773e-63	4.9638e-61
BGIBMGA007376	24.3043	3.23027	2.9115	9.6989e-05	0.0016435
BGIBMGA007397	31.5413	85.0126	-1.4304	3.2552e-09	1.1825e-07
BGIBMGA007408	2.35203	17.946	-2.9317	7.035e-05	0.0012459
BGIBMGA007409	5.30714	27.8419	-2.3913	6.4168e-06	0.00014058
BGIBMGA007418	108.917	465.16	-2.0945	1.5219e-66	4.1199e-64
BGIBMGA007424	60.6703	140.594	-1.2125	6.1837e-12	3.0175e-10
BGIBMGA007466	80.753	21.5352	1.9068	1.357e-07	4.0711e-06
BGIBMGA007689	38.2958	81.4234	-1.0883	1.0074e-06	2.621e-05
BGIBMGA007696	22.5553	0	4.6111	4.6561e-06	0.00010525
BGIBMGA007731	62.962	142.747	-1.1809	9.4319e-12	4.5059e-10
BGIBMGA007735	429.275	191.509	1.1645	2.0081e-14	1.2145e-12
BGIBMGA007778	21.8316	51.2742	-1.2318	2.7535e-05	0.00054164
BGIBMGA007789	9.16688	73.681	-3.0068	4.0021e-16	2.7916e-14
BGIBMGA007861	0	46.4032	-5.7803	1.3507e-13	7.6406e-12
BGIBMGA007922	145.343	42.3012	1.7807	2.3986e-11	1.0953e-09
BGIBMGA007950	346.411	1661.03	-2.2615	6.1536e-252	3.887e-249
BGIBMGA007955	14.6549	38.148	-1.3802	0.00010482	0.0017399
BGIBMGA008004	68.45	169.666	-1.3096	2.3401e-15	1.5032e-13
BGIBMGA008006	111.329	32.6617	1.7692	6.1173e-09	2.1804e-07
BGIBMGA008010	401.473	94.0882	2.0932	1.0348e-36	1.5281e-34
BGIBMGA008090	137.081	26.0473	2.3958	3.1957e-16	2.2569e-14
BGIBMGA008228	17.7307	46.1468	-1.38	1.9896e-05	0.00040469
BGIBMGA008268	3809.8	1781.78	1.0964	2.1026e-101	8.2438e-99
BGIBMGA008391	172.603	450.854	-1.3852	9.4468e-41	1.5796e-38
BGIBMGA008445	492.418	63.7851	2.9486	6.286e-70	1.7868e-67
BGIBMGA008452	28.7068	58.8628	-1.036	5.5524e-05	0.001015
BGIBMGA008460	18.1528	40.9681	-1.1743	0.00027475	0.0041158
BGIBMGA008551	123.693	315.541	-1.3511	3.316e-28	3.9687e-26
BGIBMGA008687	0	26.6626	-8.7882	5.9035e-07	1.6135e-05
BGIBMGA008715	196.304	0	8.5806	1.9392e-38	2.9795e-36
BGIBMGA008723	3.43758	18.6125	-2.4368	0.00019648	0.0030602
BGIBMGA008821	13.9312	0	4.7639	0.00028581	0.004259
BGIBMGA008904	100.715	203.2	-1.0126	1.5443e-13	8.6073e-12
BGIBMGA008930	67.9073	150.592	-1.149	5.9445e-12	2.9133e-10
BGIBMGA009027	1.4474	19.2278	-3.7317	7.3194e-06	0.00015882
BGIBMGA009028	2.11079	20.7148	-3.2948	7.8666e-06	0.00016908
BGIBMGA009091	20.5652	43.942	-1.0954	0.00030953	0.0045825
BGIBMGA009095	238.761	726.607	-1.6056	9.2056e-77	2.9074e-74
BGIBMGA009187	214.939	89.012	1.2719	2.9724e-09	1.0867e-07
BGIBMGA009199	28.164	0	6.5164	1.2668e-07	3.8308e-06
BGIBMGA009210	214.276	56.8631	1.9139	7.1519e-18	5.6865e-16
BGIBMGA009250	37.9943	3.79429	3.3239	1.6124e-07	4.7993e-06
BGIBMGA009312	280.072	84.1922	1.734	1.2596e-19	1.1017e-17
BGIBMGA009365	281.942	114.29	1.3027	3.3533e-12	1.6796e-10
BGIBMGA009397	8.86534	31.7387	-1.84	2.7659e-05	0.00054314
BGIBMGA009401	66.2186	15.2284	2.1205	2.0943e-07	6.1057e-06
BGIBMGA009402	0	32.2002	-6.4755	1.0863e-09	4.1587e-08
BGIBMGA009417	17.791	1.5895	3.4845	0.00024388	0.0037071
BGIBMGA009571	7.47824	34.6101	-2.2104	1.3327e-06	3.3449e-05
BGIBMGA009572	35.401	198.534	-2.4875	1.1182e-34	1.5136e-32
BGIBMGA009610	2.95511	26.2524	-3.1512	7.4887e-07	2.0034e-05
BGIBMGA009685	138.468	308.004	-1.1534	5.9206e-23	6.1198e-21
BGIBMGA009688	1.74894	14.3055	-3.032	0.00032057	0.004703
BGIBMGA009799	291.953	106.497	1.4549	2.9551e-15	1.8771e-13
BGIBMGA009814	194.314	89.0633	1.1255	6.9846e-07	1.8864e-05
BGIBMGA009851	74.7824	176.127	-1.2358	6.8505e-15	4.2797e-13
BGIBMGA009925	44.9298	3.84556	3.5464	4.1522e-09	1.494e-07
BGIBMGA009933	87.8694	186.125	-1.0828	1.6972e-13	9.4132e-12
BGIBMGA009978	162.833	430.908	-1.404	1.2158e-39	1.9748e-37
BGIBMGA009983	30.7573	81.9362	-1.4136	8.0008e-09	2.8164e-07
BGIBMGA010223	23.46	48.3003	-1.0418	0.0002478	0.0037567
BGIBMGA010245	30.8176	63.5287	-1.0437	2.5839e-05	0.00051362
BGIBMGA010260	23.3394	63.2211	-1.4376	3.0694e-07	8.703e-06
BGIBMGA010365	51.6843	223.812	-2.1145	3.0397e-33	3.8833e-31
BGIBMGA010386	7.29732	38.712	-2.4073	9.389e-08	2.8774e-06
BGIBMGA010464	118.204	248.629	-1.0727	2.4778e-17	1.8782e-15
BGIBMGA010475	49.091	106.497	-1.1173	1.3018e-08	4.4855e-07
BGIBMGA010477	48.6086	3.3841	3.8444	2.4483e-10	1.0234e-08
BGIBMGA010515	344.361	30.8158	3.4822	1.4275e-58	3.5285e-56
BGIBMGA010516	87.6281	6.87074	3.6729	7.5182e-17	5.515e-15
BGIBMGA010553	43.8442	1.53823	4.833	1.0713e-10	4.5964e-09
BGIBMGA010585	11.3983	73.3221	-2.6854	1.0325e-14	6.3116e-13
BGIBMGA010723	22.6157	50.4025	-1.1562	6.4365e-05	0.0011598
BGIBMGA010881	77.8582	0	8.5684	3.0788e-16	2.1878e-14
BGIBMGA010929	30.5161	5.64016	2.4358	9.7351e-05	0.0016447
BGIBMGA010958	17.1879	42.6089	-1.3098	7.1851e-05	0.0012666
BGIBMGA011009	44.2061	96.5493	-1.127	5.2301e-08	1.6611e-06
BGIBMGA011012	59.8259	128.339	-1.1011	6.2091e-10	2.4684e-08
BGIBMGA011019	26.3548	54.7608	-1.0551	8.3868e-05	0.0014361
BGIBMGA011058	2266.33	5443.83	-1.2643	0	0
BGIBMGA011087	33.3505	68.7587	-1.0438	1.2001e-05	0.00025036
BGIBMGA011180	67.6057	216.377	-1.6783	2.9399e-25	3.2771e-23
BGIBMGA011266	0	15.9463	-4.9951	1.5383e-05	0.000318
BGIBMGA011277	9.10657	55.0685	-2.5962	4.092e-11	1.8174e-09
BGIBMGA011297	12.6648	48.9156	-1.9495	7.6804e-08	2.3991e-06
BGIBMGA011308	142.207	68.5536	1.0527	8.0355e-05	0.0013885
BGIBMGA011314	23.3997	55.1198	-1.2361	1.3204e-05	0.00027396
BGIBMGA011332	61.2733	14.8182	2.0479	1.1695e-06	2.9549e-05
BGIBMGA011342	131.11	61.4778	1.0926	7.9428e-05	0.0013746
BGIBMGA011435	22.3744	79.1161	-1.8221	4.6394e-11	2.0367e-09
BGIBMGA011500	84.3112	181.972	-1.1099	1.3428e-13	7.6339e-12
BGIBMGA011531	3.43758	18.51	-2.4288	0.00020947	0.0032404
BGIBMGA011599	650.667	1319.64	-1.0202	9.2485e-80	3.0044e-77
BGIBMGA011604	44.9298	108.701	-1.2746	4.496e-10	1.8322e-08
BGIBMGA011681	7.53855	27.483	-1.8662	8.428e-05	0.001441
BGIBMGA011742	85.457	4.30703	4.3104	2.2399e-18	1.8322e-16
BGIBMGA011752	0	12.5109	-7.6966	0.00027904	0.0041637
BGIBMGA011862	18.9971	52.351	-1.4624	2.5178e-06	5.9517e-05
BGIBMGA011891	50.9003	153.412	-1.5917	2.3407e-17	1.7874e-15
BGIBMGA011976	112.897	41.2757	1.4516	9.7146e-07	2.5334e-05
BGIBMGA012002	10503.8	735.016	3.837	0	0
BGIBMGA012012	42.9396	86.0381	-1.0027	1.803e-06	4.3898e-05
BGIBMGA012025	18.9368	49.4796	-1.3856	9.4908e-06	0.00020095
BGIBMGA012027	13.0869	35.3279	-1.4327	0.00013417	0.0021456
BGIBMGA012031	39.8035	5.99908	2.7301	1.6059e-06	3.9607e-05
BGIBMGA012032	43.2411	124.648	-1.5274	9.0035e-14	5.1702e-12
BGIBMGA012089	8.98595	141.055	-3.9724	4.5935e-35	6.448e-33
BGIBMGA012125	33.6521	83.218	-1.3062	3.0413e-08	9.9082e-07
BGIBMGA012133	6.51331	25.2782	-1.9564	0.00010835	0.0017905
BGIBMGA012203	17.7307	66.2463	-1.9016	6.8717e-10	2.6849e-08
BGIBMGA012211	84.1302	32.8155	1.3582	7.3668e-05	0.0012906
BGIBMGA012333	1.38709	15.6386	-3.495	7.4148e-05	0.0012969
BGIBMGA012348	9.83027	29.5852	-1.5896	0.00020006	0.0031075
BGIBMGA012510	519.255	215.505	1.2687	3.5947e-20	3.1931e-18
BGIBMGA012537	15.0771	37.2763	-1.3059	0.00021006	0.0032452
BGIBMGA012541	45.955	181.254	-1.9797	1.7384e-25	1.957e-23
BGIBMGA012627	46.3169	98.4465	-1.0878	7.6259e-08	2.3886e-06
BGIBMGA012659	189.007	88.448	1.0955	2.0162e-06	4.874e-05
BGIBMGA012660	16.5848	53.1713	-1.6808	2.5836e-07	7.4179e-06
BGIBMGA012737	291.531	73.4247	1.9893	3.6382e-25	4.0161e-23
BGIBMGA012740	6983.53	1402.4	2.3161	0	0
BGIBMGA012820	6.87516	36.5072	-2.4087	2.1558e-07	6.2689e-06
BGIBMGA012872	1302.78	498.078	1.3872	3.9087e-57	9.4557e-55
BGIBMGA012894	2.71388	20.1508	-2.8924	2.8076e-05	0.00054636
BGIBMGA012939	11.7601	38.0967	-1.6958	1.1702e-05	0.00024503
BGIBMGA012975	22.7363	52.4022	-1.2046	2.9096e-05	0.00056262
BGIBMGA012994	3.37727	24.5603	-2.8624	4.1482e-06	9.4141e-05
BGIBMGA012999	3569.29	1659.13	1.1052	9.3468e-97	3.5424e-94
BGIBMGA013098	60.1275	8.35769	2.8468	1.4492e-09	5.4559e-08
BGIBMGA013123	0	41.6347	-6.3797	3.7174e-12	1.8538e-10
BGIBMGA013131	27.9831	101.574	-1.8599	4.5289e-14	2.668e-12
BGIBMGA013141	13.8106	41.891	-1.6009	8.8366e-06	0.00018886
BGIBMGA013273	84.1302	176.332	-1.0676	1.1561e-12	6.1711e-11
BGIBMGA013304	149.082	618.88	-2.0535	4.0128e-86	1.4258e-83
BGIBMGA013328	542.052	1107.73	-1.0311	3.9791e-68	1.1035e-65
BGIBMGA013341	83.0447	31.0722	1.4183	3.9954e-05	0.00075462
BGIBMGA013342	588.309	223.504	1.3963	4.716e-27	5.4715e-25
BGIBMGA013358	2.47264	26.6626	-3.4307	2.7176e-07	7.7831e-06
BGIBMGA013395	2.23141	31.5336	-3.8209	7.4109e-09	2.625e-07
BGIBMGA013397	10.373	48.7618	-2.2329	7.9823e-09	2.8164e-07
BGIBMGA013438	30.1542	3.79429	2.9905	1.0353e-05	0.00021759
BGIBMGA013477	2.35203	78.347	-5.0579	8.6001e-22	8.5028e-20
BGIBMGA013537	18.0925	46.1468	-1.3508	2.5455e-05	0.00050688
BGIBMGA013566	172	71.989	1.2566	1.5863e-07	4.7338e-06
BGIBMGA013593	1.32678	18.9715	-3.8378	7.1305e-06	0.00015502
BGIBMGA013633	34.2552	91.4732	-1.417	1.0346e-09	3.9877e-08
BGIBMGA013635	23.6409	68.9638	-1.5446	2.3773e-08	7.9971e-07
BGIBMGA013669	70.9227	16.8692	2.0719	1.3129e-07	3.9595e-06
BGIBMGA013708	57.8358	19.638	1.5583	0.00018038	0.0028249
BGIBMGA013730	34.2552	74.0912	-1.113	2.2338e-06	5.3247e-05
BGIBMGA013806	5.12621	33.8922	-2.725	1.1996e-07	3.6469e-06
BGIBMGA013836	30.8779	4.7685	2.695	2.7736e-05	0.00054372
BGIBMGA013859	80.4514	162.385	-1.0132	4.0376e-11	1.8003e-09
BGIBMGA013957	63.0223	20.1508	1.645	4.0394e-05	0.00076039
BGIBMGA013966	0	43.4805	-6.9088	2.6476e-12	1.3621e-10
BGIBMGA013971	34.8583	100.344	-1.5254	2.3357e-11	1.0709e-09
BGIBMGA014048	66.2789	5.84526	3.5032	1.2585e-12	6.6865e-11
BGIBMGA014049	51.9255	147.413	-1.5054	9.2152e-16	6.1273e-14
BGIBMGA014080	72.7922	12.5109	2.5406	5.8874e-10	2.357e-08
BGIBMGA014135	163.617	74.3476	1.138	4.0755e-06	9.2678e-05
BGIBMGA014144	405.212	122.853	1.7217	2.331e-27	2.7323e-25
BGIBMGA014178	20.4446	411.681	-4.3317	9.4938e-103	3.8552e-100
BGIBMGA014198	0	33.3795	-5.5274	3.32e-10	1.3677e-08
BGIBMGA014201	108.495	314.875	-1.5372	1.2674e-32	1.5836e-30
BGIBMGA014207	15.439	40.4553	-1.3898	6.0322e-05	0.0010939
BGIBMGA014208	158.611	23.9451	2.7277	1.0489e-21	1.0281e-19
BGIBMGA014224	723.158	359.381	1.0088	2.3423e-17	1.7874e-15
BGIBMGA014246	65.1934	20.3559	1.6793	2.1174e-05	0.00042762
BGIBMGA014291	6.03084	38.2506	-2.665	2.5821e-08	8.597e-07
BGIBMGA014342	94.6239	217.351	-1.1998	2.0164e-17	1.5703e-15
BGIBMGA014348	8593.53	698.611	3.6207	0	0
BGIBMGA014505	78.8231	584.628	-2.8908	1.1192e-112	5.3021e-110
BGIBMGA014558	47.8246	97.1133	-1.0219	2.8443e-07	8.1052e-06
BGIBMGA014598	3.31696	24.2014	-2.8672	4.8015e-06	0.00010811
Novel00011	117.662	11.7418	3.3249	2.9306e-20	2.6445e-18
Novel00042	224.83	97.985	1.1982	1.1605e-08	4.0229e-07
Novel00061	48.1261	0	7.2894	1.1579e-11	5.4629e-10
Novel00073	90.6435	1.3844	6.0329	1.8601e-21	1.7625e-19
Novel00080	3.25665	20.9199	-2.6834	3.623e-05	0.00069349
Novel00097	48.1261	7.48603	2.6845	1.7916e-07	5.3048e-06
Novel00149	816.274	322.874	1.3381	4.5203e-34	5.9076e-32
Novel00212	2689.03	968.775	1.4729	6.5461e-130	3.5443e-127
Novel00217	2.47264	15.8437	-2.6798	0.00032786	0.0048038
Novel00265	124.054	48.6592	1.3502	1.705e-06	4.1689e-05
Novel00274	75.084	27.8932	1.4286	8.3818e-05	0.0014361
Novel00304	27.1388	67.4768	-1.314	5.554e-07	1.5253e-05
Novel00322	69.1737	3.28155	4.3978	2.4589e-15	1.5707e-13
Novel00326	0	71.1686	-10.205	1.5271e-13	8.553e-12
Novel00338	229.172	0	8.5409	9.1702e-45	1.7378e-42
Novel00341	59.4038	221.658	-1.8997	1.6738e-29	2.0463e-27
Novel00357	11.9411	33.3282	-1.4808	0.00015447	0.0024496
Novel00365	6.51331	29.5852	-2.1834	8.9274e-06	0.00019044
Novel00373	327.535	33.1744	3.3035	4.4047e-53	9.8199e-51
Novel00399	46.3169	1.64077	4.8191	3.3131e-11	1.4948e-09
Novel00402	35.5217	95.5751	-1.4279	3.6467e-10	1.4969e-08
Novel00459	11.6395	53.6328	-2.2041	1.8591e-09	6.9531e-08
Novel00500	24.3043	59.9908	-1.3035	2.6405e-06	6.2029e-05
Novel00523	2.77419	18.5613	-2.7422	8.5527e-05	0.0014601
Novel00538	0	12.3571	-3.7719	0.00031101	0.0045925
Novel00590	34.8583	163.36	-2.2285	5.1653e-26	5.8729e-24
Novel00599	78.0994	28.3034	1.4643	4.0084e-05	0.00075581
Novel00654	93.9002	377.378	-2.0068	5.7691e-52	1.2614e-49
Novel00661	1.80925	18.0998	-3.3225	2.7927e-05	0.00054636
Novel00662	50.9606	104.087	-1.0303	9.1867e-08	2.8307e-06
Novel00667	2569.2	183.767	3.8054	0	0
Novel00674	113.742	51.2229	1.1509	0.0001009	0.0016921
Novel00720	14.6549	46.5057	-1.666	1.6421e-06	4.0412e-05
Novel00722	6.63392	24.304	-1.8733	0.0002111	0.0032523
Novel00726	60.61	10.8701	2.4792	2.7113e-08	8.9615e-07
Novel00743	86.241	17.382	2.3108	2.7353e-10	1.1392e-08
Novel00815	33.049	144.029	-2.1237	4.5134e-22	4.5413e-20
Novel00844	243.164	77.2189	1.6549	5.1824e-16	3.5711e-14
Novel00859	122.064	296.314	-1.2795	5.7008e-25	6.2325e-23
Novel00874	82.5622	30.9696	1.4146	4.3948e-05	0.00082186
Novel00885	13.3885	0	6.4436	0.00026602	0.0039956
Novel00911	2.8948	19.8944	-2.7808	4.2743e-05	0.00080195
Novel00912	4.46282	31.1747	-2.8043	2.7272e-07	7.7911e-06
Novel00917	5.36745	40.8143	-2.9268	2.0909e-09	7.7944e-08
Novel00949	130.628	22.9708	2.5076	1.961e-16	1.4292e-14
Novel00955	30.0939	1.43568	4.3897	1.8072e-07	5.3232e-06
Novel00983	14.0519	45.4802	-1.6945	1.6936e-06	4.1501e-05
Novel01003	7.47824	39.0709	-2.3853	9.3635e-08	2.8774e-06
Novel01014	67.7867	7.53731	3.1689	8.6817e-12	4.165e-10
Novel01027	21.4095	47.0697	-1.1365	0.00013308	0.0021366
Novel01040	750.418	66.8616	3.4884	1.2439e-125	6.4289e-123
Novel01049	22.0729	94.1907	-2.0933	9.096e-15	5.6207e-13
Novel01052	11.3983	59.5806	-2.386	4.2927e-11	1.8918e-09
Novel01055	3.85974	22.6119	-2.5505	2.7327e-05	0.00053849
Novel01097	10.7349	31.8926	-1.5709	0.00012591	0.0020422
Novel01130	632.696	309.183	1.033	3.8063e-16	2.6714e-14
Novel01137	1745.08	170.641	3.3543	8.4292e-279	5.6376e-276
Novel01199	969.397	338.461	1.5181	1.1365e-50	2.4382e-48
Novel01220	48.6086	0	8.3038	6.0033e-11	2.6152e-09
Novel01232	81.9591	1.48695	5.7845	1.5954e-19	1.3847e-17
Novel01258	151.495	1.17931	7.0052	6.7762e-34	8.7552e-32
Novel01288	167.235	30.2518	2.4668	3.4839e-20	3.1191e-18
