# Supplementary material for: Comparative analysis of the silk gland transcriptomes between the domestic and wild silkworms
Source: BMC Genomics. 2015 Feb 6;16(1):60. doi: 10.1186/s12864-015-1287-9 (PMC4328555; doi:10.1186/s12864-015-1287-9)
Supplement: Additional file 7: Table S5. — Gene Ontology enrichment of the DEGs between any two silkworms. [file 12864_2015_1287_MOESM7_ESM.xlsx]

## Sheet: W_AKBHvsW_AKSQ
GO-ID	Term	Category	FDR	P-Value	#Test	#Ref	#notAnnotTest	#notAnnotRef	Over/Under	TestSeqs	RefSeqs
GO:0010467	gene expression	P	0.000187985	2.79009e-06	16	205	106	6228	over	BGIBMGA005116-PA, BGIBMGA005117-PA, BGIBMGA004112-PA, BGIBMGA007466-PA, BGIBMGA001037-PA, BGIBMGA006144-PA, Novel00097, BGIBMGA006749-PA, BGIBMGA013133-PA, BGIBMGA009851-PA, BGIBMGA004302-PA, BGIBMGA013605-PA, BGIBMGA011500-PA, BGIBMGA003259-PA, BGIBMGA001265-PA, BGIBMGA004823-PA	BGIBMGA003155-PA, Novel01237, BGIBMGA011948-PA, BGIBMGA001800-PA, BGIBMGA006615-PA, BGIBMGA000399-PA, BGIBMGA003309-PA, BGIBMGA011446-PA, BGIBMGA003923-PA, BGIBMGA010173-PA, BGIBMGA007879-PA, BGIBMGA008248-PA, BGIBMGA000765-PA, BGIBMGA000924-PA, Novel01167, BGIBMGA010487-PA, BGIBMGA000180-PA, Novel01120, BGIBMGA014150-PA, Novel01100, BGIBMGA001991-PA, BGIBMGA013693-PA, BGIBMGA009321-PA, BGIBMGA00…
GO:0006412	translation	P	0.000187985	3.14217e-06	15	182	107	6251	over	BGIBMGA005116-PA, BGIBMGA005117-PA, BGIBMGA004112-PA, BGIBMGA007466-PA, BGIBMGA001037-PA, BGIBMGA006144-PA, Novel00097, BGIBMGA006749-PA, BGIBMGA013133-PA, BGIBMGA009851-PA, BGIBMGA004302-PA, BGIBMGA013605-PA, BGIBMGA011500-PA, BGIBMGA003259-PA, BGIBMGA001265-PA	BGIBMGA003155-PA, Novel01237, BGIBMGA011948-PA, BGIBMGA001800-PA, BGIBMGA006615-PA, BGIBMGA000399-PA, BGIBMGA003309-PA, BGIBMGA011446-PA, BGIBMGA003923-PA, BGIBMGA010173-PA, BGIBMGA007879-PA, BGIBMGA008248-PA, BGIBMGA000765-PA, BGIBMGA000924-PA, BGIBMGA010487-PA, Novel01120, BGIBMGA014150-PA, Novel01100, BGIBMGA001991-PA, BGIBMGA013693-PA, BGIBMGA009321-PA, BGIBMGA001194-PA, BGIBMGA003978-PA, BGI…
GO:0009059	macromolecule biosynthetic process	P	0.000187985	3.34691e-06	15	183	107	6250	over	BGIBMGA005116-PA, BGIBMGA005117-PA, BGIBMGA004112-PA, BGIBMGA007466-PA, BGIBMGA001037-PA, BGIBMGA006144-PA, Novel00097, BGIBMGA006749-PA, BGIBMGA013133-PA, BGIBMGA009851-PA, BGIBMGA004302-PA, BGIBMGA013605-PA, BGIBMGA011500-PA, BGIBMGA003259-PA, BGIBMGA001265-PA	BGIBMGA003155-PA, Novel01237, BGIBMGA011948-PA, BGIBMGA001800-PA, BGIBMGA006615-PA, BGIBMGA000399-PA, BGIBMGA003309-PA, BGIBMGA011446-PA, BGIBMGA003923-PA, BGIBMGA010173-PA, BGIBMGA007879-PA, BGIBMGA008248-PA, BGIBMGA000765-PA, BGIBMGA000924-PA, BGIBMGA010487-PA, Novel01120, BGIBMGA014150-PA, Novel01100, BGIBMGA001991-PA, BGIBMGA013693-PA, BGIBMGA009321-PA, BGIBMGA001194-PA, BGIBMGA003978-PA, BGI…
GO:1901576	organic substance biosynthetic process	P	0.000187985	3.34691e-06	15	183	107	6250	over	BGIBMGA005116-PA, BGIBMGA005117-PA, BGIBMGA004112-PA, BGIBMGA007466-PA, BGIBMGA001037-PA, BGIBMGA006144-PA, Novel00097, BGIBMGA006749-PA, BGIBMGA013133-PA, BGIBMGA009851-PA, BGIBMGA004302-PA, BGIBMGA013605-PA, BGIBMGA011500-PA, BGIBMGA003259-PA, BGIBMGA001265-PA	BGIBMGA003155-PA, Novel01237, BGIBMGA011948-PA, BGIBMGA001800-PA, BGIBMGA006615-PA, BGIBMGA000399-PA, BGIBMGA003309-PA, BGIBMGA011446-PA, BGIBMGA003923-PA, BGIBMGA010173-PA, BGIBMGA007879-PA, BGIBMGA008248-PA, BGIBMGA000765-PA, BGIBMGA000924-PA, BGIBMGA010487-PA, Novel01120, BGIBMGA014150-PA, Novel01100, BGIBMGA001991-PA, BGIBMGA013693-PA, BGIBMGA009321-PA, BGIBMGA001194-PA, BGIBMGA003978-PA, BGI…
GO:0044249	cellular biosynthetic process	P	0.000187985	3.34691e-06	15	183	107	6250	over	BGIBMGA005116-PA, BGIBMGA005117-PA, BGIBMGA004112-PA, BGIBMGA007466-PA, BGIBMGA001037-PA, BGIBMGA006144-PA, Novel00097, BGIBMGA006749-PA, BGIBMGA013133-PA, BGIBMGA009851-PA, BGIBMGA004302-PA, BGIBMGA013605-PA, BGIBMGA011500-PA, BGIBMGA003259-PA, BGIBMGA001265-PA	BGIBMGA003155-PA, Novel01237, BGIBMGA011948-PA, BGIBMGA001800-PA, BGIBMGA006615-PA, BGIBMGA000399-PA, BGIBMGA003309-PA, BGIBMGA011446-PA, BGIBMGA003923-PA, BGIBMGA010173-PA, BGIBMGA007879-PA, BGIBMGA008248-PA, BGIBMGA000765-PA, BGIBMGA000924-PA, BGIBMGA010487-PA, Novel01120, BGIBMGA014150-PA, Novel01100, BGIBMGA001991-PA, BGIBMGA013693-PA, BGIBMGA009321-PA, BGIBMGA001194-PA, BGIBMGA003978-PA, BGI…
GO:0034645	cellular macromolecule biosynthetic process	P	0.000187985	3.34691e-06	15	183	107	6250	over	BGIBMGA005116-PA, BGIBMGA005117-PA, BGIBMGA004112-PA, BGIBMGA007466-PA, BGIBMGA001037-PA, BGIBMGA006144-PA, Novel00097, BGIBMGA006749-PA, BGIBMGA013133-PA, BGIBMGA009851-PA, BGIBMGA004302-PA, BGIBMGA013605-PA, BGIBMGA011500-PA, BGIBMGA003259-PA, BGIBMGA001265-PA	BGIBMGA003155-PA, Novel01237, BGIBMGA011948-PA, BGIBMGA001800-PA, BGIBMGA006615-PA, BGIBMGA000399-PA, BGIBMGA003309-PA, BGIBMGA011446-PA, BGIBMGA003923-PA, BGIBMGA010173-PA, BGIBMGA007879-PA, BGIBMGA008248-PA, BGIBMGA000765-PA, BGIBMGA000924-PA, BGIBMGA010487-PA, Novel01120, BGIBMGA014150-PA, Novel01100, BGIBMGA001991-PA, BGIBMGA013693-PA, BGIBMGA009321-PA, BGIBMGA001194-PA, BGIBMGA003978-PA, BGI…
GO:0008565	protein transporter activity	F	0.00370599	8.10991e-05	5	20	117	6413	over	BGIBMGA001123-PA, BGIBMGA008228-PA, BGIBMGA002215-PA, BGIBMGA003892-PA, BGIBMGA012444-PA	BGIBMGA011351-PA, BGIBMGA013243-PA, BGIBMGA002012-PA, BGIBMGA008714-PA, BGIBMGA003635-PA, BGIBMGA004278-PA, BGIBMGA007414-PA, BGIBMGA004734-PA, BGIBMGA005270-PA, BGIBMGA008801-PA, BGIBMGA010657-PA, BGIBMGA003758-PA, BGIBMGA012437-PA, BGIBMGA004241-PA, BGIBMGA012556-PA, BGIBMGA002972-PA, BGIBMGA012687-PA, BGIBMGA010725-PA, Novel00995, Novel00960
GO:0022892	substrate-specific transporter activity	F	0.00370599	9.89233e-05	5	21	117	6412	over	BGIBMGA001123-PA, BGIBMGA008228-PA, BGIBMGA002215-PA, BGIBMGA003892-PA, BGIBMGA012444-PA	BGIBMGA011351-PA, BGIBMGA013243-PA, BGIBMGA002012-PA, BGIBMGA008714-PA, BGIBMGA003635-PA, BGIBMGA012764-PA, BGIBMGA004278-PA, BGIBMGA007414-PA, BGIBMGA004734-PA, BGIBMGA005270-PA, BGIBMGA008801-PA, BGIBMGA010657-PA, BGIBMGA003758-PA, BGIBMGA012437-PA, BGIBMGA004241-PA, BGIBMGA012556-PA, BGIBMGA002972-PA, BGIBMGA012687-PA, BGIBMGA010725-PA, Novel00995, Novel00960
GO:0051082	unfolded protein binding	F	0.00370599	9.8973e-05	4	10	118	6423	over	BGIBMGA012541-PA, BGIBMGA012753-PA, BGIBMGA003153-PA, BGIBMGA004612-PA	BGIBMGA009209-PA, BGIBMGA007205-PA, Novel00620, Novel01086, BGIBMGA001241-PA, BGIBMGA013135-PA, BGIBMGA006196-PA, Novel00091, BGIBMGA013536-PA, Novel00805
GO:0044267	cellular protein metabolic process	P	0.00700437	0.000212337	25	594	97	5839	over	BGIBMGA012541-PA, BGIBMGA005116-PA, BGIBMGA005117-PA, BGIBMGA003454-PA, BGIBMGA012753-PA, BGIBMGA004112-PA, BGIBMGA007466-PA, Novel00726, BGIBMGA001037-PA, BGIBMGA006144-PA, Novel00097, BGIBMGA006749-PA, BGIBMGA005856-PA, BGIBMGA013133-PA, BGIBMGA012032-PA, BGIBMGA009851-PA, BGIBMGA003153-PA, BGIBMGA001490-PA, BGIBMGA004302-PA, BGIBMGA003428-PA, BGIBMGA013605-PA, BGIBMGA004612-PA, BGIBMGA011500-P…	BGIBMGA003155-PA, BGIBMGA009557-PA, BGIBMGA004837-PA, BGIBMGA013112-PA, Novel01239, Novel01237, BGIBMGA007334-PA, BGIBMGA007577-PA, BGIBMGA011948-PA, BGIBMGA001577-PA, BGIBMGA002591-PA, BGIBMGA007979-PA, BGIBMGA001800-PA, BGIBMGA001163-PA, BGIBMGA012636-PA, BGIBMGA006615-PA, BGIBMGA011841-PA, BGIBMGA001322-PA, Novel00792, BGIBMGA007003-PA, BGIBMGA012370-PA, BGIBMGA000399-PA, Novel00788, BGIBMGA00…
GO:0019538	protein metabolic process	P	0.00700437	0.000228629	25	600	97	5833	over	BGIBMGA012541-PA, BGIBMGA005116-PA, BGIBMGA005117-PA, BGIBMGA003454-PA, BGIBMGA012753-PA, BGIBMGA004112-PA, BGIBMGA007466-PA, Novel00726, BGIBMGA001037-PA, BGIBMGA006144-PA, Novel00097, BGIBMGA006749-PA, BGIBMGA005856-PA, BGIBMGA013133-PA, BGIBMGA012032-PA, BGIBMGA009851-PA, BGIBMGA003153-PA, BGIBMGA001490-PA, BGIBMGA004302-PA, BGIBMGA003428-PA, BGIBMGA013605-PA, BGIBMGA004612-PA, BGIBMGA011500-P…	BGIBMGA003155-PA, BGIBMGA009557-PA, BGIBMGA004837-PA, BGIBMGA013112-PA, Novel01239, Novel01237, BGIBMGA007334-PA, BGIBMGA007577-PA, BGIBMGA011948-PA, BGIBMGA001577-PA, BGIBMGA002591-PA, BGIBMGA007979-PA, BGIBMGA001800-PA, BGIBMGA001163-PA, BGIBMGA012636-PA, BGIBMGA006615-PA, BGIBMGA011841-PA, BGIBMGA001322-PA, Novel00792, BGIBMGA007003-PA, BGIBMGA012370-PA, BGIBMGA000399-PA, Novel00788, BGIBMGA00…
GO:0043436	oxoacid metabolic process	P	0.00787854	0.000386187	8	88	114	6345	over	BGIBMGA005116-PA, BGIBMGA005117-PA, Novel00042, BGIBMGA001037-PA, BGIBMGA013133-PA, BGIBMGA007079-PA, BGIBMGA009851-PA, BGIBMGA003259-PA	BGIBMGA012075-PA, BGIBMGA002355-PA, BGIBMGA004861-PA, Novel01120, BGIBMGA014150-PA, Novel01100, BGIBMGA009321-PA, BGIBMGA001194-PA, BGIBMGA014062-PA, Novel00630, BGIBMGA011712-PA, BGIBMGA009795-PA, BGIBMGA010765-PA, BGIBMGA009043-PA, BGIBMGA003866-PA, BGIBMGA014352-PA, BGIBMGA007324-PA, BGIBMGA003440-PA, Novel00528, BGIBMGA009276-PA, BGIBMGA000991-PA, BGIBMGA003033-PA, BGIBMGA012995-PA, BGIBMGA01…
GO:1901564	organonitrogen compound metabolic process	P	0.00787854	0.000386187	8	88	114	6345	over	BGIBMGA005116-PA, BGIBMGA005117-PA, Novel00042, BGIBMGA001037-PA, BGIBMGA013133-PA, BGIBMGA007079-PA, BGIBMGA009851-PA, BGIBMGA003259-PA	BGIBMGA012075-PA, BGIBMGA002355-PA, BGIBMGA004861-PA, Novel01120, BGIBMGA014150-PA, Novel01100, BGIBMGA009321-PA, BGIBMGA001194-PA, BGIBMGA014062-PA, Novel00630, BGIBMGA011712-PA, BGIBMGA009795-PA, BGIBMGA010765-PA, BGIBMGA009043-PA, BGIBMGA003866-PA, BGIBMGA014352-PA, BGIBMGA007324-PA, BGIBMGA003440-PA, Novel00528, BGIBMGA009276-PA, BGIBMGA000991-PA, BGIBMGA003033-PA, BGIBMGA012995-PA, BGIBMGA01…
GO:0019752	carboxylic acid metabolic process	P	0.00787854	0.000386187	8	88	114	6345	over	BGIBMGA005116-PA, BGIBMGA005117-PA, Novel00042, BGIBMGA001037-PA, BGIBMGA013133-PA, BGIBMGA007079-PA, BGIBMGA009851-PA, BGIBMGA003259-PA	BGIBMGA012075-PA, BGIBMGA002355-PA, BGIBMGA004861-PA, Novel01120, BGIBMGA014150-PA, Novel01100, BGIBMGA009321-PA, BGIBMGA001194-PA, BGIBMGA014062-PA, Novel00630, BGIBMGA011712-PA, BGIBMGA009795-PA, BGIBMGA010765-PA, BGIBMGA009043-PA, BGIBMGA003866-PA, BGIBMGA014352-PA, BGIBMGA007324-PA, BGIBMGA003440-PA, Novel00528, BGIBMGA009276-PA, BGIBMGA000991-PA, BGIBMGA003033-PA, BGIBMGA012995-PA, BGIBMGA01…
GO:0006520	cellular amino acid metabolic process	P	0.00787854	0.000386187	8	88	114	6345	over	BGIBMGA005116-PA, BGIBMGA005117-PA, Novel00042, BGIBMGA001037-PA, BGIBMGA013133-PA, BGIBMGA007079-PA, BGIBMGA009851-PA, BGIBMGA003259-PA	BGIBMGA012075-PA, BGIBMGA002355-PA, BGIBMGA004861-PA, Novel01120, BGIBMGA014150-PA, Novel01100, BGIBMGA009321-PA, BGIBMGA001194-PA, BGIBMGA014062-PA, Novel00630, BGIBMGA011712-PA, BGIBMGA009795-PA, BGIBMGA010765-PA, BGIBMGA009043-PA, BGIBMGA003866-PA, BGIBMGA014352-PA, BGIBMGA007324-PA, BGIBMGA003440-PA, Novel00528, BGIBMGA009276-PA, BGIBMGA000991-PA, BGIBMGA003033-PA, BGIBMGA012995-PA, BGIBMGA01…
GO:0006082	organic acid metabolic process	P	0.00787854	0.000386187	8	88	114	6345	over	BGIBMGA005116-PA, BGIBMGA005117-PA, Novel00042, BGIBMGA001037-PA, BGIBMGA013133-PA, BGIBMGA007079-PA, BGIBMGA009851-PA, BGIBMGA003259-PA	BGIBMGA012075-PA, BGIBMGA002355-PA, BGIBMGA004861-PA, Novel01120, BGIBMGA014150-PA, Novel01100, BGIBMGA009321-PA, BGIBMGA001194-PA, BGIBMGA014062-PA, Novel00630, BGIBMGA011712-PA, BGIBMGA009795-PA, BGIBMGA010765-PA, BGIBMGA009043-PA, BGIBMGA003866-PA, BGIBMGA014352-PA, BGIBMGA007324-PA, BGIBMGA003440-PA, Novel00528, BGIBMGA009276-PA, BGIBMGA000991-PA, BGIBMGA003033-PA, BGIBMGA012995-PA, BGIBMGA01…
GO:0006457	protein folding	P	0.00787854	0.000412699	6	47	116	6386	over	BGIBMGA012541-PA, BGIBMGA012753-PA, BGIBMGA012032-PA, BGIBMGA003153-PA, BGIBMGA001490-PA, BGIBMGA004612-PA	Novel00788, BGIBMGA009740-PA, BGIBMGA009209-PA, BGIBMGA013557-PA, Novel01113, BGIBMGA001122-PA, BGIBMGA005285-PA, Novel01086, BGIBMGA001241-PA, BGIBMGA010199-PA, BGIBMGA009618-PA, Novel00545, Novel00532, BGIBMGA000619-PA, BGIBMGA013635-PA, BGIBMGA004059-PA, BGIBMGA001750-PA, BGIBMGA006477-PA, BGIBMGA005996-PA, BGIBMGA003932-PA, Novel00392, Novel00305, BGIBMGA013135-PA, BGIBMGA013430-PA, BGIBMGA00…
GO:0044260	cellular macromolecule metabolic process	P	0.00787854	0.000420812	29	783	93	5650	over	BGIBMGA012541-PA, BGIBMGA005116-PA, BGIBMGA005117-PA, BGIBMGA003454-PA, BGIBMGA012753-PA, BGIBMGA004112-PA, BGIBMGA007466-PA, Novel00726, BGIBMGA001084-PA, BGIBMGA001037-PA, BGIBMGA006144-PA, Novel00097, BGIBMGA006749-PA, BGIBMGA005856-PA, BGIBMGA013133-PA, BGIBMGA012032-PA, BGIBMGA009851-PA, BGIBMGA003153-PA, BGIBMGA001490-PA, Novel00764, BGIBMGA004302-PA, BGIBMGA003428-PA, BGIBMGA013605-PA, BGI…	BGIBMGA003155-PA, BGIBMGA009557-PA, BGIBMGA004837-PA, BGIBMGA013112-PA, Novel01253, BGIBMGA008341-PA, Novel01239, Novel01237, BGIBMGA003557-PA, BGIBMGA007334-PA, BGIBMGA006680-PA, Novel01226, BGIBMGA007577-PA, Novel01215, BGIBMGA004825-PA, Novel01204, BGIBMGA011948-PA, BGIBMGA001577-PA, BGIBMGA002591-PA, BGIBMGA007979-PA, BGIBMGA001800-PA, BGIBMGA001163-PA, BGIBMGA012636-PA, BGIBMGA006615-PA, BGI…
GO:0043170	macromolecule metabolic process	P	0.00809318	0.000456292	29	789	93	5644	over	BGIBMGA012541-PA, BGIBMGA005116-PA, BGIBMGA005117-PA, BGIBMGA003454-PA, BGIBMGA012753-PA, BGIBMGA004112-PA, BGIBMGA007466-PA, Novel00726, BGIBMGA001084-PA, BGIBMGA001037-PA, BGIBMGA006144-PA, Novel00097, BGIBMGA006749-PA, BGIBMGA005856-PA, BGIBMGA013133-PA, BGIBMGA012032-PA, BGIBMGA009851-PA, BGIBMGA003153-PA, BGIBMGA001490-PA, Novel00764, BGIBMGA004302-PA, BGIBMGA003428-PA, BGIBMGA013605-PA, BGI…	BGIBMGA003155-PA, BGIBMGA009557-PA, BGIBMGA004837-PA, BGIBMGA013112-PA, Novel01253, BGIBMGA008341-PA, Novel01239, Novel01237, BGIBMGA003557-PA, BGIBMGA007334-PA, BGIBMGA006680-PA, Novel01226, BGIBMGA007577-PA, Novel01215, BGIBMGA004825-PA, Novel01204, BGIBMGA011948-PA, BGIBMGA001577-PA, BGIBMGA002591-PA, BGIBMGA007979-PA, BGIBMGA001800-PA, BGIBMGA001163-PA, BGIBMGA012636-PA, BGIBMGA006615-PA, BGI…
GO:0016070	RNA metabolic process	P	0.0104865	0.000622346	7	72	115	6361	over	BGIBMGA005116-PA, BGIBMGA005117-PA, BGIBMGA001037-PA, BGIBMGA013133-PA, BGIBMGA009851-PA, BGIBMGA003259-PA, BGIBMGA004823-PA	BGIBMGA008341-PA, BGIBMGA000375-PA, Novel01167, BGIBMGA000180-PA, Novel01120, BGIBMGA014150-PA, Novel01100, BGIBMGA011417-PA, BGIBMGA009321-PA, BGIBMGA001194-PA, BGIBMGA009795-PA, Novel01067, BGIBMGA003440-PA, Novel00596, Novel00582, Novel00528, BGIBMGA000991-PA, BGIBMGA013169-PA, BGIBMGA002806-PA, Novel00460, BGIBMGA008911-PA, BGIBMGA000312-PA, BGIBMGA009625-PA, Novel00396, BGIBMGA001238-PA, BGI…
GO:0005515	protein binding	F	0.0108254	0.000674581	6	52	116	6381	over	BGIBMGA012541-PA, BGIBMGA011175-PA, BGIBMGA012753-PA, Novel00726, BGIBMGA003153-PA, BGIBMGA004612-PA	BGIBMGA014214-PA, BGIBMGA008436-PA, Novel01214, Novel01204, BGIBMGA002981-PA, BGIBMGA009209-PA, BGIBMGA012110-PA, BGIBMGA002509-PA, BGIBMGA011334-PA, BGIBMGA007205-PA, Novel00677, Novel00620, BGIBMGA003659-PA, Novel00607, Novel01086, Novel01054, BGIBMGA001241-PA, BGIBMGA009121-PA, BGIBMGA001372-PA, BGIBMGA003093-PA, BGIBMGA000129-PA, Novel00438, BGIBMGA011372-PA, BGIBMGA009430-PA, Novel00385, BGI…
GO:0034660	ncRNA metabolic process	P	0.012958	0.000884372	6	55	116	6378	over	BGIBMGA005116-PA, BGIBMGA005117-PA, BGIBMGA001037-PA, BGIBMGA013133-PA, BGIBMGA009851-PA, BGIBMGA003259-PA	BGIBMGA008341-PA, BGIBMGA000375-PA, Novel01120, BGIBMGA014150-PA, Novel01100, BGIBMGA011417-PA, BGIBMGA009321-PA, BGIBMGA001194-PA, BGIBMGA009795-PA, BGIBMGA003440-PA, Novel00596, Novel00582, Novel00528, BGIBMGA000991-PA, BGIBMGA013169-PA, BGIBMGA002806-PA, Novel00460, BGIBMGA001238-PA, BGIBMGA004877-PA, BGIBMGA014337-PA, BGIBMGA008930-PA, BGIBMGA003668-PA, BGIBMGA004327-PA, BGIBMGA000131-PA, BGI…
GO:0006399	tRNA metabolic process	P	0.012958	0.000884372	6	55	116	6378	over	BGIBMGA005116-PA, BGIBMGA005117-PA, BGIBMGA001037-PA, BGIBMGA013133-PA, BGIBMGA009851-PA, BGIBMGA003259-PA	BGIBMGA008341-PA, BGIBMGA000375-PA, Novel01120, BGIBMGA014150-PA, Novel01100, BGIBMGA011417-PA, BGIBMGA009321-PA, BGIBMGA001194-PA, BGIBMGA009795-PA, BGIBMGA003440-PA, Novel00596, Novel00582, Novel00528, BGIBMGA000991-PA, BGIBMGA013169-PA, BGIBMGA002806-PA, Novel00460, BGIBMGA001238-PA, BGIBMGA004877-PA, BGIBMGA014337-PA, BGIBMGA008930-PA, BGIBMGA003668-PA, BGIBMGA004327-PA, BGIBMGA000131-PA, BGI…
GO:0008152	metabolic process	P	0.0217017	0.00154553	51	1809	71	4624	over	BGIBMGA012541-PA, BGIBMGA005116-PA, BGIBMGA010723-PA, BGIBMGA003610-PA, BGIBMGA005117-PA, BGIBMGA003454-PA, BGIBMGA012753-PA, BGIBMGA004875-PA, Novel00042, BGIBMGA004112-PA, BGIBMGA007466-PA, Novel00726, BGIBMGA001084-PA, BGIBMGA001037-PA, BGIBMGA006144-PA, BGIBMGA004276-PA, BGIBMGA013130-PA, Novel00097, BGIBMGA011976-PA, BGIBMGA006749-PA, BGIBMGA005856-PA, BGIBMGA013133-PA, BGIBMGA003116-PA, BGI…	BGIBMGA004890-PA, BGIBMGA003155-PA, BGIBMGA012087-PA, BGIBMGA006066-PA, BGIBMGA009557-PA, BGIBMGA004837-PA, BGIBMGA001494-PA, Novel01254, BGIBMGA013112-PA, Novel01253, Novel01247, Novel01245, BGIBMGA008341-PA, Novel01239, Novel01237, BGIBMGA003557-PA, BGIBMGA007334-PA, BGIBMGA006680-PA, BGIBMGA005525-PA, BGIBMGA009302-PA, BGIBMGA005673-PA, Novel01226, Novel01221, BGIBMGA012648-PA, BGIBMGA007577-P…
GO:0044238	primary metabolic process	P	0.0225887	0.00174275	36	1140	86	5293	over	BGIBMGA012541-PA, BGIBMGA005116-PA, BGIBMGA003610-PA, BGIBMGA005117-PA, BGIBMGA003454-PA, BGIBMGA012753-PA, Novel00042, BGIBMGA004112-PA, BGIBMGA007466-PA, Novel00726, BGIBMGA001084-PA, BGIBMGA001037-PA, BGIBMGA006144-PA, BGIBMGA004276-PA, BGIBMGA013130-PA, Novel00097, BGIBMGA006749-PA, BGIBMGA005856-PA, BGIBMGA013133-PA, BGIBMGA000132-PA, BGIBMGA007079-PA, BGIBMGA012032-PA, BGIBMGA009851-PA, BGI…	BGIBMGA003155-PA, BGIBMGA006066-PA, BGIBMGA009557-PA, BGIBMGA004837-PA, BGIBMGA013112-PA, Novel01253, BGIBMGA008341-PA, Novel01239, Novel01237, BGIBMGA003557-PA, BGIBMGA007334-PA, BGIBMGA006680-PA, BGIBMGA005525-PA, BGIBMGA005673-PA, Novel01226, BGIBMGA012648-PA, BGIBMGA007577-PA, Novel01215, BGIBMGA012075-PA, BGIBMGA010846-PA, BGIBMGA004825-PA, BGIBMGA013757-PA, BGIBMGA014191-PA, Novel01204, BGI…
GO:0071704	organic substance metabolic process	P	0.0225887	0.00174275	36	1140	86	5293	over	BGIBMGA012541-PA, BGIBMGA005116-PA, BGIBMGA003610-PA, BGIBMGA005117-PA, BGIBMGA003454-PA, BGIBMGA012753-PA, Novel00042, BGIBMGA004112-PA, BGIBMGA007466-PA, Novel00726, BGIBMGA001084-PA, BGIBMGA001037-PA, BGIBMGA006144-PA, BGIBMGA004276-PA, BGIBMGA013130-PA, Novel00097, BGIBMGA006749-PA, BGIBMGA005856-PA, BGIBMGA013133-PA, BGIBMGA000132-PA, BGIBMGA007079-PA, BGIBMGA012032-PA, BGIBMGA009851-PA, BGI…	BGIBMGA003155-PA, BGIBMGA006066-PA, BGIBMGA009557-PA, BGIBMGA004837-PA, BGIBMGA013112-PA, Novel01253, BGIBMGA008341-PA, Novel01239, Novel01237, BGIBMGA003557-PA, BGIBMGA007334-PA, BGIBMGA006680-PA, BGIBMGA005525-PA, BGIBMGA005673-PA, Novel01226, BGIBMGA012648-PA, BGIBMGA007577-PA, Novel01215, BGIBMGA012075-PA, BGIBMGA010846-PA, BGIBMGA004825-PA, BGIBMGA013757-PA, BGIBMGA014191-PA, Novel01204, BGI…

## Sheet: D_CHvsD_CY
GO-ID	Term	Category	FDR	P-Value	#Test	#Ref	#notAnnotTest	#notAnnotRef	Over/Under	TestSeqs	RefSeqs
GO:0016491	oxidoreductase activity	F	2.24444e-06	6.66007e-09	31	497	93	5934	over	BGIBMGA012740-PA, BGIBMGA000158-PA, Novel00138, BGIBMGA005966-PA, BGIBMGA007408-PA, Novel00326, BGIBMGA007409-PA, BGIBMGA008445-PA, BGIBMGA006689-PA, Novel01288, BGIBMGA002716-PA, BGIBMGA007111-PA, BGIBMGA012737-PA, BGIBMGA006518-PA, BGIBMGA013123-PA, BGIBMGA005832-PA, BGIBMGA000457-PA, BGIBMGA012089-PA, BGIBMGA010365-PA, BGIBMGA000238-PA, BGIBMGA000239-PA, BGIBMGA008268-PA, BGIBMGA000715-PA, BGI…	BGIBMGA004678-PA, Novel01254, BGIBMGA002307-PA, Novel01233, BGIBMGA001812-PA, BGIBMGA010687-PA, BGIBMGA005047-PA, BGIBMGA003238-PA, BGIBMGA008902-PA, BGIBMGA014202-PA, BGIBMGA006520-PA, BGIBMGA007258-PA, BGIBMGA005608-PA, BGIBMGA014031-PA, BGIBMGA002272-PA, BGIBMGA012222-PA, BGIBMGA012738-PA, Novel00784, BGIBMGA001003-PA, BGIBMGA002674-PA, BGIBMGA000292-PA, BGIBMGA004009-PA, BGIBMGA013160-PA, Nov…

## Sheet: W_AKBHvsD_CH
GO-ID	Term	Category	FDR	P-Value	#Test	#Ref	#notAnnotTest	#notAnnotRef	Over/Under	TestSeqs	RefSeqs
GO:0016491	oxidoreductase activity	F	0.00248156	7.36369e-06	22	506	76	5951	over	BGIBMGA002577-PA, BGIBMGA002578-PA, BGIBMGA009556-PA, BGIBMGA000158-PA, BGIBMGA006745-PA, Novel00138, BGIBMGA009925-PA, BGIBMGA006180-PA, BGIBMGA006689-PA, BGIBMGA005832-PA, BGIBMGA000553-PA, BGIBMGA012998-PA, BGIBMGA009799-PA, BGIBMGA000715-PA, BGIBMGA012872-PA, BGIBMGA000068-PA, BGIBMGA010514-PA, BGIBMGA010515-PA, BGIBMGA005827-PA, BGIBMGA010516-PA, BGIBMGA005828-PA, BGIBMGA005496-PA	BGIBMGA004678-PA, Novel01254, BGIBMGA002307-PA, Novel01233, BGIBMGA001812-PA, BGIBMGA010687-PA, BGIBMGA014043-PA, BGIBMGA005047-PA, BGIBMGA003238-PA, BGIBMGA008902-PA, BGIBMGA014202-PA, BGIBMGA006520-PA, BGIBMGA007258-PA, BGIBMGA005608-PA, BGIBMGA014031-PA, BGIBMGA002272-PA, BGIBMGA012222-PA, BGIBMGA012738-PA, Novel00784, BGIBMGA001003-PA, BGIBMGA002674-PA, BGIBMGA000292-PA, BGIBMGA004009-PA, BGI…

## Sheet: W_AKBHvsD_CY
GO-ID	Term	Category	FDR	P-Value	#Test	#Ref	#notAnnotTest	#notAnnotRef	Over/Under	TestSeqs	RefSeqs
GO:0016491	oxidoreductase activity	F	8.67078e-09	2.57293e-11	40	488	118	5909	over	BGIBMGA005831-PA, BGIBMGA010515-PA, BGIBMGA008268-PA, BGIBMGA000238-PA, BGIBMGA012904-PA, BGIBMGA010365-PA, BGIBMGA005832-PA, BGIBMGA013123-PA, BGIBMGA000158-PA, BGIBMGA010516-PA, BGIBMGA009925-PA, BGIBMGA000239-PA, BGIBMGA013957-PA, BGIBMGA006745-PA, BGIBMGA012737-PA, BGIBMGA012998-PA, BGIBMGA012872-PA, BGIBMGA002716-PA, BGIBMGA002577-PA, BGIBMGA007409-PA, BGIBMGA005966-PA, BGIBMGA008445-PA, Nov…	BGIBMGA004678-PA, Novel01254, BGIBMGA002307-PA, Novel01233, BGIBMGA001812-PA, BGIBMGA010687-PA, BGIBMGA014043-PA, BGIBMGA005047-PA, BGIBMGA003238-PA, BGIBMGA008902-PA, BGIBMGA014202-PA, BGIBMGA006520-PA, BGIBMGA007258-PA, BGIBMGA005608-PA, BGIBMGA014031-PA, BGIBMGA002272-PA, BGIBMGA012222-PA, BGIBMGA012738-PA, Novel00784, BGIBMGA001003-PA, BGIBMGA002674-PA, BGIBMGA000292-PA, BGIBMGA004009-PA, BGI…
GO:0003824	catalytic activity	F	0.00695572	4.12803e-05	75	2012	83	4385	over	BGIBMGA007222-PA, BGIBMGA014144-PA, BGIBMGA014178-PA, Novel00590, BGIBMGA005831-PA, BGIBMGA002876-PA, BGIBMGA007789-PA, BGIBMGA007061-PA, BGIBMGA010515-PA, BGIBMGA008268-PA, BGIBMGA000238-PA, BGIBMGA012904-PA, BGIBMGA010365-PA, Novel01040, Novel00802, Novel00764, Novel00402, BGIBMGA005832-PA, BGIBMGA011087-PA, Novel00202, BGIBMGA011754-PA, BGIBMGA013123-PA, BGIBMGA000158-PA, BGIBMGA002958-PA, BGI…	BGIBMGA004678-PA, Novel01268, BGIBMGA012087-PA, BGIBMGA002148-PA, BGIBMGA009557-PA, BGIBMGA013833-PA, BGIBMGA004837-PA, Novel01254, BGIBMGA013112-PA, Novel01253, BGIBMGA004985-PA, BGIBMGA002307-PA, BGIBMGA008914-PA, Novel01249, BGIBMGA007175-PA, Novel01247, BGIBMGA008341-PA, Novel01239, BGIBMGA003557-PA, Novel01233, BGIBMGA001812-PA, BGIBMGA005525-PA, BGIBMGA009302-PA, BGIBMGA001027-PA, Novel0122…
94-PA, BGIBMGA002814-PA, BGIBMGA006011-PA, BGIBMGA011746-PA, BGIBMGA009502-PA, BGIBMGA002241-PA, BGIBMGA013714-PA, BGIBMGA003916-PA, BGIBMGA004718-PA, BGIBMGA004930-PA, BGIBMGA013862-PA, BGIBMGA007120-PA, BGIBMGA000368-PA, BGIBMGA003491-PA, BGIBMGA001534-PA, BGIBMGA005968-PA, BGIBMGA011268-PA, BGIBMGA011480-PA, BGIBMGA004445-PA, BGIBMGA008879-PA, BGIBMGA007936-PA, BGIBMGA013236-PA, BGIBMGA005406-…

## Sheet: W_AKSQvsD_CH
GO-ID	Term	Category	FDR	P-Value	#Test	#Ref	#notAnnotTest	#notAnnotRef	Over/Under	TestSeqs	RefSeqs
GO:0006457	protein folding	P	0.00138803	4.11877e-06	9	44	150	6352	over	BGIBMGA012753-PA, BGIBMGA003153-PA, BGIBMGA001490-PA, BGIBMGA004612-PA, BGIBMGA004102-PA, BGIBMGA012541-PA, BGIBMGA012032-PA, BGIBMGA013635-PA, BGIBMGA003522-PA	Novel00788, BGIBMGA009740-PA, BGIBMGA009209-PA, BGIBMGA013557-PA, Novel01113, BGIBMGA001122-PA, BGIBMGA005285-PA, Novel01086, BGIBMGA001241-PA, BGIBMGA010199-PA, BGIBMGA009618-PA, Novel00545, Novel00532, BGIBMGA000619-PA, BGIBMGA004059-PA, BGIBMGA001750-PA, BGIBMGA006477-PA, BGIBMGA005996-PA, BGIBMGA003932-PA, Novel00392, Novel00305, BGIBMGA013135-PA, BGIBMGA013430-PA, BGIBMGA005110-PA, BGIBMGA00…
GO:0016491	oxidoreductase activity	F	0.00382599	2.27062e-05	29	499	130	5897	over	BGIBMGA010515-PA, BGIBMGA000238-PA, BGIBMGA005710-PA, BGIBMGA000553-PA, BGIBMGA005832-PA, BGIBMGA000158-PA, BGIBMGA010516-PA, BGIBMGA010377-PA, BGIBMGA000715-PA, BGIBMGA009925-PA, BGIBMGA006518-PA, BGIBMGA006745-PA, BGIBMGA005496-PA, BGIBMGA012872-PA, BGIBMGA002577-PA, Novel00138, BGIBMGA008445-PA, BGIBMGA012740-PA, BGIBMGA006180-PA, BGIBMGA002578-PA, BGIBMGA009799-PA, BGIBMGA000068-PA, BGIBMGA00…	BGIBMGA004678-PA, Novel01254, BGIBMGA002307-PA, Novel01233, BGIBMGA001812-PA, BGIBMGA010687-PA, BGIBMGA014043-PA, BGIBMGA005047-PA, BGIBMGA003238-PA, BGIBMGA008902-PA, BGIBMGA014202-PA, BGIBMGA006520-PA, BGIBMGA007258-PA, BGIBMGA005608-PA, BGIBMGA014031-PA, BGIBMGA002272-PA, BGIBMGA012222-PA, BGIBMGA012738-PA, Novel00784, BGIBMGA001003-PA, BGIBMGA002674-PA, BGIBMGA000292-PA, BGIBMGA004009-PA, BGI…
GO:0051082	unfolded protein binding	F	0.0310023	0.000275985	4	10	155	6386	over	BGIBMGA012753-PA, BGIBMGA003153-PA, BGIBMGA004612-PA, BGIBMGA012541-PA	BGIBMGA009209-PA, BGIBMGA007205-PA, Novel00620, Novel01086, BGIBMGA001241-PA, BGIBMGA013135-PA, BGIBMGA006196-PA, Novel00091, BGIBMGA013536-PA, Novel00805

## Sheet: W_AKSQvsD_CY
GO-ID	Term	Category	FDR	P-Value	#Test	#Ref	#notAnnotTest	#notAnnotRef	Over/Under	TestSeqs	RefSeqs
GO:0016491	oxidoreductase activity	F	0.00292185	8.67018e-06	37	491	178	5849	over	Novel00599, BGIBMGA010515-PA, BGIBMGA008268-PA, BGIBMGA000238-PA, BGIBMGA010365-PA, BGIBMGA005832-PA, BGIBMGA013123-PA, BGIBMGA010516-PA, BGIBMGA007408-PA, BGIBMGA009925-PA, BGIBMGA000239-PA, BGIBMGA013957-PA, BGIBMGA006745-PA, BGIBMGA012737-PA, BGIBMGA012872-PA, BGIBMGA002716-PA, BGIBMGA002577-PA, BGIBMGA011308-PA, BGIBMGA007409-PA, BGIBMGA008445-PA, Novel00885, Novel00326, BGIBMGA012740-PA, BGI…	BGIBMGA004678-PA, Novel01254, BGIBMGA002307-PA, Novel01233, BGIBMGA001812-PA, BGIBMGA010687-PA, BGIBMGA014043-PA, BGIBMGA005047-PA, BGIBMGA003238-PA, BGIBMGA008902-PA, BGIBMGA014202-PA, BGIBMGA006520-PA, BGIBMGA007258-PA, BGIBMGA005608-PA, BGIBMGA014031-PA, BGIBMGA002272-PA, BGIBMGA012222-PA, BGIBMGA012738-PA, Novel00784, BGIBMGA001003-PA, BGIBMGA002674-PA, BGIBMGA000292-PA, BGIBMGA004009-PA, BGI…
